# Supplementary material for: Crystal structures of five compounds in the aluminium–ruthenium–silicon system
Source: Acta Crystallogr E Crystallogr Commun. 2023 Sep 29;79(Pt 10):946–51. doi: 10.1107/S2056989023008393 (PMC10561205; doi:10.1107/S2056989023008393)
Supplement: Supplementary file 2 [file e-79-00946-Isup2.hkl]

data_I                                                                          
_shelx_title ' asr40kk001_a.res in Cmcm'                                        
_shelx_refln_list_code          4                                               
_shelx_F_calc_maximum     2159.73                                               
_exptl_crystal_F_000      5307.18                                               
_reflns_d_resolution_high  0.6963                                               
                                                                                
loop_                                                                           
 _space_group_symop_operation_xyz                                               
 'x, y, z'                                                                      
 '-x, -y, z+1/2'                                                                
 '-x, y, -z+1/2'                                                                
 'x, -y, -z'                                                                    
 'x+1/2, y+1/2, z'                                                              
 '-x+1/2, -y+1/2, z+1/2'                                                        
 '-x+1/2, y+1/2, -z+1/2'                                                        
 'x+1/2, -y+1/2, -z'                                                            
 '-x, -y, -z'                                                                   
 'x, y, -z-1/2'                                                                 
 'x, -y, z-1/2'                                                                 
 '-x, y, z'                                                                     
 '-x+1/2, -y+1/2, -z'                                                           
 'x+1/2, y+1/2, -z-1/2'                                                         
 'x+1/2, -y+1/2, z-1/2'                                                         
 '-x+1/2, y+1/2, z'                                                             
                                                                                
_cell_length_a     7.6217                                                       
_cell_length_b    23.4434                                                       
_cell_length_c    20.6877                                                       
_cell_angle_alpha  90.000                                                       
_cell_angle_beta   90.000                                                       
_cell_angle_gamma  90.000                                                       
                                                                                
_shelx_F_squared_multiplier     1.000                                           
                                                                                
loop_                                                                           
 _refln_index_h                                                                 
 _refln_index_k                                                                 
 _refln_index_l                                                                 
 _refln_F_squared_calc                                                          
 _refln_F_squared_meas                                                          
 _refln_F_squared_sigma                                                         
 _refln_observed_status                                                         
   2   0   0     406622.62     433459.00      3822.20 o                         
   4   0   0    4102215.75    3957441.50     20892.03 o                         
   6   0   0    2964184.00    2908021.75     23088.64 o                         
   8   0   0      99473.00     101215.90      3182.11 o                         
   1   1   0       8654.73       8982.01       304.24 o                         
   3   1   0     132457.73     130867.18      1307.42 o                         
   5   1   0      26724.12      24588.37       824.31 o                         
   7   1   0      63936.28      66130.44      1202.67 o                         
   9   1   0       4168.94       3280.83       845.01 o                         
   0   2   0      31974.90      33268.20       535.96 o                         
   2   2   0      49717.00      51295.77       683.48 o                         
   4   2   0       4132.04       4221.94      1183.72 o                         
   6   2   0       1293.31        701.19       514.99 o                         
   8   2   0      36776.86      38346.59      2090.23 o                         
   1   3   0      46936.88      50458.81       524.57 o                         
   3   3   0      65236.23      61623.42      2148.93 o                         
   5   3   0       4468.29       4392.95       730.73 o                         
   7   3   0      20319.80      19508.58      1000.20 o                         
   9   3   0      10558.69       8341.71      1457.23 o                         
   0   4   0      96574.08     103457.89      6013.25 o                         
   2   4   0     183438.48     186061.02      3550.70 o                         
   4   4   0        206.93         38.73       383.59 o                         
   6   4   0        336.07       -326.93       516.44 o                         
   8   4   0      51483.77      51309.50      2355.57 o                         
   1   5   0     181356.50     187623.78      2086.60 o                         
   3   5   0      23194.16      22257.17       698.98 o                         
   5   5   0     212365.69     205144.48      3664.06 o                         
   7   5   0       9092.95       8886.45       657.47 o                         
   9   5   0      99137.68      99989.87      2417.69 o                         
   0   6   0     266537.38     278312.91      3071.42 o                         
   2   6   0       4342.34       4926.35       297.36 o                         
   4   6   0      84850.42      81586.90      1275.30 o                         
   6   6   0        802.28       1415.11       541.85 o                         
   8   6   0        570.97         32.43       671.87 o                         
   1   7   0     161840.80     168631.05      2291.82 o                         
   3   7   0    2465837.75    2401341.25     22132.61 o                         
   5   7   0      64789.27      62589.88      1166.24 o                         
   7   7   0     799473.69     793268.19     11778.51 o                         
   9   7   0      77987.02      77389.29      2158.59 o                         
   0   8   0      79049.48      78984.45      1648.63 o                         
   2   8   0       6111.51       6517.91       243.85 o                         
   4   8   0      52337.03      48823.32       938.80 o                         
   6   8   0      19804.47      20016.59       778.12 o                         
   8   8   0       3792.36       2976.35       719.74 o                         
   1   9   0       1978.39       1969.44       154.20 o                         
   3   9   0      98334.60      95735.90       954.55 o                         
   5   9   0      14435.28      15014.76       558.81 o                         
   7   9   0       9228.49      10172.41       676.56 o                         
   9   9   0      11175.14      10907.60      1037.58 o                         
   0  10   0      32914.16      33280.79      1205.86 o                         
   2  10   0       3251.28       3251.04       240.72 o                         
   4  10   0       9891.77       9719.67       492.49 o                         
   6  10   0      24636.88      24406.14       959.32 o                         
   8  10   0         51.24       -736.65       736.65 o                         
   1  11   0    2720634.50    2771210.00     21064.49 o                         
   3  11   0      91244.28      88497.80       850.21 o                         
   5  11   0    3134274.25    3108183.25     23793.55 o                         
   7  11   0      80448.15      76465.10      2087.36 o                         
   9  11   0     492985.25     497547.22      5574.04 o                         
   0  12   0     119429.54     114346.34      2423.79 o                         
   2  12   0     375636.22     369068.03      2079.69 o                         
   4  12   0      12496.45      12839.99       441.30 o                         
   6  12   0       9671.56      10510.52       662.61 o                         
   8  12   0      60677.00      62017.54      1805.28 o                         
   1  13   0      48490.54      46798.72       950.98 o                         
   3  13   0      10484.13      11113.46       414.11 o                         
   5  13   0      14744.19      14801.63       477.61 o                         
   7  13   0      75468.12      74587.20      1533.77 o                         
   9  13   0       1157.10       1123.82       805.37 o                         
   0  14   0      45955.84      45189.97      1693.34 o                         
   2  14   0      68861.81      69582.71      1451.72 o                         
   4  14   0       3970.29       3924.33       299.46 o                         
   6  14   0      10742.27      11122.10       488.50 o                         
   8  14   0      19561.53      20082.88       835.60 o                         
   1  15   0      30268.98      29189.99      1258.45 o                         
   3  15   0     107862.43     108306.54      1136.81 o                         
   5  15   0      11091.98      10433.54       432.34 o                         
   7  15   0      48876.25      48587.79      1150.76 o                         
   0  16   0      49099.14      64989.93      2073.83 o                         
   2  16   0      11204.54      11150.87       368.88 o                         
   4  16   0      13209.82      12442.20       536.66 o                         
   6  16   0      15303.88      15191.35       609.45 o                         
   8  16   0       1967.00       1944.96       697.48 o                         
   1  17   0      13063.62      13406.86       486.30 o                         
   3  17   0       2909.13       2862.08       258.54 o                         
   5  17   0       1566.11       1162.03       305.11 o                         
   7  17   0       5408.48       6136.71       523.55 o                         
   0  18   0       9772.82       9726.60      1017.10 o                         
   2  18   0    3287351.50    3374786.25     19138.56 o                         
   4  18   0     417960.75     428372.34      5456.69 o                         
   6  18   0     222133.59     220846.84      2852.51 o                         
   1  19   0      70615.49      71892.08      1178.04 o                         
   3  19   0      29279.96      28962.67       527.34 o                         
   5  19   0     203074.31     209668.62      2231.99 o                         
   7  19   0      11857.56      12832.33       946.29 o                         
   0  20   0      24352.57      25948.69      1487.42 o                         
   2  20   0      17913.96      17191.43       971.57 o                         
   4  20   0       9964.60      10231.28       521.43 o                         
   6  20   0       1792.29       2158.24       467.55 o                         
   8  20   0       8570.98       9059.43      1187.98 o                         
   1  21   0      31279.57      29432.60       742.50 o                         
   3  21   0       3352.68       4228.98       600.19 o                         
   5  21   0      56566.45      58600.31      1266.82 o                         
   7  21   0         95.70        413.71       496.17 o                         
   0  22   0     201994.86     195552.98      4076.43 o                         
   2  22   0      29582.67      30869.09      1262.66 o                         
   4  22   0     120457.38     123348.48      1752.31 o                         
   6  22   0      90879.76      90395.34      1465.72 o                         
   8  22   0      22195.38      21543.95      1470.17 o                         
   1  23   0      10384.87      10818.16       538.03 o                         
   3  23   0     167200.06     164773.05      2874.73 o                         
   5  23   0       7206.59       7353.23       548.54 o                         
   7  23   0     154599.25     149440.27      3191.50 o                         
   0  24   0      62386.98      66156.24      2458.47 o                         
   2  24   0      38305.83      37962.39      1996.22 o                         
   4  24   0      22275.94      22128.71      1249.01 o                         
   6  24   0      58757.04      58477.88      1318.47 o                         
   1  25   0     116992.07     114979.62      1671.40 o                         
   3  25   0      21070.52      21273.07      1196.55 o                         
   5  25   0     235992.44     231567.81      2393.98 o                         
   0  26   0        344.46        414.49       512.77 o                         
   2  26   0     179589.36     179904.62      4343.97 o                         
   4  26   0      13998.87      16176.40      1183.77 o                         
   1  27   0        953.43        877.39       445.85 o                         
   3  27   0       4185.60       4660.44       871.41 o                         
   5  27   0       4612.78       5871.36      1363.15 o                         
   0  28   0      48974.67      51241.69      1532.52 o                         
   2  28   0       2425.53       2833.79       830.62 o                         
   4  28   0       4180.44       3449.48       846.27 o                         
   1  29   0     272749.19     274649.97      3619.07 o                         
   3  29   0     963817.62     973106.94      8564.07 o                         
   0  30   0     245694.30     238276.36      3098.56 o                         
   2  30   0      39720.45      40409.43      1659.02 o                         
   1  31   0       4479.46       4542.39       867.46 o                         
   1   1   1      19150.95      21228.74       212.76 o                         
   3   1   1       1066.72        877.89       168.84 o                         
   5   1   1      28351.01      27097.95       523.39 o                         
   7   1   1        976.43       1312.77       318.94 o                         
   9   1   1      26532.27      27175.64      1105.48 o                         
   0   2   1       3927.39       4313.07       247.93 o                         
   2   2   1      46881.83      47153.92       512.28 o                         
   4   2   1         65.21       -116.59       274.26 o                         
   6   2   1      20395.43      19845.52       939.97 o                         
   8   2   1       1766.19       1833.78       664.00 o                         
   1   3   1      10369.02      11165.46       356.91 o                         
   3   3   1         88.07       -183.83       224.89 o                         
   5   3   1      10606.81      10403.16       488.63 o                         
   7   3   1        123.35        186.33       370.95 o                         
   9   3   1      24256.35      23745.38      1321.86 o                         
   0   4   1       8675.85       9880.39       682.93 o                         
   2   4   1     288163.75     296567.81      1705.70 o                         
   4   4   1       2823.24       2710.78       347.25 o                         
   6   4   1      20120.05      19269.22       663.05 o                         
   8   4   1      43026.25      41035.52      1716.31 o                         
   1   5   1     103948.26     110753.08      1041.11 o                         
   3   5   1       8417.53       7678.94       365.30 o                         
   5   5   1     119135.59     113383.36      1899.07 o                         
   7   5   1        831.53        -21.42       319.98 o                         
   9   5   1      15238.51      15400.88       790.43 o                         
   0   6   1      63278.06      63493.93       832.66 o                         
   2   6   1          8.62        222.06       144.13 o                         
   4   6   1       1351.93       1585.44       236.18 o                         
   6   6   1       7077.01       7455.04       431.76 o                         
   8   6   1        312.88        125.18       655.62 o                         
   1   7   1     126844.91     130005.61      1188.25 o                         
   3   7   1     595829.00     584279.69      2442.42 o                         
   5   7   1       3238.50       2826.44       270.20 o                         
   7   7   1     164551.11     165908.83      1570.33 o                         
   9   7   1      12845.10      12977.81       772.16 o                         
   0   8   1      18371.44      18209.42      1368.78 o                         
   2   8   1       5766.70       5555.37       164.41 o                         
   4   8   1      14467.92      14633.43       397.29 o                         
   6   8   1          2.83        295.36       308.36 o                         
   8   8   1        563.49       1163.00       480.26 o                         
   1   9   1      10725.46      11157.13       251.45 o                         
   3   9   1       1268.70       1219.73       177.10 o                         
   5   9   1      27780.48      26807.85       531.37 o                         
   7   9   1       2476.95       2278.53       354.07 o                         
   9   9   1        165.72        556.69       530.81 o                         
   0  10   1       5360.90       4400.86       454.60 o                         
   2  10   1      15409.38      15569.75       251.71 o                         
   4  10   1        380.55        420.48       238.25 o                         
   6  10   1        266.05         65.98       276.64 o                         
   8  10   1       5804.35       6369.98       590.80 o                         
   1  11   1     100852.94      96407.73       999.28 o                         
   3  11   1        123.52        367.78       147.35 o                         
   5  11   1     164550.16     165078.45      1372.87 o                         
   7  11   1        566.64        119.24       353.36 o                         
   9  11   1      20329.27      20662.57       891.98 o                         
   0  12   1          6.74       -315.78       315.78 o                         
   2  12   1       6365.81       6714.02       279.91 o                         
   4  12   1       9588.55       8883.92       250.81 o                         
   6  12   1       2519.46       3307.98       355.96 o                         
   8  12   1       3309.85       3012.91       537.31 o                         
   1  13   1      67974.56      66686.02       679.01 o                         
   3  13   1     101903.46     102146.24       771.05 o                         
   5  13   1      21988.11      22324.42       397.88 o                         
   7  13   1      35628.72      35381.94       737.70 o                         
   9  13   1       2077.50       1909.74       793.49 o                         
   0  14   1     159993.69     158794.12      1762.54 o                         
   2  14   1        342.66        356.11       139.44 o                         
   4  14   1      58291.79      57572.85       551.89 o                         
   6  14   1      39448.70      39200.20       550.11 o                         
   8  14   1       3236.72       3177.76       423.06 o                         
   1  15   1        903.34        735.39       208.01 o                         
   3  15   1         82.33        385.04       179.04 o                         
   5  15   1        755.03        625.83       226.48 o                         
   7  15   1      33452.74      33831.83       612.35 o                         
   9  15   1       2059.95       1529.73       729.58 o                         
   0  16   1     106724.08     102562.56      2537.64 o                         
   2  16   1      24298.13      24637.79       397.56 o                         
   4  16   1      27265.38      27832.22       887.26 o                         
   6  16   1         66.17        654.02       298.53 o                         
   8  16   1        585.37        721.77      1140.90 o                         
   1  17   1          3.11        616.46       284.16 o                         
   3  17   1        713.26        968.79       166.60 o                         
   5  17   1       1384.83       1429.56       255.57 o                         
   7  17   1       5244.84       5891.60       653.49 o                         
   0  18   1      81439.41      84114.12      1862.78 o                         
   2  18   1     191281.88     191958.45      1699.79 o                         
   4  18   1      68332.09      68473.37       892.14 o                         
   6  18   1      55741.85      54585.18       692.88 o                         
   8  18   1      60895.61      62922.51      1219.37 o                         
   1  19   1         22.41       -223.23       223.23 o                         
   3  19   1      11234.84      11061.00       255.49 o                         
   5  19   1       6893.24       7825.85       367.05 o                         
   7  19   1      17631.53      17397.96       645.05 o                         
   0  20   1      27618.77      29388.74      1113.52 o                         
   2  20   1       4582.32       4548.97       510.70 o                         
   4  20   1       1045.46        962.52       246.20 o                         
   6  20   1       2900.10       3508.34       454.96 o                         
   8  20   1       7448.96       7872.71      1305.49 o                         
   1  21   1        120.52        164.54       246.26 o                         
   3  21   1       5297.64       5869.70       304.42 o                         
   5  21   1         55.90        217.16       247.91 o                         
   7  21   1       4207.56       3980.51       385.81 o                         
   0  22   1     110326.84     110721.51      2142.59 o                         
   2  22   1        708.02        193.65       426.37 o                         
   4  22   1      45995.40      46368.97       617.19 o                         
   6  22   1       4559.19       4107.29       343.08 o                         
   8  22   1       1483.27       2577.21       644.67 o                         
   1  23   1        104.06        200.97       254.49 o                         
   3  23   1      23017.55      23545.59       745.79 o                         
   5  23   1      10478.17      10538.17       438.55 o                         
   7  23   1      15576.64      16513.81       835.44 o                         
   0  24   1        120.61        254.58       442.69 o                         
   2  24   1      12000.11      13415.22       796.20 o                         
   4  24   1        889.95       1519.65       494.12 o                         
   6  24   1        281.60        320.82       397.43 o                         
   1  25   1     130351.44     130990.66      1257.94 o                         
   3  25   1      13144.95      12955.21       733.05 o                         
   5  25   1     162221.67     162838.66      2781.08 o                         
   0  26   1       4935.32       5803.62       459.66 o                         
   2  26   1       2038.33       1553.84       564.89 o                         
   4  26   1       1300.55       1560.08       763.44 o                         
   1  27   1        327.37         87.20       306.47 o                         
   3  27   1      47891.65      46698.46      1212.76 o                         
   5  27   1      12874.64      13542.60      1576.91 o                         
   0  28   1       4743.21       4693.37       448.26 o                         
   2  28   1        302.94        132.19       525.21 o                         
   4  28   1       1287.06       2383.99      1104.78 o                         
   1  29   1       5441.30       5007.30       389.56 o                         
   3  29   1        449.08          9.57       657.86 o                         
   0  30   1          3.80       -375.24       375.24 o                         
   2  30   1       1594.87       2051.44       672.07 o                         
   1  31   1      12481.37      12578.47       783.68 o                         
   0   0   2        614.23        440.15       119.65 o                         
   2   0   2       8987.01       9755.98       455.90 o                         
   4   0   2       4849.29       4637.85       337.01 o                         
   6   0   2      13865.02      12885.34       627.03 o                         
   8   0   2      20195.84      20599.75      1145.39 o                         
   1   1   2       8136.49       8586.86       363.94 o                         
   3   1   2      17428.26      16320.14       366.84 o                         
   5   1   2          1.35        234.06       248.45 o                         
   7   1   2      38872.50      39664.94      1299.03 o                         
   9   1   2       2385.86       2758.29       557.36 o                         
   0   2   2      29029.64      31293.37       785.72 o                         
   2   2   2     691362.25     727621.62      3309.05 o                         
   4   2   2        116.06        171.30       246.41 o                         
   6   2   2      25822.84      23308.99      1000.08 o                         
   8   2   2      76890.10      76250.69      2003.17 o                         
   1   3   2       6138.49       5885.83       167.98 o                         
   3   3   2      65282.89      63591.27      1270.48 o                         
   5   3   2       6880.09       6835.43       442.02 o                         
   7   3   2      45839.88      45022.21       912.04 o                         
   9   3   2       5634.06       4685.37      1059.76 o                         
   0   4   2      56454.03      59438.46       740.71 o                         
   2   4   2      11778.40      12633.00       508.46 o                         
   4   4   2      18801.51      18034.20       540.34 o                         
   6   4   2      23678.30      23666.43       653.81 o                         
   8   4   2        244.48         35.04       672.63 o                         
   1   5   2      50030.55      51952.07       422.80 o                         
   3   5   2        825.50       1021.58       224.82 o                         
   5   5   2      44289.20      43235.29       761.09 o                         
   7   5   2       2884.50       2745.36       321.26 o                         
   9   5   2      12552.57      12670.68       928.32 o                         
   0   6   2         25.43         31.69       472.78 o                         
   2   6   2      24084.21      25073.69       491.26 o                         
   4   6   2        633.26        552.06       206.52 o                         
   6   6   2      16214.55      15790.45       476.12 o                         
   8   6   2       2004.89       1047.62       490.70 o                         
   1   7   2       6840.12       7110.48       163.88 o                         
   3   7   2      15512.82      14469.84       368.06 o                         
   5   7   2      15545.54      15687.08       467.48 o                         
   7   7   2       2831.75       2693.52       364.72 o                         
   9   7   2          3.92       -365.37       693.24 o                         
   0   8   2      13490.18      13130.73       461.74 o                         
   2   8   2      24729.33      23398.59       335.71 o                         
   4   8   2       3213.67       3009.23       246.06 o                         
   6   8   2      22930.63      24025.27       604.88 o                         
   8   8   2        842.75       1083.49       468.79 o                         
   1   9   2      16178.74      16276.68       193.89 o                         
   3   9   2     119821.43     119428.00       709.96 o                         
   5   9   2     180675.83     180899.69      1649.10 o                         
   7   9   2     115944.82     116603.13      1441.14 o                         
   9   9   2      62663.39      62043.64      1366.56 o                         
   0  10   2      94748.30      92999.00       981.31 o                         
   2  10   2      70970.76      68491.48       440.99 o                         
   4  10   2       5362.29       5622.64       254.96 o                         
   6  10   2      19097.77      19493.63       553.13 o                         
   8  10   2      14808.29      14058.75       703.49 o                         
   1  11   2      17225.25      16930.34       235.56 o                         
   3  11   2       6597.06       6159.82       225.15 o                         
   5  11   2      11830.74      11687.69       357.65 o                         
   7  11   2       1573.76       1534.90       365.47 o                         
   9  11   2       1041.97        521.07       781.45 o                         
   0  12   2      40294.34      40184.48       823.13 o                         
   2  12   2      16634.33      16035.70       283.49 o                         
   4  12   2       1793.29       1764.92       179.34 o                         
   6  12   2      12737.96      12552.49       436.80 o                         
   8  12   2         35.26       -385.67      1286.18 o                         
   1  13   2      33137.41      31480.48       381.00 o                         
   3  13   2     178895.77     176188.17       973.17 o                         
   5  13   2       7744.66       7932.19       277.49 o                         
   7  13   2      70743.01      70085.99       997.47 o                         
   9  13   2      10281.94      10829.51       710.69 o                         
   0  14   2      16271.33      17208.26       619.57 o                         
   2  14   2      73295.02      72736.29       558.26 o                         
   4  14   2          5.99       -171.73       171.73 o                         
   6  14   2       3906.03       4058.27       293.58 o                         
   8  14   2      24017.87      23658.19       929.04 o                         
   1  15   2      15892.54      16183.36       500.15 o                         
   3  15   2       9744.64       9221.97       267.02 o                         
   5  15   2      12780.14      12881.27       342.76 o                         
   7  15   2       4132.74       4124.99       359.37 o                         
   9  15   2      20861.85      21762.12       867.64 o                         
   0  16   2     163148.02     161547.52      3126.28 o                         
   2  16   2      11531.03      12183.01       302.80 o                         
   4  16   2      61776.95      62413.49       673.81 o                         
   6  16   2       1082.35        854.83       255.97 o                         
   8  16   2       1366.78       1312.64       426.21 o                         
   1  17   2       2777.79       2700.52       243.83 o                         
   3  17   2      21035.78      22104.61       899.52 o                         
   5  17   2      33393.93      33175.82       513.58 o                         
   7  17   2      31288.52      30978.57       648.12 o                         
   0  18   2      14888.71      15539.59      1166.75 o                         
   2  18   2       2576.74       2714.11       166.33 o                         
   4  18   2        875.97        764.54       248.11 o                         
   6  18   2       8010.42       7738.16       331.59 o                         
   8  18   2      12812.69      13599.42       675.48 o                         
   1  19   2       6129.91       6176.82       320.61 o                         
   3  19   2      41036.71      40441.01       653.73 o                         
   5  19   2         40.55        597.65       262.23 o                         
   7  19   2       4065.92       4047.77       410.17 o                         
   0  20   2     323128.44     318855.84      6201.14 o                         
   2  20   2       2497.04       3305.33       466.53 o                         
   4  20   2      97675.16      98132.41       783.23 o                         
   6  20   2      31156.98      31267.77       666.57 o                         
   8  20   2         31.73       1589.57       931.52 o                         
   1  21   2        816.67        442.43       238.53 o                         
   3  21   2      38207.41      38879.48       504.10 o                         
   5  21   2      24351.96      24385.51       611.48 o                         
   7  21   2      61879.73      61978.38      1337.30 o                         
   0  22   2       7597.55       7087.62       720.45 o                         
   2  22   2         15.89        152.89       379.95 o                         
   4  22   2        107.06        380.47       348.73 o                         
   6  22   2       6465.89       7023.11       440.89 o                         
   8  22   2       1869.19       1563.31       852.48 o                         
   1  23   2      14536.20      14740.58       436.51 o                         
   3  23   2       5861.37       6286.82       529.80 o                         
   5  23   2      26587.34      26326.90       759.60 o                         
   7  23   2        313.56        564.53       530.14 o                         
   0  24   2      28840.11      30305.10      1053.56 o                         
   2  24   2       1071.17        999.89       658.71 o                         
   4  24   2      23227.92      22657.38       593.21 o                         
   6  24   2       6550.01       6523.78       457.25 o                         
   1  25   2         49.86         28.91       293.95 o                         
   3  25   2       6522.23       7298.56       629.78 o                         
   5  25   2       4989.56       5164.20       418.37 o                         
   0  26   2        408.50        297.76       611.83 o                         
   2  26   2      41536.83      39373.43      1224.79 o                         
   4  26   2      19874.19      20338.32       863.52 o                         
   1  27   2        126.65        475.78       365.62 o                         
   3  27   2      22984.35      22784.59       906.13 o                         
   5  27   2      32140.58      34842.51      2119.96 o                         
   0  28   2      94290.60      90495.05      1317.61 o                         
   2  28   2      15533.82      15814.22      1264.62 o                         
   4  28   2      29070.70      26301.32      1115.91 o                         
   1  29   2        263.34       -272.50       435.29 o                         
   3  29   2       4159.07       5508.66       707.10 o                         
   0  30   2       5756.58       5185.13       485.41 o                         
   2  30   2      32265.37      31246.72      2521.90 o                         
   1  31   2      69637.26      71081.30      1544.94 o                         
   1   1   3     226740.73     241711.36      1620.22 o                         
   3   1   3     117010.86     118807.76       900.96 o                         
   5   1   3     525378.06     510811.09      2238.38 o                         
   7   1   3      46358.29      46638.32       784.49 o                         
   9   1   3      30620.83      32311.17      1046.91 o                         
   0   2   3       7677.34       7489.49       401.83 o                         
   2   2   3     190178.08     196469.52      1256.02 o                         
   4   2   3      12881.73      12629.90       464.25 o                         
   6   2   3      68186.23      63643.53      2387.64 o                         
   8   2   3      40716.39      40428.26      1538.44 o                         
   1   3   3      20538.81      21639.39       682.49 o                         
   3   3   3     153390.47     149417.94      1283.27 o                         
   5   3   3        170.13        480.15       259.22 o                         
   7   3   3      89627.52      89169.50      1259.83 o                         
   9   3   3      31994.99      34911.23      2352.94 o                         
   0   4   3         44.27        133.13       233.82 o                         
   2   4   3      27912.06      27506.81       585.51 o                         
   4   4   3        671.22        546.40       262.67 o                         
   6   4   3       1623.52       1780.14       351.69 o                         
   8   4   3      11886.08      10778.43       900.64 o                         
   1   5   3     435677.69     450525.59      1821.90 o                         
   3   5   3     239393.83     233766.47      1344.44 o                         
   5   5   3     342802.09     342106.81      2257.84 o                         
   7   5   3       6500.43       6319.84       582.42 o                         
   9   5   3     155216.62     161082.80      3170.44 o                         
   0   6   3     738892.25     762030.62      6219.68 o                         
   2   6   3      47476.87      48231.53       429.68 o                         
   4   6   3     193158.91     185866.89      1313.63 o                         
   6   6   3      34676.51      35079.59       700.37 o                         
   8   6   3        158.13        163.08       467.08 o                         
   1   7   3      28729.92      29484.89       487.58 o                         
   3   7   3       5785.13       5756.10       302.22 o                         
   5   7   3       6881.28       7133.47       347.11 o                         
   7   7   3       5360.29       6290.01       403.42 o                         
   9   7   3      14566.23      15845.90      1147.45 o                         
   0   8   3      32808.59      34669.57       548.02 o                         
   2   8   3     521456.09     512914.81      1638.46 o                         
   4   8   3      65874.89      65243.41       593.23 o                         
   6   8   3      11829.33      12128.91       631.10 o                         
   8   8   3     198444.17     195078.91      2233.91 o                         
   1   9   3      73812.54      74649.42       536.82 o                         
   3   9   3      16628.41      16047.93       314.82 o                         
   5   9   3      52271.38      52089.24       714.84 o                         
   7   9   3      14981.32      15312.05       600.31 o                         
   9   9   3      28190.88      27407.28      1711.74 o                         
   0  10   3    1401240.00    1418835.88     10735.07 o                         
   2  10   3         13.38        -69.71       143.41 o                         
   4  10   3     225306.84     224803.61      1445.50 o                         
   6  10   3     215709.44     216271.75      1718.34 o                         
   8  10   3        677.57        822.70       664.76 o                         
   1  11   3       5691.23       5409.69       215.56 o                         
   3  11   3      14203.62      14212.87       249.25 o                         
   5  11   3      43823.34      43243.23       652.74 o                         
   7  11   3       5603.01       5598.90       507.38 o                         
   9  11   3      24002.92      24311.90       897.42 o                         
   0  12   3      16842.49      16830.47       289.85 o                         
   2  12   3     181742.95     176515.78       972.70 o                         
   4  12   3        112.84        -35.11       208.81 o                         
   6  12   3      21117.78      20432.89       520.94 o                         
   8  12   3      32748.15      35576.77       990.10 o                         
   1  13   3      58081.55      56879.17       656.23 o                         
   3  13   3     229583.48     228840.56      1146.31 o                         
   5  13   3         94.39        249.67       193.02 o                         
   7  13   3     189913.91     189536.97      1904.39 o                         
   9  13   3       2996.97       3174.51       547.62 o                         
   0  14   3      42411.35      38810.47      2148.89 o                         
   2  14   3      11792.55      12115.06       292.93 o                         
   4  14   3      35048.14      34995.58       434.87 o                         
   6  14   3       9984.78       9370.04       315.42 o                         
   8  14   3      12785.83      13353.18       693.71 o                         
   1  15   3       6063.30       6007.64       269.52 o                         
   3  15   3      13456.57      12671.39       305.50 o                         
   5  15   3      16684.86      16584.92       418.55 o                         
   7  15   3       2602.46       2670.69       305.71 o                         
   9  15   3       2103.08       2546.40      1367.39 o                         
   0  16   3     139280.25     146070.91      2906.86 o                         
   2  16   3     134066.03     131081.27       899.50 o                         
   4  16   3     111240.30     113579.09       916.18 o                         
   6  16   3      24685.17      24854.05       642.33 o                         
   8  16   3      65672.78      67103.34      1184.09 o                         
   1  17   3       6621.28       6817.01       324.91 o                         
   3  17   3     250318.05     249105.59      1237.82 o                         
   5  17   3     143768.97     143875.38      1052.89 o                         
   7  17   3      98887.45      98631.22      1098.83 o                         
   0  18   3      46818.03      40745.26      1624.68 o                         
   2  18   3      10401.69      10541.82       268.22 o                         
   4  18   3      28673.41      29555.50       478.50 o                         
   6  18   3       3378.45       3591.52       323.88 o                         
   8  18   3        516.12        627.26       459.87 o                         
   1  19   3      38952.41      38850.09       602.48 o                         
   3  19   3     240741.75     240098.77      1402.38 o                         
   5  19   3        260.00        103.61       261.12 o                         
   7  19   3     113513.08     113094.43      1306.32 o                         
   0  20   3     102462.02     102750.94      2695.08 o                         
   2  20   3       3840.54       4039.98       182.53 o                         
   4  20   3      46397.44      45358.93       672.52 o                         
   6  20   3      12582.52      12957.22       485.77 o                         
   8  20   3        876.54       -297.83       636.16 o                         
   1  21   3     123341.93     123375.17      1102.38 o                         
   3  21   3      22113.01      22424.49       644.42 o                         
   5  21   3     134015.03     135876.61      1353.09 o                         
   7  21   3      25941.03      25934.67       778.76 o                         
   0  22   3      55538.64      52036.78      1487.00 o                         
   2  22   3       2199.07       2601.17       365.64 o                         
   4  22   3      30147.60      27584.40      1235.09 o                         
   6  22   3      17335.18      18164.92       534.77 o                         
   8  22   3        419.32         98.28       871.70 o                         
   1  23   3     121972.13     122587.33      1154.12 o                         
   3  23   3      65779.51      61768.32       907.75 o                         
   5  23   3      64692.51      66031.59      1388.05 o                         
   7  23   3      81556.02      82897.75      2479.92 o                         
   0  24   3      35870.05      35473.84      1009.42 o                         
   2  24   3     151285.88     147316.42      1869.58 o                         
   4  24   3       3850.13       3393.45       356.87 o                         
   6  24   3       2561.46       2558.59       389.86 o                         
   1  25   3       4873.69       5250.32       367.98 o                         
   3  25   3       3792.75       4146.99       543.94 o                         
   5  25   3      15547.08      15620.52       579.43 o                         
   0  26   3      34374.25      34065.34       801.19 o                         
   2  26   3          2.66        494.31       726.48 o                         
   4  26   3       7733.29       8489.09       678.95 o                         
   1  27   3       4527.70       4420.45       499.04 o                         
   3  27   3      40924.57      40988.05      1138.98 o                         
   5  27   3          2.03       -379.12       768.93 o                         
   0  28   3       4196.37       3571.02       400.83 o                         
   2  28   3     192653.94     190206.78      2627.82 o                         
   4  28   3      13980.72      12268.24      1058.80 o                         
   1  29   3      10912.38      10780.09       620.51 o                         
   3  29   3      14032.13      13742.18      1047.71 o                         
   0  30   3       2661.86       2921.89       669.06 o                         
   2  30   3      15119.11      14552.33      1067.23 o                         
   1  31   3      20938.77      20285.73       815.58 o                         
   3  31   3       7144.48       7076.52      1525.55 o                         
   0  32   3       7871.80       7294.50       978.58 o                         
   0   0   4       4414.67       4466.25       341.91 o                         
   2   0   4      21570.08      22521.96       651.52 o                         
   4   0   4       1785.07        886.95       316.33 o                         
   6   0   4      22616.61      22339.09       689.96 o                         
   8   0   4       6737.48       8452.58      1281.99 o                         
   1   1   4      47535.45      48767.09       576.44 o                         
   3   1   4      47725.95      47948.05       704.02 o                         
   5   1   4     144463.30     140461.30      1334.07 o                         
   7   1   4      31213.70      31013.84       616.26 o                         
   9   1   4      22265.00      22763.49      1270.32 o                         
   0   2   4      49023.49      52657.38       933.50 o                         
   2   2   4      31468.57      31275.87       437.37 o                         
   4   2   4      43998.16      42140.98       669.75 o                         
   6   2   4         20.31       -109.92       324.98 o                         
   8   2   4        369.22        162.38       982.80 o                         
   1   3   4      83605.42      86858.25       768.16 o                         
   3   3   4    1001166.31     988831.50      7059.47 o                         
   5   3   4        631.05        155.65       261.83 o                         
   7   3   4     184006.22     183108.48      1819.75 o                         
   9   3   4      75003.59      76445.78      3048.60 o                         
   0   4   4       6373.35       6715.12       270.83 o                         
   2   4   4       2624.70       2864.51       291.74 o                         
   4   4   4       5993.96       4973.79       328.27 o                         
   6   4   4      13975.44      13124.51       519.68 o                         
   8   4   4        800.38        807.61       940.07 o                         
   1   5   4       8266.66       7886.94       258.34 o                         
   3   5   4      16015.47      15264.25       567.64 o                         
   5   5   4         16.32        277.36       204.62 o                         
   7   5   4      14579.95      13961.35       568.24 o                         
   9   5   4       1056.48        895.58       502.96 o                         
   0   6   4      46140.44      46736.44       593.05 o                         
   2   6   4      21222.74      22340.43       312.81 o                         
   4   6   4      16494.03      15510.94       583.01 o                         
   6   6   4       1440.89       1578.83       288.23 o                         
   8   6   4       3506.20       3373.96       729.60 o                         
   1   7   4      27461.63      27939.04       383.67 o                         
   3   7   4       2774.11       3222.75       241.13 o                         
   5   7   4      40248.89      39391.60       665.99 o                         
   7   7   4        386.99       -218.29       379.59 o                         
   9   7   4      17502.50      15795.86       763.85 o                         
   0   8   4       1046.64       1355.51       236.05 o                         
   2   8   4    1562199.12    1540174.00      4263.58 o                         
   4   8   4     140321.97     140534.00      1045.46 o                         
   6   8   4      56962.07      55929.01       956.67 o                         
   8   8   4     305657.28     311727.22      4052.05 o                         
   1   9   4      54772.19      54457.86       549.13 o                         
   3   9   4       1047.57        810.74       186.58 o                         
   5   9   4      83636.65      84110.26       953.68 o                         
   7   9   4       6034.45       6451.54       476.19 o                         
   9   9   4      35167.21      35922.78      1073.27 o                         
   0  10   4    1895061.38    1927032.75     11726.70 o                         
   2  10   4       3627.36       3718.15       233.30 o                         
   4  10   4     278718.69     278730.31      1290.76 o                         
   6  10   4     246093.00     249810.00      1843.25 o                         
   8  10   4         25.59         62.47       442.80 o                         
   1  11   4      11174.81      10584.06       231.92 o                         
   3  11   4      30858.90      30428.78       433.28 o                         
   5  11   4        432.97        555.13       232.25 o                         
   7  11   4      35462.08      35526.34       763.58 o                         
   9  11   4         89.61        569.38       530.53 o                         
   0  12   4      60484.21      59206.12       660.90 o                         
   2  12   4      83549.09      82634.20       711.26 o                         
   4  12   4      16130.09      15899.94       278.67 o                         
   6  12   4      34665.62      35251.79       643.23 o                         
   8  12   4      12302.56      12270.09       695.21 o                         
   1  13   4       3242.34       3363.96       146.68 o                         
   3  13   4        354.19        387.10       167.73 o                         
   5  13   4       6764.06       6181.50       281.28 o                         
   7  13   4       2213.94       4069.05       740.35 o                         
   9  13   4      12403.66      13179.83       744.71 o                         
   0  14   4       4725.79       4381.83       199.83 o                         
   2  14   4      48268.07      45977.94       611.73 o                         
   4  14   4      46322.62      46748.25       491.39 o                         
   6  14   4       3187.99       3270.80       294.58 o                         
   8  14   4      41918.71      41647.60       955.41 o                         
   1  15   4      36589.07      37257.78       351.14 o                         
   3  15   4      28189.85      28479.81       428.27 o                         
   5  15   4      42264.73      42357.27       541.96 o                         
   7  15   4        586.91        787.31       318.93 o                         
   0  16   4      18080.78      17716.58       431.84 o                         
   2  16   4       9839.42      10010.92       246.88 o                         
   4  16   4       6576.13       6829.83       293.06 o                         
   6  16   4       4126.35       4531.49       288.72 o                         
   8  16   4       2264.38       3704.37       656.86 o                         
   1  17   4         14.84         40.94       110.76 o                         
   3  17   4      41532.69      41261.77       592.71 o                         
   5  17   4      21735.38      21956.89       445.47 o                         
   7  17   4      26885.78      25958.93       652.50 o                         
   0  18   4      31255.20      32076.91      1453.38 o                         
   2  18   4       5680.70       5990.87       229.85 o                         
   4  18   4      34377.62      34179.00       517.83 o                         
   6  18   4       9171.42       9735.38       407.78 o                         
   8  18   4      13138.30      12864.64       695.49 o                         
   1  19   4      28734.21      28658.48       507.10 o                         
   3  19   4     189654.39     190014.28      1283.54 o                         
   5  19   4        397.17        543.37       286.88 o                         
   7  19   4     121265.43     123816.75      1368.22 o                         
   0  20   4      79263.71      78115.09      2313.73 o                         
   2  20   4        770.35        819.65       163.02 o                         
   4  20   4      29235.22      28910.50       540.70 o                         
   6  20   4       1058.11       1044.85       330.02 o                         
   8  20   4         74.64       1271.26      1157.99 o                         
   1  21   4     242203.50     244743.11      1737.95 o                         
   3  21   4         22.88        157.18       261.52 o                         
   5  21   4     365513.34     367371.75      1932.85 o                         
   7  21   4       7383.28       7491.79       651.47 o                         
   0  22   4       4137.87       4811.64       884.55 o                         
   2  22   4      30191.39      29533.24       724.26 o                         
   4  22   4       1085.92       1228.93       304.43 o                         
   6  22   4       2798.63       3353.46       409.13 o                         
   8  22   4       2772.08       1901.54       905.90 o                         
   1  23   4      45850.23      46995.47       843.82 o                         
   3  23   4      42810.60      42540.58       656.84 o                         
   5  23   4      53210.40      52043.67       977.58 o                         
   7  23   4      10279.62       9321.72       759.60 o                         
   0  24   4      13319.25      13698.45       716.80 o                         
   2  24   4       9001.89       9189.77       713.69 o                         
   4  24   4       8492.60       8578.99       428.66 o                         
   6  24   4       4709.70       5355.66      1388.79 o                         
   1  25   4       3361.51       3537.85       371.30 o                         
   3  25   4        483.38       -126.90       517.64 o                         
   5  25   4       4676.97       5182.07       544.27 o                         
   0  26   4     197146.27     194955.62      1839.18 o                         
   2  26   4       1191.92       1316.03       590.83 o                         
   4  26   4      50550.61      51783.59      1250.38 o                         
   6  26   4      30796.79      32833.16      2119.92 o                         
   1  27   4       1932.33       2242.06       637.74 o                         
   3  27   4      22825.75      22737.65      1075.46 o                         
   5  27   4       2192.55       2657.76       807.92 o                         
   0  28   4       7698.30       7229.72       808.01 o                         
   2  28   4     213578.03     212160.70      3833.86 o                         
   4  28   4      17824.31      17656.55      1176.19 o                         
   1  29   4      33183.16      33912.43       824.98 o                         
   3  29   4       8287.32       9061.95       972.76 o                         
   0  30   4       8940.61       7529.16       769.67 o                         
   2  30   4          3.90       1079.92       764.81 o                         
   4  30   4       6993.16       6986.78      1401.63 o                         
   1  31   4       2094.74       2626.86       488.90 o                         
   3  31   4        329.00       1760.49      1093.90 o                         
   0  32   4      23542.57      24685.46      1530.02 o                         
   2  32   4       1076.90       1427.20      1051.17 o                         
   1   1   5       6884.69       6959.53       191.77 o                         
   3   1   5     123368.81     122896.38      1561.91 o                         
   5   1   5      73206.73      73443.49       952.43 o                         
   7   1   5      32320.55      31888.74       721.28 o                         
   9   1   5       8127.92       8984.77       641.60 o                         
   0   2   5        154.82        335.39       236.48 o                         
   2   2   5       1629.40       1846.97       327.12 o                         
   4   2   5        486.69        200.18       249.92 o                         
   6   2   5       6116.53       5672.14       399.20 o                         
   8   2   5        736.65       1269.75      1070.40 o                         
   1   3   5     444036.41     464755.62      4242.69 o                         
   3   3   5    2698393.75    2646307.00     19671.06 o                         
   5   3   5       2367.41       2385.78       357.69 o                         
   7   3   5     929481.62     929650.12      4931.82 o                         
   9   3   5      82007.36      79814.41      2143.39 o                         
   0   4   5    1032434.00    1099758.88      7243.60 o                         
   2   4   5      47423.96      49291.37      1876.74 o                         
   4   4   5     146994.33     145035.55      1317.66 o                         
   6   4   5     128086.05     125804.16      1344.75 o                         
   8   4   5       3963.48       4457.01       776.27 o                         
   1   5   5      45710.55      48138.34       565.02 o                         
   3   5   5       2163.81       2146.47       257.62 o                         
   5   5   5      26783.41      26353.14       515.13 o                         
   7   5   5      12823.71      12592.29       481.87 o                         
   9   5   5      15363.80      15948.20       786.30 o                         
   0   6   5     163964.92     164139.83      2008.06 o                         
   2   6   5       5020.71       5070.90       208.32 o                         
   4   6   5      47037.66      45662.44       717.11 o                         
   6   6   5      72135.10      71475.41       777.61 o                         
   8   6   5        490.85       -142.15       467.98 o                         
   1   7   5       7762.46       8188.55       224.56 o                         
   3   7   5       1933.47       1864.43       191.39 o                         
   5   7   5       1593.17       1284.44       255.38 o                         
   7   7   5        150.98        690.68       317.50 o                         
   9   7   5       6185.46       6065.25       748.17 o                         
   0   8   5       1914.31       1663.16       240.51 o                         
   2   8   5    1964051.25    1942507.25     15450.66 o                         
   4   8   5     150455.00     151901.55      1225.68 o                         
   6   8   5     163368.45     164037.91      1281.76 o                         
   8   8   5     553372.94     559163.44      4011.78 o                         
   1   9   5       2004.56       2270.26       168.68 o                         
   3   9   5      55775.40      54278.37       674.67 o                         
   5   9   5       6280.16       6506.64       304.00 o                         
   7   9   5      29282.71      30478.11       666.80 o                         
   9   9   5       5838.53       6707.60       639.39 o                         
   0  10   5     843941.88     827640.19      4355.31 o                         
   2  10   5       2166.34       2176.71       248.00 o                         
   4  10   5     230940.48     226616.14      1301.06 o                         
   6  10   5     118905.46     120890.99      1263.29 o                         
   8  10   5        151.88       -132.70       477.89 o                         
   1  11   5        888.64        765.95       160.75 o                         
   3  11   5      51022.31      48770.20       510.59 o                         
   5  11   5      14535.30      14640.08       346.86 o                         
   7  11   5      18611.14      18750.79       561.90 o                         
   9  11   5       4866.91       5875.21       679.08 o                         
   0  12   5        735.36        619.22       307.36 o                         
   2  12   5     122193.34     120817.77      1059.66 o                         
   4  12   5      26142.96      25846.85       402.87 o                         
   6  12   5        451.84        376.78       379.59 o                         
   8  12   5      55369.38      56503.95      1405.02 o                         
   1  13   5        892.47       1061.35       167.80 o                         
   3  13   5      29549.76      29103.47       458.77 o                         
   5  13   5       2304.34       1779.64       217.95 o                         
   7  13   5      38279.60      39005.20       781.86 o                         
   9  13   5       4322.51       5050.62      1478.52 o                         
   0  14   5        192.43         60.47       196.75 o                         
   2  14   5     480058.50     475457.34      2032.00 o                         
   4  14   5      47927.64      47395.07       457.60 o                         
   6  14   5      34363.34      34070.45       588.08 o                         
   8  14   5     145401.41     148332.44      1732.86 o                         
   1  15   5     789924.94     785050.00      2619.96 o                         
   3  15   5         25.05       -102.10       214.49 o                         
   5  15   5    1159745.50    1168723.75      3725.18 o                         
   7  15   5        379.56        175.76       383.87 o                         
   0  16   5       3005.74       3213.48       183.90 o                         
   2  16   5     114110.34     114834.49      1055.42 o                         
   4  16   5      20461.33      20871.28       473.05 o                         
   6  16   5       2734.62       3348.36       277.98 o                         
   8  16   5      38450.37      38251.53      1011.35 o                         
   1  17   5      25283.69      24964.77       306.77 o                         
   3  17   5       8596.65       8752.07       331.85 o                         
   5  17   5      49807.80      49977.29       686.74 o                         
   7  17   5        373.63        436.86       335.88 o                         
   0  18   5     182436.48     172545.94      4030.34 o                         
   2  18   5       3120.05       3157.97       214.43 o                         
   4  18   5      10407.51      10897.08       329.14 o                         
   6  18   5      36394.80      36510.77       664.07 o                         
   8  18   5       5387.79       5894.76       551.94 o                         
   1  19   5       5533.57       5598.87       161.67 o                         
   3  19   5     170187.88     170188.33      1220.70 o                         
   5  19   5      17550.06      17895.31       472.64 o                         
   7  19   5      96509.99      95532.90      1303.76 o                         
   0  20   5      55420.70      54667.95      1928.30 o                         
   2  20   5      38980.12      39530.89       522.27 o                         
   4  20   5       1603.21       1061.83       282.53 o                         
   6  20   5       1535.59       1796.54       462.14 o                         
   8  20   5      19071.55      18340.34      1061.87 o                         
   1  21   5     451294.19     455715.81      2732.28 o                         
   3  21   5      31904.98      32580.85       656.17 o                         
   5  21   5     537729.31     533269.06      4972.15 o                         
   7  21   5      21826.11      22756.05       886.21 o                         
   0  22   5      44672.00      45225.59      1293.10 o                         
   2  22   5     208792.64     206898.86      1827.07 o                         
   4  22   5       9609.14       9619.56       400.27 o                         
   6  22   5       2798.19       2937.54       540.36 o                         
   1  23   5       7588.29       8821.24       729.74 o                         
   3  23   5       7311.99       7426.33       583.04 o                         
   5  23   5      18110.04      18310.79       659.16 o                         
   7  23   5       2673.79       3177.55       576.74 o                         
   0  24   5       7982.18       7964.14       712.91 o                         
   2  24   5      28612.35      29698.54       823.07 o                         
   4  24   5      16933.56      17017.34       765.93 o                         
   6  24   5       9373.02       8660.43       657.22 o                         
   1  25   5       8365.10       8218.03       742.83 o                         
   3  25   5       5661.74       6257.30       576.89 o                         
   5  25   5      15888.23      15698.26       914.20 o                         
   0  26   5     962822.12     950907.50      5487.22 o                         
   2  26   5      14745.38      15091.94       822.86 o                         
   4  26   5     340929.09     337752.69      3145.59 o                         
   6  26   5     193063.53     199107.72      4741.47 o                         
   1  27   5        172.56        693.98       434.51 o                         
   3  27   5      96539.98      97225.47      1647.73 o                         
   5  27   5      25401.94      24592.78      1281.35 o                         
   0  28   5      20702.90      21283.51       627.21 o                         
   2  28   5        396.83        554.25       564.82 o                         
   4  28   5       2392.91       1684.43       762.18 o                         
   1  29   5      23193.95      22866.33      1149.08 o                         
   3  29   5       5557.99       5877.77      1662.28 o                         
   0  30   5      18311.87      16305.37       971.13 o                         
   2  30   5        358.00        145.43       713.60 o                         
   1  31   5        832.34        573.31       443.11 o                         
   0  32   5     162877.20     165472.41      3683.63 o                         
   1  33   5      12863.62      12183.58      1269.21 o                         
   0   0   6     525695.88     554318.44      4152.68 o                         
   2   0   6      22417.55      22890.11       462.50 o                         
   4   0   6      90502.03      89528.45      1266.53 o                         
   6   0   6       1199.57       1870.59       414.17 o                         
   8   0   6       4123.89       4877.35       773.45 o                         
   1   1   6     190976.45     200317.23      1971.05 o                         
   3   1   6       6591.85       6184.87       259.64 o                         
   5   1   6     297237.16     295697.38      1727.04 o                         
   7   1   6       3370.55       3193.56       465.89 o                         
   9   1   6     116299.14     116964.89      2339.79 o                         
   0   2   6          9.63        265.06       171.50 o                         
   2   2   6      63554.98      63556.20      1129.09 o                         
   4   2   6      39822.28      39002.30       674.67 o                         
   6   2   6       3933.23       3907.92       376.28 o                         
   8   2   6      55117.50      53324.26      1696.35 o                         
   1   3   6      26739.96      28315.13       462.69 o                         
   3   3   6      47751.34      46007.02       835.10 o                         
   5   3   6      25520.26      24746.72       595.37 o                         
   7   3   6       4377.94       4113.60       386.97 o                         
   9   3   6      16167.14      16599.74      1159.44 o                         
   0   4   6     134627.70     137238.70      1271.56 o                         
   2   4   6     112149.05     113465.50       965.47 o                         
   4   4   6       9836.03       9626.60       383.02 o                         
   6   4   6       1670.22       2136.59       300.68 o                         
   8   4   6      17167.05      16516.07      1076.90 o                         
   1   5   6      23116.48      21210.06       561.22 o                         
   3   5   6       2992.08       3130.01       256.89 o                         
   5   5   6      30078.54      29790.73       545.60 o                         
   7   5   6       2511.01       2775.29       398.61 o                         
   9   5   6        901.40        743.56       502.41 o                         
   0   6   6      23435.06      22721.42       501.09 o                         
   2   6   6       5462.72       5146.14       259.90 o                         
   4   6   6       2512.51       2588.88       246.97 o                         
   6   6   6       4612.53       4715.68       300.17 o                         
   8   6   6       3789.41       4462.34       719.78 o                         
   1   7   6       1782.84       1532.51       169.53 o                         
   3   7   6     129442.41     126351.95       913.35 o                         
   5   7   6      79357.70      78115.51       853.96 o                         
   7   7   6     102478.16     102494.27      1145.54 o                         
   9   7   6      12833.11      13499.24       801.87 o                         
   0   8   6       2997.02       2521.69       240.15 o                         
   2   8   6     543395.19     528838.88      3781.33 o                         
   4   8   6      18512.32      18736.32       410.19 o                         
   6   8   6      50646.49      50486.29       666.93 o                         
   8   8   6      66843.66      70856.95      1451.47 o                         
   1   9   6      13464.78      12844.26       349.44 o                         
   3   9   6      66592.31      66414.14      1207.86 o                         
   5   9   6        942.22       1079.93       242.17 o                         
   7   9   6      22888.65      23336.77       602.40 o                         
   9   9   6       8282.13       8460.25       659.16 o                         
   0  10   6     957526.06     945923.62      4788.02 o                         
   2  10   6     124587.60     121584.93      1704.04 o                         
   4  10   6     322800.38     318718.78      1607.51 o                         
   6  10   6     168521.03     171741.27      1100.59 o                         
   8  10   6      69615.59      69897.40      1349.70 o                         
   1  11   6      18653.30      19467.09       317.45 o                         
   3  11   6      13557.02      13202.82       237.44 o                         
   5  11   6      95313.14      95074.77       839.06 o                         
   7  11   6      36576.85      36524.54       674.35 o                         
   9  11   6      27215.12      25426.47       963.60 o                         
   0  12   6     102467.26     101463.30      1377.40 o                         
   2  12   6      33230.45      31779.85       453.09 o                         
   4  12   6      54300.84      54173.75       559.81 o                         
   6  12   6       1965.34       2773.48       358.57 o                         
   8  12   6        954.45       1467.81       796.86 o                         
   1  13   6      19954.40      20786.67       363.09 o                         
   3  13   6      10544.26      10808.10       316.94 o                         
   5  13   6      13464.57      14117.68       371.20 o                         
   7  13   6       7924.94       8143.22       459.31 o                         
   0  14   6      94942.88      92643.57      1123.63 o                         
   2  14   6      62990.21      62373.82       820.49 o                         
   4  14   6      25284.23      25818.27       511.92 o                         
   6  14   6       4016.76       3923.51       306.41 o                         
   8  14   6       7132.68       8053.28       802.76 o                         
   1  15   6       3549.79       3540.09       247.34 o                         
   3  15   6      15045.73      15512.79       414.13 o                         
   5  15   6       6600.50       7154.62       295.92 o                         
   7  15   6       2962.23       2861.39       372.86 o                         
   0  16   6      52982.72      53545.01       640.04 o                         
   2  16   6       1121.97       1151.71       187.97 o                         
   4  16   6       6646.12       7189.36       317.85 o                         
   6  16   6      32544.82      32818.80       562.44 o                         
   8  16   6       1875.42       1669.93       473.91 o                         
   1  17   6      44031.09      42945.29       500.01 o                         
   3  17   6      65751.38      66777.34       748.78 o                         
   5  17   6       7108.58       7542.21       403.73 o                         
   7  17   6      54874.54      55264.30      1019.85 o                         
   0  18   6      18747.94      20091.26      1320.65 o                         
   2  18   6      76479.38      77046.53       675.06 o                         
   4  18   6       4710.56       5073.83       337.62 o                         
   6  18   6       3554.62       3711.53       477.14 o                         
   8  18   6      12566.02      11919.44       660.20 o                         
   1  19   6      13000.02      12945.27       218.84 o                         
   3  19   6     160250.86     159684.03      1148.06 o                         
   5  19   6      16438.88      16523.26       460.03 o                         
   7  19   6     170275.25     169446.23      1750.57 o                         
   0  20   6        555.70       -119.02       957.16 o                         
   2  20   6       1721.11       1528.12       262.47 o                         
   4  20   6        440.80       -129.10       282.83 o                         
   6  20   6      10041.70       9386.24       457.39 o                         
   8  20   6          2.15       -700.20       700.20 o                         
   1  21   6     124599.87     124233.51      1386.73 o                         
   3  21   6     117547.83     116551.22      1038.67 o                         
   5  21   6      74670.71      75403.09      1070.49 o                         
   7  21   6      80894.12      78995.58      4252.24 o                         
   0  22   6       8915.55       8380.76       571.94 o                         
   2  22   6      24180.81      25002.93       355.24 o                         
   4  22   6       3064.44       3183.00       324.29 o                         
   6  22   6        331.45        117.31       496.15 o                         
   1  23   6       4083.83       3371.75       509.32 o                         
   3  23   6      28553.87      28741.03       554.00 o                         
   5  23   6      18135.71      17317.19       682.23 o                         
   7  23   6      11285.33      12525.83      1001.00 o                         
   0  24   6      30170.88      29518.01       726.68 o                         
   2  24   6        618.66        302.90       424.33 o                         
   4  24   6      11561.83      10445.10       712.43 o                         
   6  24   6       5887.94       5580.61       609.07 o                         
   1  25   6       8946.08       8628.41       727.69 o                         
   3  25   6      31423.79      29395.46      1057.42 o                         
   5  25   6      46239.94      47015.28      1771.83 o                         
   0  26   6      40822.61      41373.43       845.27 o                         
   2  26   6      41076.73      38218.74      1361.09 o                         
   4  26   6       9864.00      10729.58       967.16 o                         
   6  26   6       1848.24       1235.19       762.93 o                         
   1  27   6      26281.39      23438.40      1079.40 o                         
   3  27   6       3939.49       3124.47       552.41 o                         
   5  27   6      29811.81      29294.97      1358.47 o                         
   0  28   6      75770.60      75894.35      1125.12 o                         
   2  28   6     161191.52     156063.78      2292.03 o                         
   4  28   6      86638.16      84600.68      2099.76 o                         
   1  29   6        672.33        458.32       458.25 o                         
   3  29   6       3262.31       4907.05      1337.49 o                         
   0  30   6      35865.53      38160.42      1884.94 o                         
   2  30   6      53683.63      52175.68      1654.95 o                         
   1  31   6       9670.71      10196.87       693.92 o                         
   0  32   6       8135.42       8136.35      1106.78 o                         
   1   1   7       4672.24       5221.74       185.54 o                         
   3   1   7      26498.45      25707.60       434.18 o                         
   5   1   7      36748.64      36906.73       924.24 o                         
   7   1   7       9540.34       9084.91       419.65 o                         
   9   1   7        763.78       1244.27       806.73 o                         
   0   2   7       1418.42       1485.66       193.77 o                         
   2   2   7     177950.52     179546.97      1148.51 o                         
   4   2   7      58724.12      59403.55       743.51 o                         
   6   2   7          1.53       -155.97       341.43 o                         
   8   2   7      58458.79      56413.52      1740.16 o                         
   1   3   7      64621.03      65018.84       442.40 o                         
   3   3   7      40559.19      39313.85       549.61 o                         
   5   3   7      21697.79      21491.76       520.11 o                         
   7   3   7      17759.78      17117.20       535.99 o                         
   9   3   7       1522.15       1710.44       852.48 o                         
   0   4   7      84275.91      83027.28      1083.60 o                         
   2   4   7         88.43        343.53       185.29 o                         
   4   4   7      23942.07      23960.56       538.41 o                         
   6   4   7       7465.60       7164.44       398.31 o                         
   8   4   7       2272.59       5551.84      1017.00 o                         
   1   5   7       8929.77      10066.56       205.82 o                         
   3   5   7      12148.17      11743.00       309.27 o                         
   5   5   7       4355.65       4309.67       286.87 o                         
   7   5   7      24631.47      24334.50       537.22 o                         
   9   5   7       4824.13       5414.22       619.55 o                         
   0   6   7       1240.10       1205.89       170.88 o                         
   2   6   7      75712.18      72333.46      1181.44 o                         
   4   6   7        642.02        664.70       250.49 o                         
   6   6   7      21058.73      21119.99       530.43 o                         
   8   6   7       3685.50       4028.53       534.58 o                         
   1   7   7      25886.36      24400.74       301.56 o                         
   3   7   7      16641.51      16631.34       360.92 o                         
   5   7   7      32075.89      32533.01       613.40 o                         
   7   7   7       1016.85       1516.17       291.65 o                         
   9   7   7       9351.76      11232.64       967.77 o                         
   0   8   7      87797.80      85579.20      1902.59 o                         
   2   8   7      20953.41      21349.46       427.53 o                         
   4   8   7       2371.51       2489.37       244.30 o                         
   6   8   7      46757.18      46528.61       781.01 o                         
   8   8   7         35.47       -466.35       466.35 o                         
   1   9   7      21155.70      20404.29       319.34 o                         
   3   9   7      24106.55      24017.52       506.70 o                         
   5   9   7      13094.68      12952.55       396.56 o                         
   7   9   7       7846.84       7204.70       451.94 o                         
   9   9   7       1192.32       1255.51       817.00 o                         
   0  10   7      49095.05      46837.37      2131.88 o                         
   2  10   7       1403.86       1588.71       311.00 o                         
   4  10   7        137.62        280.44       229.01 o                         
   6  10   7       9528.85      10212.51       347.95 o                         
   8  10   7       6950.00       6411.02       569.58 o                         
   1  11   7        530.17        595.71       153.56 o                         
   3  11   7        416.23        358.86       181.37 o                         
   5  11   7         14.84       -183.57       241.91 o                         
   7  11   7        944.87       1015.62       331.77 o                         
   0  12   7      10452.58      10629.02       649.60 o                         
   2  12   7      29024.02      30255.27       426.84 o                         
   4  12   7       1524.26       1463.36       169.09 o                         
   6  12   7       3895.68       3541.05       274.43 o                         
   8  12   7       4218.57       3835.80       537.89 o                         
   1  13   7      12869.32      12522.39       363.86 o                         
   3  13   7      99036.70      96340.78      1003.68 o                         
   5  13   7       4681.60       4445.50       315.30 o                         
   7  13   7       7954.07       8171.01       426.02 o                         
   0  14   7      21167.57      21408.81       562.62 o                         
   2  14   7      10529.89      10840.18       301.71 o                         
   4  14   7       6771.08       6896.89       294.18 o                         
   6  14   7        407.26         61.17       333.87 o                         
   8  14   7        603.20        825.93       437.34 o                         
   1  15   7      31196.42      31985.79       428.16 o                         
   3  15   7      43943.02      43418.11       637.21 o                         
   5  15   7      33933.39      34345.82       412.52 o                         
   7  15   7       2442.71       2038.24       412.99 o                         
   0  16   7      41918.37      43545.70       804.06 o                         
   2  16   7        281.64        411.44       195.96 o                         
   4  16   7       8016.94       8058.22       407.00 o                         
   6  16   7      41092.74      39414.04       605.64 o                         
   8  16   7         33.23        699.52       511.66 o                         
   1  17   7       4783.54       4738.35       248.43 o                         
   3  17   7      56718.31      57426.84       707.97 o                         
   5  17   7       3486.12       3682.54       309.63 o                         
   7  17   7      23285.20      23804.08       795.23 o                         
   0  18   7      29751.89      29145.11       637.47 o                         
   2  18   7      11504.30      11344.39       316.35 o                         
   4  18   7      12484.32      12840.46       399.37 o                         
   6  18   7       2881.84       3022.70       353.95 o                         
   8  18   7       1003.36        979.80       480.85 o                         
   1  19   7       1426.34       1719.29       202.72 o                         
   3  19   7       4625.77       4325.42       241.86 o                         
   5  19   7       6092.77       6642.12       447.75 o                         
   7  19   7        679.71       1103.56       536.26 o                         
   0  20   7     110651.42     113350.48       992.50 o                         
   2  20   7       4917.91       4987.96       245.84 o                         
   4  20   7      11542.41      11587.39       420.03 o                         
   6  20   7      45541.61      45367.58      1016.16 o                         
   8  20   7       2112.91       1729.49       710.59 o                         
   1  21   7         21.31        -76.13       203.14 o                         
   3  21   7        985.49        801.09       250.69 o                         
   5  21   7         67.93       -110.99       338.00 o                         
   7  21   7        578.63        590.69       574.59 o                         
   0  22   7       3960.11       3755.65       511.63 o                         
   2  22   7       9237.93       9209.27       278.83 o                         
   4  22   7       6516.54       6831.43       371.74 o                         
   6  22   7      15024.89      14510.65       777.95 o                         
   1  23   7      11530.97      12173.46       616.93 o                         
   3  23   7       5335.59       5303.32       303.33 o                         
   5  23   7       2041.87       2412.78       434.48 o                         
   7  23   7      15282.11      16594.11      1589.75 o                         
   0  24   7      39201.21      40868.06       737.31 o                         
   2  24   7       6951.54       7370.86       514.97 o                         
   4  24   7      61781.94      62384.00      1057.60 o                         
   6  24   7       6665.80       6972.62       924.51 o                         
   1  25   7       6143.78       5872.73       515.31 o                         
   3  25   7       9384.12       9787.11       717.18 o                         
   5  25   7      17093.73      16684.02      1091.71 o                         
   0  26   7      35186.98      35227.81       722.06 o                         
   2  26   7      14969.85      14419.23      1467.97 o                         
   4  26   7      37590.14      35955.18      1379.01 o                         
   6  26   7       2837.76       2209.20      1051.19 o                         
   1  27   7      28484.11      28515.55       951.16 o                         
   3  27   7      20515.16      20027.10       934.52 o                         
   5  27   7      20778.49      19518.04      1632.56 o                         
   0  28   7       1451.07        230.75       888.80 o                         
   2  28   7      25293.69      26711.04      1182.07 o                         
   4  28   7       3802.31       4965.41      1192.21 o                         
   1  29   7       2643.68       3214.85       479.15 o                         
   3  29   7       1926.19       1534.04      1055.45 o                         
   0  30   7       2786.55       2243.39       893.08 o                         
   2  30   7        539.36       1534.02       991.35 o                         
   1  31   7      24720.95      25854.03       971.55 o                         
   0  32   7       2355.26       3008.27       948.63 o                         
   0   0   8       6060.58       4511.32       694.47 o                         
   2   0   8      37721.10      38631.25       687.31 o                         
   4   0   8      44698.07      46940.42      1584.10 o                         
   6   0   8      10515.52      10861.45       558.17 o                         
   8   0   8       6414.24       6183.06       827.92 o                         
   1   1   8      22343.60      22568.06       379.93 o                         
   3   1   8       5466.99       5080.04       306.83 o                         
   5   1   8      25823.27      25531.99       521.23 o                         
   7   1   8       4782.97       4847.89       330.24 o                         
   9   1   8      26518.01      25632.22       964.84 o                         
   0   2   8       8850.98       8941.76       413.72 o                         
   2   2   8    2084803.25    2045686.75      7053.86 o                         
   4   2   8      90348.51      91162.78       921.54 o                         
   6   2   8     108817.95     108883.41      1298.64 o                         
   8   2   8     451137.34     448597.25      5082.51 o                         
   1   3   8      36102.49      36949.56       398.30 o                         
   3   3   8     176087.70     168628.20      1281.72 o                         
   5   3   8       1639.71       1756.46       299.16 o                         
   7   3   8     119051.35     117907.41      1328.45 o                         
   9   3   8        770.81       1165.22       797.66 o                         
   0   4   8      27218.51      26641.18       798.14 o                         
   2   4   8     143639.77     139464.08       924.60 o                         
   4   4   8       3981.21       3757.78       283.84 o                         
   6   4   8        384.48       1036.60       317.03 o                         
   8   4   8      18253.89      17840.57      1098.49 o                         
   1   5   8    1180650.00    1182193.75      3767.47 o                         
   3   5   8      61302.91      59394.96       586.86 o                         
   5   5   8    1101045.62    1089625.62      5409.02 o                         
   7   5   8      46356.80      47580.36       704.72 o                         
   9   5   8     202388.67     203569.52      2448.93 o                         
   0   6   8     569971.31     577089.50      3191.83 o                         
   2   6   8     231777.44     223759.64      1945.54 o                         
   4   6   8     218716.47     216303.44      1412.73 o                         
   6   6   8     286221.16     281838.69      1728.84 o                         
   8   6   8      53819.39      53168.43      1217.83 o                         
   1   7   8      31116.77      30212.46       672.27 o                         
   3   7   8     105243.35     104380.20       793.70 o                         
   5   7   8        161.72        -27.95       268.46 o                         
   7   7   8      90522.48      89956.25      1002.34 o                         
   9   7   8        550.29       2965.50      1085.35 o                         
   0   8   8      89708.34      89990.34      1097.08 o                         
   2   8   8     106964.95     101921.23      1867.95 o                         
   4   8   8      13567.04      13678.45       350.73 o                         
   6   8   8      77578.66      78955.67      1013.89 o                         
   8   8   8       9182.58       8686.45       670.09 o                         
   1   9   8       9656.56       9912.46       235.67 o                         
   3   9   8     341701.47     338667.66      2006.16 o                         
   5   9   8     252547.73     253047.98      1501.54 o                         
   7   9   8     223682.88     226620.70      1722.45 o                         
   0  10   8     277473.59     273559.22      4077.66 o                         
   2  10   8      11626.15      11665.35       347.07 o                         
   4  10   8      63062.48      63476.41       733.68 o                         
   6  10   8        225.69        526.62       286.07 o                         
   8  10   8       1338.40       2497.51       522.47 o                         
   1  11   8      47929.11      46772.36       772.57 o                         
   3  11   8      15480.12      15540.24       400.40 o                         
   5  11   8      38513.91      38942.49       631.53 o                         
   7  11   8       5664.97       6191.15       445.00 o                         
   0  12   8       6382.93       7095.75       461.51 o                         
   2  12   8      66672.14      66352.10       681.73 o                         
   4  12   8      28653.18      28565.48       400.89 o                         
   6  12   8        918.50       1138.07       267.35 o                         
   8  12   8      63324.48      63889.28      1313.36 o                         
   1  13   8     257459.67     259574.83      2110.17 o                         
   3  13   8    1131703.50    1136342.75      4690.92 o                         
   5  13   8      46708.11      47270.72       748.97 o                         
   7  13   8     461455.75     473522.66      3464.11 o                         
   0  14   8      71986.60      73569.95      1341.15 o                         
   2  14   8     158212.41     156656.70      1144.51 o                         
   4  14   8       2714.11       2771.03       276.79 o                         
   6  14   8       1777.15       1853.90       283.67 o                         
   8  14   8      47159.45      46764.25      1256.82 o                         
   1  15   8       1298.65       1291.22       199.87 o                         
   3  15   8         69.51        664.88       271.79 o                         
   5  15   8       5206.31       5619.89       323.34 o                         
   7  15   8        356.80        730.50       410.40 o                         
   0  16   8    1506713.88    1501260.88      6270.91 o                         
   2  16   8      21343.75      20693.83       392.35 o                         
   4  16   8     533770.38     531744.69      2811.72 o                         
   6  16   8     266939.78     268725.56      1971.31 o                         
   8  16   8      16170.03      15657.83       756.83 o                         
   1  17   8      45384.30      45311.40       782.31 o                         
   3  17   8     176133.80     175439.02      1583.03 o                         
   5  17   8        222.70        241.13       283.14 o                         
   7  17   8     157123.67     158701.48      1737.20 o                         
   0  18   8      21971.36      22152.55       449.11 o                         
   2  18   8      12808.64      12715.32       380.60 o                         
   4  18   8      18103.38      17746.02       475.48 o                         
   6  18   8      27004.11      27713.13       904.35 o                         
   8  18   8      38527.71      38095.13      1017.50 o                         
   1  19   8      12826.86      12350.27       379.99 o                         
   3  19   8        176.70        183.99       246.95 o                         
   5  19   8      29656.65      31055.43       679.99 o                         
   7  19   8       3219.01       3559.21       654.92 o                         
   0  20   8     715808.00     719314.81      3771.49 o                         
   2  20   8         67.90        598.87       219.76 o                         
   4  20   8     207318.12     209329.83      1505.90 o                         
   6  20   8     116438.62     112991.80      1794.37 o                         
   8  20   8        779.71       2280.81       714.35 o                         
   1  21   8       9358.63       9094.55       223.37 o                         
   3  21   8      28210.36      28810.46       439.11 o                         
   5  21   8      97095.74      96926.99      1214.47 o                         
   7  21   8      49451.68      49171.58      2064.67 o                         
   0  22   8      30696.77      31200.12       623.42 o                         
   2  22   8       2331.61       2474.91       178.32 o                         
   4  22   8       9074.81       8978.11       393.69 o                         
   6  22   8      15036.37      14942.26       752.31 o                         
   1  23   8       7915.07       6095.31       475.91 o                         
   3  23   8     155138.12     155476.70      1190.43 o                         
   5  23   8       7794.73       7140.04       526.74 o                         
   7  23   8     111611.88     112881.72      3472.62 o                         
   0  24   8     135836.89     135462.05      1382.47 o                         
   2  24   8     141304.27     137282.94      1759.38 o                         
   4  24   8     159075.39     159529.02      2315.31 o                         
   6  24   8      85597.69      85755.19      2400.90 o                         
   1  25   8       2755.40       2184.47       409.61 o                         
   3  25   8       8019.80       8302.28       408.42 o                         
   5  25   8      33903.66      33086.95      1690.44 o                         
   0  26   8         18.57        161.29       205.46 o                         
   2  26   8      40169.37      40540.48      1321.91 o                         
   4  26   8      13226.16      13919.89       943.70 o                         
   6  26   8         14.19       1247.73      1008.44 o                         
   1  27   8      75010.84      74879.51      1161.59 o                         
   3  27   8        203.99        361.65       638.82 o                         
   5  27   8     207874.16     226597.94      4724.89 o                         
   0  28   8      42218.86      41030.95      1987.64 o                         
   2  28   8     121225.45     121716.79      2278.91 o                         
   4  28   8       1367.23       1777.60      1072.54 o                         
   1  29   8      28743.95      30950.80      1036.52 o                         
   3  29   8      19864.90      20637.63      1611.18 o                         
   0  30   8      20596.85      19509.52      1495.80 o                         
   2  30   8       2520.30       2418.58      1004.18 o                         
   4  30   8       1496.75        350.39       995.63 o                         
   1  31   8     235332.70     242038.56      2745.65 o                         
   3  31   8      77541.58      79720.84      2732.04 o                         
   0  32   8      28603.92      30404.85      1812.15 o                         
   1   1   9      27758.38      27783.93       678.72 o                         
   3   1   9     118645.39     115297.87       850.69 o                         
   5   1   9         12.75         44.60       343.27 o                         
   7   1   9      66402.44      65169.63       933.37 o                         
   0   2   9     136428.25     134727.62      2263.58 o                         
   2   2   9      44305.80      42685.64       543.88 o                         
   4   2   9      24903.06      24635.81       514.68 o                         
   6   2   9       1653.06       1896.15       366.38 o                         
   8   2   9       5563.22       6876.14      1083.27 o                         
   1   3   9      24841.83      25094.55       567.35 o                         
   3   3   9        171.18        144.98       201.13 o                         
   5   3   9      40168.18      40008.05       689.04 o                         
   7   3   9        931.34       1073.78       435.71 o                         
   0   4   9       8599.19       8656.05       363.98 o                         
   2   4   9       3232.41       3206.62       241.11 o                         
   4   4   9      11832.96      11579.53       422.35 o                         
   6   4   9        483.26        621.92       326.46 o                         
   8   4   9       6938.82       6905.71      1715.73 o                         
   1   5   9     555090.31     550620.38      3894.75 o                         
   3   5   9      13568.35      13173.62       386.97 o                         
   5   5   9     685678.44     685060.94      2820.31 o                         
   7   5   9       3969.95       4631.05       470.59 o                         
   0   6   9    1054312.38    1056675.38      5207.48 o                         
   2   6   9       2406.37       2613.10       196.17 o                         
   4   6   9     164568.44     167332.77      1058.93 o                         
   6   6   9     192295.97     191431.83      1409.70 o                         
   8   6   9        155.32        359.33       495.65 o                         
   1   7   9        223.08        277.31       125.24 o                         
   3   7   9     125507.67     124003.30       938.57 o                         
   5   7   9      19620.74      19194.75       413.79 o                         
   7   7   9      25180.81      25946.34       688.02 o                         
   0   8   9      58959.27      57547.61      1058.80 o                         
   2   8   9       1945.06       1692.24       175.94 o                         
   4   8   9       5783.53       5917.38       268.37 o                         
   6   8   9       6990.97       7286.41       340.21 o                         
   8   8   9       1540.99       1722.91       505.58 o                         
   1   9   9     102909.38     102915.61       642.41 o                         
   3   9   9      60969.74      60144.73       789.83 o                         
   5   9   9      79531.92      79366.67       821.33 o                         
   7   9   9      30762.63      31760.69       819.83 o                         
   0  10   9       7678.98       7734.42       373.47 o                         
   2  10   9       5895.59       5476.81       233.23 o                         
   4  10   9       1037.80       1231.70       260.83 o                         
   6  10   9       1809.25       1871.45       289.92 o                         
   8  10   9       1961.60       1687.79       648.22 o                         
   1  11   9      21836.49      21936.57       334.17 o                         
   3  11   9       5983.14       5875.27       345.85 o                         
   5  11   9      18361.99      18930.38       447.17 o                         
   7  11   9       3249.19       3024.53       403.48 o                         
   0  12   9        289.77       -491.40       623.87 o                         
   2  12   9     297883.59     296166.31      1608.69 o                         
   4  12   9      76200.82      75275.09       739.36 o                         
   6  12   9      27581.32      28658.71       568.43 o                         
   8  12   9     131844.38     135268.39      1898.54 o                         
   1  13   9      12915.45      13392.97       316.68 o                         
   3  13   9     391809.34     385491.59      2601.46 o                         
   5  13   9      25627.33      25551.29       590.75 o                         
   7  13   9     143357.20     143652.02      1645.66 o                         
   0  14   9      16390.40      17428.63       854.86 o                         
   2  14   9      21550.49      21659.40       433.75 o                         
   4  14   9       1225.90       1302.25       276.51 o                         
   6  14   9       1224.80       1601.21       293.65 o                         
   8  14   9       1873.48       2320.51       513.41 o                         
   1  15   9       9146.11       9275.02       266.82 o                         
   3  15   9     141373.12     141695.50      1096.60 o                         
   5  15   9        612.89       1009.42       351.08 o                         
   7  15   9      21161.14      20781.10       768.25 o                         
   0  16   9     258846.25     260453.09      1901.95 o                         
   2  16   9         85.83        189.13       195.35 o                         
   4  16   9      68849.49      67941.38       889.80 o                         
   6  16   9      31283.06      32093.59       611.14 o                         
   8  16   9       1200.61       1708.81       504.01 o                         
   1  17   9      59113.84      59380.45       613.22 o                         
   3  17   9        433.67        554.39       233.47 o                         
   5  17   9     112712.02     111220.52      1283.86 o                         
   7  17   9        320.26        248.96       434.25 o                         
   0  18   9      13697.42      13587.09       440.70 o                         
   2  18   9      79182.61      77442.67       935.34 o                         
   4  18   9        376.47        573.18       266.44 o                         
   6  18   9        480.80        608.68       494.28 o                         
   8  18   9      19418.07      19404.85       803.19 o                         
   1  19   9       8642.51       8886.86       294.92 o                         
   3  19   9       1980.51       1867.81       252.79 o                         
   5  19   9      11926.51      11819.98       399.84 o                         
   7  19   9       3294.00       3784.75       719.58 o                         
   0  20   9      18846.23      18838.83       473.99 o                         
   2  20   9     122669.12     124251.12       972.02 o                         
   4  20   9      13325.32      13711.83       492.48 o                         
   6  20   9      36145.66      36807.29      1102.95 o                         
   8  20   9      45997.32      44506.09      2150.07 o                         
   1  21   9         75.38         92.36       223.36 o                         
   3  21   9       2843.60       2948.88       289.18 o                         
   5  21   9         38.82       -144.98       336.98 o                         
   7  21   9        231.30       1324.64       828.97 o                         
   0  22   9       4215.45       4390.43       206.60 o                         
   2  22   9       2207.73       2051.97       232.09 o                         
   4  22   9          3.03        237.00       282.74 o                         
   6  22   9       7838.93       8290.69       910.21 o                         
   1  23   9      79123.58      78949.26       668.53 o                         
   3  23   9     247861.91     248948.75      1652.63 o                         
   5  23   9      12726.51      12771.81       683.61 o                         
   7  23   9     123130.77     120803.20      3507.12 o                         
   0  24   9      38532.60      37081.27      2635.23 o                         
   2  24   9     208610.69     207813.14      1211.89 o                         
   4  24   9       4020.00       4705.38       419.00 o                         
   6  24   9        180.13        222.20      1025.53 o                         
   1  25   9      21893.52      21621.90       682.04 o                         
   3  25   9      31082.16      29617.07       647.91 o                         
   5  25   9      71317.55      70322.09      2543.87 o                         
   0  26   9        804.45         96.70       647.83 o                         
   2  26   9      27885.55      26547.35       925.39 o                         
   4  26   9       5516.84       4986.85      1068.30 o                         
   6  26   9        106.34       -734.96      1051.17 o                         
   1  27   9       7939.56       7954.08       482.63 o                         
   3  27   9      24596.46      26502.27      1589.88 o                         
   5  27   9       2543.70       3662.06      1132.38 o                         
   0  28   9        329.39       -611.05       880.25 o                         
   2  28   9         71.44        730.69       897.34 o                         
   4  28   9       7166.40       7986.73      1187.97 o                         
   1  29   9       7587.86       7344.00       654.55 o                         
   3  29   9        104.83       -136.74       888.79 o                         
   0  30   9      26848.31      27331.71      1692.47 o                         
   2  30   9      15645.99      16602.71      1431.64 o                         
   1  31   9       1620.76        141.01       927.26 o                         
   0   0  10    4664441.50    4618282.00     22860.35 o                         
   2   0  10       7573.44       7612.76       349.81 o                         
   4   0  10     850362.50     853264.12      5166.52 o                         
   6   0  10     645224.50     644377.38      4553.53 o                         
   8   0  10       3105.11       2468.81       695.37 o                         
   1   1  10        185.56        189.01       161.16 o                         
   3   1  10      33441.23      32947.66       785.47 o                         
   5   1  10      17364.99      17047.97       465.04 o                         
   7   1  10      18676.90      18808.26       607.90 o                         
   0   2  10      69227.95      67557.05       932.67 o                         
   2   2  10      28073.39      27589.42       410.99 o                         
   4   2  10       4415.73       4879.36       311.99 o                         
   6   2  10      27474.79      27778.96       707.12 o                         
   8   2  10        134.97       -157.83       718.91 o                         
   1   3  10      66173.61      65013.35       840.09 o                         
   3   3  10      16489.86      16730.41       382.98 o                         
   5   3  10      43254.58      43934.95       726.59 o                         
   7   3  10       5403.09       6293.35       587.18 o                         
   0   4  10      50006.35      52207.71      1556.33 o                         
   2   4  10        200.57        236.02       180.75 o                         
   4   4  10      10683.23      10768.25       347.61 o                         
   6   4  10       7564.72       7514.18       409.85 o                         
   8   4  10        283.00       1159.19       718.18 o                         
   1   5  10      15959.96      15522.51       326.35 o                         
   3   5  10       1309.82       1257.79       199.67 o                         
   5   5  10      39290.24      38687.99       642.03 o                         
   7   5  10      17342.31      18785.18       738.67 o                         
   0   6  10      52073.04      51124.05      1232.58 o                         
   2   6  10      15768.35      15439.07       280.68 o                         
   4   6  10       8544.88       8469.73       296.18 o                         
   6   6  10       6615.30       6269.95       383.59 o                         
   8   6  10       2525.41       2420.01       523.68 o                         
   1   7  10       1249.79       1311.83       202.24 o                         
   3   7  10     451703.25     452517.41      2374.31 o                         
   5   7  10      75438.92      74660.76       761.93 o                         
   7   7  10     167540.73     168665.44      1959.54 o                         
   0   8  10      94563.45      93368.58      1083.60 o                         
   2   8  10        923.63       1340.11       159.28 o                         
   4   8  10      65747.31      65844.88       756.97 o                         
   6   8  10      27392.18      28128.89       536.44 o                         
   8   8  10       7373.52       7012.44       583.93 o                         
   1   9  10        175.29        263.21       123.74 o                         
   3   9  10       6742.47       6935.80       336.66 o                         
   5   9  10       1347.19       1570.68       251.76 o                         
   7   9  10       8379.62       8970.55       550.49 o                         
   0  10  10         10.07       -128.13       128.13 o                         
   2  10  10       5183.34       5279.81       273.69 o                         
   4  10  10        450.85        250.66       243.15 o                         
   6  10  10       8237.42       8289.41       356.42 o                         
   8  10  10        347.94       -511.29       511.29 o                         
   1  11  10     412490.94     409156.19      2821.91 o                         
   3  11  10       1997.27       1630.40       266.56 o                         
   5  11  10     690529.06     685424.50      3960.91 o                         
   7  11  10        114.65        -53.42       346.35 o                         
   0  12  10      79357.81      79223.41      1020.76 o                         
   2  12  10      74454.17      73868.06       623.15 o                         
   4  12  10      18406.33      18108.04       608.33 o                         
   6  12  10        128.73        -69.22       289.17 o                         
   8  12  10      10058.87      10337.12       676.02 o                         
   1  13  10       5684.38       5702.67       216.53 o                         
   3  13  10      14290.97      14407.86       448.06 o                         
   5  13  10       7657.30       7677.56       450.21 o                         
   7  13  10       1492.41       1422.28       455.25 o                         
   0  14  10       7182.18       7276.01       353.24 o                         
   2  14  10      34309.14      35078.05       457.74 o                         
   4  14  10       5431.62       4807.91       390.16 o                         
   6  14  10        179.23        459.70       368.01 o                         
   8  14  10      11288.79      12094.63       716.32 o                         
   1  15  10      28798.08      29557.35       416.57 o                         
   3  15  10     121269.45     120510.52      1030.41 o                         
   5  15  10       9120.48       9098.37       477.44 o                         
   7  15  10      59138.94      60285.57      1218.02 o                         
   0  16  10        193.82        387.33       280.16 o                         
   2  16  10      22906.58      22441.28       395.72 o                         
   4  16  10       5126.90       5322.22       367.22 o                         
   6  16  10        595.08        608.66       366.15 o                         
   8  16  10      11383.33      11457.34       696.44 o                         
   1  17  10      16644.34      17125.17       358.71 o                         
   3  17  10       8734.74       8893.80       346.19 o                         
   5  17  10       3804.42       4165.68       504.09 o                         
   7  17  10       9460.17       9468.97      1713.62 o                         
   0  18  10      35751.21      35879.32       777.77 o                         
   2  18  10     905679.50     897789.94      3082.28 o                         
   4  18  10      66707.85      66511.73       873.67 o                         
   6  18  10      40110.83      41561.05       926.81 o                         
   8  18  10     290498.28     289979.66      3906.28 o                         
   1  19  10      63902.23      65736.77       833.66 o                         
   3  19  10        488.47        518.05       243.62 o                         
   5  19  10     125009.61     123238.88      1155.16 o                         
   7  19  10         31.79       1193.54      1313.96 o                         
   0  20  10      54591.64      54938.95       824.91 o                         
   2  20  10       6798.21       6771.23       281.96 o                         
   4  20  10      27240.33      27007.25       565.79 o                         
   6  20  10       2311.16       2383.74       508.27 o                         
   1  21  10       7063.45       7410.30       398.88 o                         
   3  21  10         37.73        305.68       388.13 o                         
   5  21  10       5906.98       6007.57       437.22 o                         
   7  21  10       4129.97       4867.14      1051.20 o                         
   0  22  10        720.15       1189.19       611.94 o                         
   2  22  10       7444.47       7648.51       310.80 o                         
   4  22  10       1392.36       1955.02       282.42 o                         
   6  22  10        122.33        168.46       841.79 o                         
   1  23  10        759.85        806.21       306.95 o                         
   3  23  10      38255.40      39046.64       557.15 o                         
   5  23  10      14847.79      15214.05       710.59 o                         
   7  23  10      31668.64      32474.15      1957.51 o                         
   0  24  10        374.59        540.38       337.87 o                         
   2  24  10        470.01        478.34       185.38 o                         
   4  24  10        493.06        177.67       362.30 o                         
   6  24  10       3369.01       3627.90      1046.92 o                         
   1  25  10      10682.06      10486.47       501.28 o                         
   3  25  10      28403.22      28581.25       723.51 o                         
   5  25  10      37793.27      38554.05      1961.90 o                         
   0  26  10       1043.79        965.86       712.77 o                         
   2  26  10     122690.63     123311.77      1850.38 o                         
   4  26  10      13731.73      15128.17      1311.96 o                         
   1  27  10       2081.10       1759.41       498.60 o                         
   3  27  10       4193.61       2867.30       897.37 o                         
   5  27  10       3452.58       3995.39      1153.75 o                         
   0  28  10      19737.05      18265.82      1487.25 o                         
   2  28  10        320.40       -209.38       794.79 o                         
   4  28  10       2304.95       4602.14      1136.65 o                         
   1  29  10      45950.12      48157.32      1604.25 o                         
   3  29  10     247708.80     247428.70      4593.59 o                         
   0  30  10     121158.43     119867.17      3434.43 o                         
   2  30  10       6403.75       6191.92      1102.50 o                         
   1   1  11     115042.12     113094.49      1107.05 o                         
   3   1  11        800.51        825.33       210.86 o                         
   5   1  11     194906.53     192792.53      1438.90 o                         
   7   1  11        645.61        232.38       372.92 o                         
   0   2  11       7214.06       7510.49       503.21 o                         
   2   2  11       1393.91       1281.50       169.33 o                         
   4   2  11       9313.33       8880.25       976.02 o                         
   6   2  11      11670.59      11813.66       521.78 o                         
   8   2  11      10333.04      10227.12      1264.93 o                         
   1   3  11      25293.30      26074.56       684.64 o                         
   3   3  11     129866.91     129784.20      1020.55 o                         
   5   3  11        117.29        -37.51       291.70 o                         
   7   3  11     109010.40     108841.67      1576.60 o                         
   0   4  11     189185.02     190297.42      4076.50 o                         
   2   4  11     172580.03     170019.12      2314.49 o                         
   4   4  11      26105.04      26009.93       635.92 o                         
   6   4  11        415.84        310.07       432.88 o                         
   8   4  11      30747.16      28653.76      1129.39 o                         
   1   5  11      35238.21      34096.45       562.46 o                         
   3   5  11      17811.41      17183.26       416.62 o                         
   5   5  11      44087.25      43728.33       597.81 o                         
   7   5  11       4287.21       5413.73       546.42 o                         
   0   6  11     191324.25     192555.73      1842.34 o                         
   2   6  11      32317.20      31695.13       389.09 o                         
   4   6  11      46868.60      47104.14       642.71 o                         
   6   6  11      26713.17      25740.79       511.89 o                         
   8   6  11      10846.91      12643.24       747.69 o                         
   1   7  11      49215.29      48493.93       541.12 o                         
   3   7  11     244558.95     244068.92      1512.46 o                         
   5   7  11        535.27        430.50       243.67 o                         
   7   7  11      87938.43      87672.33      1260.45 o                         
   0   8  11       1413.58       1297.66       270.33 o                         
   2   8  11     190883.34     185318.58      1129.50 o                         
   4   8  11       3904.15       3999.50       346.65 o                         
   6   8  11      45611.81      45076.55       758.63 o                         
   8   8  11      67203.23      69324.80      1397.33 o                         
   1   9  11       8850.42       8546.12       226.43 o                         
   3   9  11         28.71         74.98       164.07 o                         
   5   9  11      27520.65      28285.38       505.57 o                         
   7   9  11       4763.65       5293.65       515.01 o                         
   0  10  11     123519.70     122726.64      1308.03 o                         
   2  10  11      26082.18      26188.12       389.78 o                         
   4  10  11     106303.45     108487.44      1202.32 o                         
   6  10  11      29473.23      29268.80       555.22 o                         
   8  10  11      11194.40      12345.80      1062.74 o                         
   1  11  11      41266.99      40686.40       496.56 o                         
   3  11  11      21132.09      20648.45       655.78 o                         
   5  11  11     141382.62     141430.80      1219.49 o                         
   7  11  11      16351.73      16074.65       646.99 o                         
   0  12  11      82976.83      82892.40       779.64 o                         
   2  12  11      43224.47      44969.02       726.67 o                         
   4  12  11      12623.01      13496.06       462.69 o                         
   6  12  11      15733.77      15600.99       508.42 o                         
   8  12  11      14020.41      13381.57       737.61 o                         
   1  13  11      20847.30      20752.08       332.81 o                         
   3  13  11      17999.63      17716.21       455.47 o                         
   5  13  11      49944.28      49696.48       823.07 o                         
   7  13  11       7455.69       8800.25       579.03 o                         
   0  14  11      24867.12      25554.79       565.48 o                         
   2  14  11      39712.55      40617.38       485.67 o                         
   4  14  11       7839.06       7617.94       455.41 o                         
   6  14  11         37.37       -439.58       439.58 o                         
   8  14  11       4968.48       4902.28       565.59 o                         
   1  15  11      50921.18      51530.90       544.82 o                         
   3  15  11       3224.67       3255.24       340.80 o                         
   5  15  11     147858.27     148750.03      1365.88 o                         
   7  15  11      41748.41      42343.05      1500.66 o                         
   0  16  11        635.63       1089.58       414.99 o                         
   2  16  11      61331.50      61596.36       719.79 o                         
   4  16  11        104.69       -207.37       306.38 o                         
   6  16  11      42054.38      41401.57      1102.20 o                         
   8  16  11       4712.40       4371.47      1153.76 o                         
   1  17  11        135.88        490.46       198.77 o                         
   3  17  11      19949.18      20598.40       453.26 o                         
   5  17  11      23298.03      23695.29       818.18 o                         
   7  17  11      37179.96      39083.62      1437.12 o                         
   0  18  11     158838.58     157255.97      1549.69 o                         
   2  18  11      71138.08      70586.90       693.71 o                         
   4  18  11      73489.06      71153.79       991.41 o                         
   6  18  11      61185.07      62206.16      1079.68 o                         
   1  19  11      22000.08      22480.88       441.06 o                         
   3  19  11     113754.12     111860.92      1064.51 o                         
   5  19  11        111.02        439.97       359.08 o                         
   7  19  11     101866.02     103144.59      2201.29 o                         
   0  20  11      51241.02      50681.59       830.37 o                         
   2  20  11      13834.98      13632.69       372.89 o                         
   4  20  11         35.28       -299.07       307.76 o                         
   6  20  11       2824.55       2519.13       514.51 o                         
   1  21  11      38320.02      38787.32       479.20 o                         
   3  21  11      35237.84      34739.48       597.67 o                         
   5  21  11      32266.92      30794.04       703.42 o                         
   7  21  11       5243.20       4767.74      2711.35 o                         
   0  22  11     158284.38     156132.94      1461.31 o                         
   2  22  11      64905.92      64761.76       711.43 o                         
   4  22  11      25716.94      27091.99       582.95 o                         
   6  22  11       2381.08       2566.56       654.16 o                         
   1  23  11       3628.31       3047.18       291.12 o                         
   3  23  11      26013.75      27821.73       614.43 o                         
   5  23  11       5629.45       6532.49       694.37 o                         
   0  24  11      11040.26      11639.52       449.94 o                         
   2  24  11      58241.21      57701.79       683.69 o                         
   4  24  11       1338.07       1130.06       471.02 o                         
   6  24  11        870.34        102.55       927.25 o                         
   1  25  11      33143.75      31959.37       574.13 o                         
   3  25  11      14353.87      15134.25       585.39 o                         
   5  25  11      34938.85      35877.47      1825.07 o                         
   0  26  11     117765.81     120333.51      2518.24 o                         
   2  26  11        217.05         25.64       730.69 o                         
   4  26  11      42554.11      40252.47      1829.46 o                         
   1  27  11       6816.05       6526.88       809.46 o                         
   3  27  11      69876.34      69449.08      2270.22 o                         
   0  28  11       6586.84       6311.60      1098.23 o                         
   2  28  11      11377.78      11384.37      1089.72 o                         
   1  29  11      20551.06      20052.25      1534.26 o                         
   0   0  12     526067.06     520624.00      5011.57 o                         
   2   0  12      70453.93      70999.77       827.48 o                         
   4   0  12     296896.97     298403.25      3258.40 o                         
   6   0  12      41941.30      42179.09       979.09 o                         
   8   0  12      64229.64      66114.00      2774.70 o                         
   1   1  12      19738.00      19353.26       366.58 o                         
   3   1  12       4679.38       4649.55       266.91 o                         
   5   1  12      46323.87      45576.05       777.82 o                         
   7   1  12       9467.86      10328.17       521.45 o                         
   0   2  12       3991.08       3967.49       155.44 o                         
   2   2  12      41159.84      41929.95       488.05 o                         
   4   2  12      75646.91      76559.40      1409.40 o                         
   6   2  12       2053.82       2342.19       382.33 o                         
   8   2  12      48827.39      46240.40      2368.23 o                         
   1   3  12      10957.80      10673.78       261.53 o                         
   3   3  12      43976.41      45005.75       649.26 o                         
   5   3  12       1394.29       1311.77       308.95 o                         
   7   3  12      13156.29      12669.52       737.73 o                         
   0   4  12      19611.42      20071.85       899.75 o                         
   2   4  12       7544.42       7269.83       208.50 o                         
   4   4  12       1800.40       1350.33       246.70 o                         
   6   4  12       5235.42       5476.55       444.85 o                         
   8   4  12       3515.66       3556.34       764.68 o                         
   1   5  12     138513.00     138477.19      1384.23 o                         
   3   5  12       6863.75       7256.65       284.60 o                         
   5   5  12     248947.50     250417.97      1625.22 o                         
   7   5  12        728.75       1034.57       518.84 o                         
   0   6  12     135956.58     135881.39      1857.24 o                         
   2   6  12      33937.18      33845.23       399.99 o                         
   4   6  12      11778.19      12165.11       373.84 o                         
   6   6  12       2802.04       3267.75       289.04 o                         
   8   6  12       7396.19       7383.85       615.09 o                         
   1   7  12       4555.82       4415.25       228.06 o                         
   3   7  12      47932.09      48618.16       598.08 o                         
   5   7  12       8084.88       8326.79       371.86 o                         
   7   7  12      61542.21      62648.89      1103.20 o                         
   0   8  12        823.18       1329.61       297.14 o                         
   2   8  12     130031.19     130618.38      1022.19 o                         
   4   8  12       3237.88       3668.12       317.10 o                         
   6   8  12      15114.58      14393.51       425.34 o                         
   8   8  12      15189.03      15787.63       779.91 o                         
   1   9  12      16445.76      16771.64       324.56 o                         
   3   9  12      13345.81      13855.22       323.53 o                         
   5   9  12      34308.45      32901.61       613.88 o                         
   7   9  12        939.78       1442.15       426.91 o                         
   0  10  12     124427.30     126207.36      1369.68 o                         
   2  10  12       1160.79       1019.99       165.28 o                         
   4  10  12      15824.75      16928.20       455.14 o                         
   6  10  12       2124.74       1723.90       344.30 o                         
   8  10  12         91.94        256.91       515.89 o                         
   1  11  12      58141.73      57705.33       585.00 o                         
   3  11  12      32937.18      33102.54       677.00 o                         
   5  11  12     107185.84     107844.08      1071.60 o                         
   7  11  12          1.71       -381.80       433.47 o                         
   0  12  12      27860.73      28375.05       705.17 o                         
   2  12  12     107848.32     107998.58       773.58 o                         
   4  12  12       1245.51        982.02       294.14 o                         
   6  12  12         17.99         50.96       393.93 o                         
   8  12  12      20465.38      20304.88       863.19 o                         
   1  13  12      36647.91      36546.30       631.78 o                         
   3  13  12     110940.45     111581.81       935.06 o                         
   5  13  12       1749.92       2138.07       342.89 o                         
   7  13  12      46992.32      46671.23      2530.63 o                         
   0  14  12      38515.94      38583.56       528.31 o                         
   2  14  12         96.31        -22.61       198.50 o                         
   4  14  12      15337.11      14767.89       475.68 o                         
   6  14  12       9847.89      10186.01       703.84 o                         
   8  14  12        188.99       1307.55      1008.44 o                         
   1  15  12       1755.71       1525.02       192.85 o                         
   3  15  12       2888.03       2184.94       269.94 o                         
   5  15  12       2533.76       2611.91       366.19 o                         
   7  15  12         11.96       -317.08       576.69 o                         
   0  16  12     141109.92     139862.58      1098.81 o                         
   2  16  12       2155.52       2356.27       216.24 o                         
   4  16  12      20369.45      18823.91       524.29 o                         
   6  16  12      87606.33      88801.21      2072.38 o                         
   1  17  12       6754.76       6805.90       293.82 o                         
   3  17  12      33386.48      33383.51       626.07 o                         
   5  17  12         84.68        595.07       352.87 o                         
   7  17  12      25348.15      25299.59      1570.65 o                         
   0  18  12      10279.88      10270.69       380.13 o                         
   2  18  12     137338.22     137245.83       962.37 o                         
   4  18  12       3127.70       2931.09       350.34 o                         
   6  18  12      48316.23      48772.86      1478.77 o                         
   1  19  12          0.55       -248.73       248.73 o                         
   3  19  12      13364.68      13552.36       421.84 o                         
   5  19  12       4093.93       4030.64       405.48 o                         
   7  19  12      19583.66      18927.50      1628.27 o                         
   0  20  12      30531.87      33129.63       764.21 o                         
   2  20  12         65.83       -109.26       340.95 o                         
   4  20  12      16799.99      16829.47       553.82 o                         
   6  20  12          1.31       -577.17       627.39 o                         
   1  21  12        695.32        902.44       248.24 o                         
   3  21  12         64.29        471.89       268.11 o                         
   5  21  12       5669.21       5879.06       434.52 o                         
   7  21  12       1336.85       3059.52      1038.36 o                         
   0  22  12       7553.90       7277.03       354.17 o                         
   2  22  12        142.02        285.80       267.69 o                         
   4  22  12      13818.99      13854.46       597.37 o                         
   6  22  12         78.26       -173.18       604.09 o                         
   1  23  12      13886.93      13929.89       407.29 o                         
   3  23  12     191546.95     188672.19      2070.33 o                         
   5  23  12        696.29        685.83       531.79 o                         
   0  24  12       6823.76       7713.57       896.36 o                         
   2  24  12      56471.21      57009.42      1052.41 o                         
   4  24  12      11714.51      11811.84       705.59 o                         
   1  25  12      11382.46      10575.30       664.70 o                         
   3  25  12       2954.57       2508.33       713.61 o                         
   0  26  12      22316.23      21920.87      1213.20 o                         
   2  26  12        249.70        371.75       675.14 o                         
   1  27  12      21492.84      21720.39      1209.47 o                         
   3  27  12      16530.60      14778.04      1200.88 o                         
   0  28  12        494.81       1128.08      1051.17 o                         
   2  28  12      22226.46      22890.29      1337.69 o                         
   1   1  13     289598.28     288544.81      1528.70 o                         
   3   1  13        408.19        559.77       189.19 o                         
   5   1  13     551963.31     546550.25      9704.53 o                         
   7   1  13        117.17       -116.40       430.17 o                         
   0   2  13        204.06        145.42       206.50 o                         
   2   2  13     331633.47     331637.88      1614.67 o                         
   4   2  13      45919.88      46800.98       925.95 o                         
   6   2  13      49285.81      49413.49       924.28 o                         
   8   2  13     135270.06     136817.77      3961.27 o                         
   1   3  13      67090.06      66157.95       666.52 o                         
   3   3  13      84200.73      83797.13       830.43 o                         
   5   3  13      26432.41      25602.35       566.52 o                         
   7   3  13     100755.33     102222.52      1770.99 o                         
   0   4  13       1538.52        957.20       356.90 o                         
   2   4  13       1139.39       1294.74       131.83 o                         
   4   4  13       4542.62       4295.15       279.74 o                         
   6   4  13        210.75       -182.20       316.73 o                         
   8   4  13         62.39       -742.83       742.83 o                         
   1   5  13     311742.44     312349.56      1863.83 o                         
   3   5  13      63390.52      63767.69       915.71 o                         
   5   5  13     385636.41     382277.81      2102.79 o                         
   7   5  13       2779.88       2618.43       412.66 o                         
   0   6  13     325583.03     327945.25      3149.63 o                         
   2   6  13      90512.22      89620.04       695.01 o                         
   4   6  13      63556.46      64799.28       758.26 o                         
   6   6  13      16866.07      16644.68       544.05 o                         
   8   6  13      12801.03      14138.28      1095.33 o                         
   1   7  13        412.31        204.03       173.37 o                         
   3   7  13       2431.74       2092.31       206.71 o                         
   5   7  13       2503.70       2470.71       300.11 o                         
   7   7  13       1427.17       1479.66       412.43 o                         
   0   8  13      10508.61      10728.31       633.42 o                         
   2   8  13     401332.72     401309.44      2194.05 o                         
   4   8  13     109863.77     111852.09      1012.17 o                         
   6   8  13      67460.68      67249.73      1156.95 o                         
   8   8  13     191628.89     196954.41      3371.09 o                         
   1   9  13      78854.16      78639.57       692.47 o                         
   3   9  13      49510.38      49719.09       575.64 o                         
   5   9  13      54796.04      53946.32       765.72 o                         
   7   9  13      38027.80      38007.92      1147.92 o                         
   0  10  13    1051030.50    1048355.12      7375.17 o                         
   2  10  13      52047.48      51183.29       462.14 o                         
   4  10  13     318509.50     319302.41      1575.78 o                         
   6  10  13     253127.17     252417.88      2307.55 o                         
   8  10  13      21028.64      21620.14      1031.14 o                         
   1  11  13        377.67        301.23       186.06 o                         
   3  11  13      19147.09      19606.81       393.59 o                         
   5  11  13       9101.03       9204.17       397.66 o                         
   7  11  13       6545.72       7262.32       684.52 o                         
   0  12  13      72267.97      72310.32      1593.37 o                         
   2  12  13      39250.59      38406.38       458.58 o                         
   4  12  13      21156.55      21108.01       556.79 o                         
   6  12  13        120.04        245.67       470.35 o                         
   1  13  13      60442.91      61636.74       707.22 o                         
   3  13  13     432974.97     432628.97      2435.66 o                         
   5  13  13        686.64       1314.46       382.76 o                         
   7  13  13     246930.95     244707.33      5519.10 o                         
   0  14  13      84210.84      88769.73      2600.43 o                         
   2  14  13      15790.65      15290.83       311.35 o                         
   4  14  13      45509.21      46131.58       665.13 o                         
   6  14  13      31298.80      30506.70      1246.33 o                         
   1  15  13      13072.66      12708.06       347.43 o                         
   3  15  13       4232.78       4211.59       305.32 o                         
   5  15  13      13335.13      14114.51       555.33 o                         
   0  16  13     312990.03     317178.44      5234.44 o                         
   2  16  13      62932.06      62988.49       683.69 o                         
   4  16  13     126667.54     124710.35      1053.76 o                         
   6  16  13      76089.11      81547.04      3228.19 o                         
   1  17  13       8957.52       8970.72       290.65 o                         
   3  17  13     344766.88     342165.00      1946.99 o                         
   5  17  13      34926.51      34567.99       680.90 o                         
   7  17  13     152750.88     157486.34      2814.80 o                         
   0  18  13        277.71        176.00       239.21 o                         
   2  18  13      25206.65      25680.94       487.16 o                         
   4  18  13       1262.43        502.89       336.86 o                         
   6  18  13       2709.21       3367.22       841.81 o                         
   1  19  13      93085.30      92847.04       777.96 o                         
   3  19  13     253364.44     249837.20      1942.79 o                         
   5  19  13      15143.23      15094.27       538.54 o                         
   7  19  13     146471.61     150146.89      2694.54 o                         
   0  20  13     216913.81     216068.03      1584.34 o                         
   2  20  13         42.00         37.00       253.56 o                         
   4  20  13      73059.58      72163.08      1014.86 o                         
   6  20  13      58100.64      56919.08      1248.36 o                         
   1  21  13     132469.39     133175.23       842.02 o                         
   3  21  13      78661.72      77630.44       972.29 o                         
   5  21  13     126263.51     125932.82      2064.06 o                         
   7  21  13      48081.51      45088.07      2085.99 o                         
   0  22  13       4716.57       4612.71       395.30 o                         
   2  22  13       5055.74       5821.34       381.00 o                         
   4  22  13       5100.18       5716.60       521.51 o                         
   6  22  13       1487.73        662.33       846.07 o                         
   1  23  13      38068.88      38134.20       537.68 o                         
   3  23  13      46656.86      46338.46      1022.29 o                         
   5  23  13       9965.66       7939.91       978.60 o                         
   0  24  13      50097.84      51942.99      1676.71 o                         
   2  24  13     161033.36     157966.16      3478.61 o                         
   4  24  13       1078.95       1471.13       922.98 o                         
   1  25  13      24718.02      25198.01       913.91 o                         
   3  25  13       3308.55       3623.63       709.34 o                         
   0  26  13      37831.54      38165.54      2098.70 o                         
   1  27  13      26834.95      28840.50      1837.79 o                         
   0   0  14         52.54        552.74       255.06 o                         
   2   0  14       3222.71       3498.54       305.04 o                         
   4   0  14       1285.80        758.78       450.81 o                         
   6   0  14       3687.88       3519.68       651.15 o                         
   8   0  14       1540.17       1482.76      1072.54 o                         
   1   1  14        430.82        245.91       179.29 o                         
   3   1  14      29478.41      28949.70       435.35 o                         
   5   1  14      19919.82      19381.97       638.09 o                         
   7   1  14      33694.81      34538.82       863.01 o                         
   0   2  14      82546.30      84131.82      1045.17 o                         
   2   2  14     220002.16     222163.02      2040.77 o                         
   4   2  14       9858.35      10638.93       469.44 o                         
   6   2  14         68.12       -374.83       420.19 o                         
   8   2  14      44390.45      50735.00      2560.47 o                         
   1   3  14      85613.56      87231.30       738.90 o                         
   3   3  14     907261.75     900416.44      4171.88 o                         
   5   3  14        491.64        150.82       283.37 o                         
   7   3  14     285272.22     282869.84      2835.10 o                         
   0   4  14     152155.83     154705.09      1949.39 o                         
   2   4  14      18539.77      18705.15       373.71 o                         
   4   4  14      61027.33      60478.16       834.31 o                         
   6   4  14      95349.64      95632.98      1497.17 o                         
   8   4  14       3419.94       2422.42      1277.67 o                         
   1   5  14       2600.39       2916.26       277.08 o                         
   3   5  14     168241.55     166156.36      1119.70 o                         
   5   5  14      23685.17      24003.23       534.53 o                         
   7   5  14     101435.09     104454.02      1697.38 o                         
   0   6  14      23415.29      23576.62       819.79 o                         
   2   6  14     107564.75     106675.43       787.60 o                         
   4   6  14      43589.92      43953.52       731.62 o                         
   6   6  14       6952.18       7341.82       651.34 o                         
   1   7  14      16739.39      16962.45       319.70 o                         
   3   7  14         60.26        243.86       192.04 o                         
   5   7  14      28215.30      27951.17       579.14 o                         
   7   7  14         87.03       -525.84       525.84 o                         
   0   8  14      15031.66      15576.98       871.86 o                         
   2   8  14     869613.88     872233.62      4065.77 o                         
   4   8  14     153901.14     154838.62      1416.58 o                         
   6   8  14      71785.45      72773.41      1195.42 o                         
   1   9  14      26018.21      26208.48       385.37 o                         
   3   9  14      83415.39      83061.52       807.20 o                         
   5   9  14     135089.06     135001.48      1350.90 o                         
   7   9  14      55766.86      56243.77      1330.27 o                         
   0  10  14    1025644.12    1039133.62      7406.77 o                         
   2  10  14      25349.72      25158.72       406.63 o                         
   4  10  14     147545.31     145905.36      1083.32 o                         
   6  10  14     121424.23     120641.77      1549.97 o                         
   1  11  14       1346.02       1447.41       196.48 o                         
   3  11  14        395.31        605.72       195.76 o                         
   5  11  14        398.64        509.91       232.61 o                         
   7  11  14        379.68        -38.57       546.68 o                         
   0  12  14     290635.16     294026.34      4683.63 o                         
   2  12  14      36434.58      36503.47       527.79 o                         
   4  12  14      70174.02      69757.02       891.14 o                         
   6  12  14     104721.47     103413.69      2118.94 o                         
   1  13  14        324.17        712.98       205.81 o                         
   3  13  14      56982.41      56351.00       717.02 o                         
   5  13  14       8015.04       8144.93       467.29 o                         
   7  13  14      36870.98      35245.93      2252.56 o                         
   0  14  14       2024.67       2316.03       867.44 o                         
   2  14  14     252687.12     251848.53      1291.86 o                         
   4  14  14      42984.07      43381.02       638.27 o                         
   6  14  14      13767.64      12709.08       892.56 o                         
   1  15  14     207333.52     210333.47      1592.13 o                         
   3  15  14      22346.51      22651.36       567.01 o                         
   5  15  14     192771.42     190734.50      1734.46 o                         
   0  16  14     119116.80     123870.78      3259.98 o                         
   2  16  14      93755.68      91829.77       838.69 o                         
   4  16  14      11158.65      11457.60       405.62 o                         
   6  16  14          1.18       -606.77      1063.98 o                         
   1  17  14      38662.52      39342.48       489.96 o                         
   3  17  14        749.83       1030.96       314.94 o                         
   5  17  14     104701.77     105337.03      1270.40 o                         
   7  17  14       3831.82       3024.51       797.01 o                         
   0  18  14       2330.30       2426.76       561.95 o                         
   2  18  14        607.24        569.50       255.01 o                         
   4  18  14        320.02         90.43       346.84 o                         
   6  18  14          0.99         25.64       696.50 o                         
   1  19  14      24900.93      24398.13       353.18 o                         
   3  19  14      47163.53      45165.40       736.86 o                         
   5  19  14      10340.41       9538.66       617.43 o                         
   7  19  14      31344.99      33132.38      1876.30 o                         
   0  20  14     134278.00     137511.69      1436.31 o                         
   2  20  14       5183.18       5480.66       320.73 o                         
   4  20  14      36240.33      36186.85       880.86 o                         
   6  20  14      10829.30      10192.04      1175.18 o                         
   1  21  14     197960.72     197251.56      1056.53 o                         
   3  21  14      14419.33      13263.05       656.93 o                         
   5  21  14     415680.78     409218.97      5414.64 o                         
   0  22  14      19232.80      18567.35       733.32 o                         
   2  22  14        151.78        369.83       515.46 o                         
   4  22  14      11592.12      14102.33      1034.17 o                         
   6  22  14       1779.81       3615.03      1004.18 o                         
   1  23  14     134891.98     131707.41      1474.35 o                         
   3  23  14      13971.95      14719.65       846.08 o                         
   5  23  14     232412.27     240111.19      4242.14 o                         
   0  24  14       1873.39       2320.63       735.52 o                         
   2  24  14       6200.58       9439.60      1405.90 o                         
   1  25  14       7300.32       7218.92       716.45 o                         
   0  26  14     254380.44     252194.47      5279.30 o                         
   1   1  15      60699.55      60909.48       598.81 o                         
   3   1  15      45773.74      45964.34       543.33 o                         
   5   1  15      44668.04      44291.54       715.02 o                         
   7   1  15      10832.69      10162.22      1158.10 o                         
   0   2  15      78650.73      78533.62       880.56 o                         
   2   2  15      23798.95      23673.35       422.89 o                         
   4   2  15      28928.24      30286.97       634.86 o                         
   6   2  15      26585.97      25574.23       832.39 o                         
   1   3  15        137.16        366.42       181.00 o                         
   3   3  15      99936.62     101111.95       914.71 o                         
   5   3  15       5472.18       6129.80       404.24 o                         
   7   3  15      31894.29      32554.38      1011.82 o                         
   0   4  15      28423.57      29063.89       867.42 o                         
   2   4  15       2559.41       2953.70       231.84 o                         
   4   4  15       3919.80       4066.56       320.12 o                         
   6   4  15       8322.53       9003.73       590.66 o                         
   1   5  15      16642.82      17235.72       461.85 o                         
   3   5  15      21576.85      22140.62       351.38 o                         
   5   5  15      30622.93      31647.94       679.10 o                         
   7   5  15        580.60        376.20       516.96 o                         
   0   6  15      32815.96      33138.61      1261.06 o                         
   2   6  15       7995.02       8117.55       278.61 o                         
   4   6  15      17051.40      17439.54       494.80 o                         
   6   6  15       5558.77       6063.16       492.54 o                         
   1   7  15       1710.28       1992.79       281.54 o                         
   3   7  15       1208.82       1652.59       165.56 o                         
   5   7  15        191.05        -19.28       308.74 o                         
   7   7  15        437.72         64.02       835.38 o                         
   0   8  15      29709.41      30832.89      1012.13 o                         
   2   8  15      21614.93      21590.38       427.01 o                         
   4   8  15       8020.37       8498.36       324.61 o                         
   6   8  15         14.68       -465.38       578.52 o                         
   1   9  15      48473.04      49827.36       668.91 o                         
   3   9  15      79787.10      77917.40       972.46 o                         
   5   9  15      18584.17      18758.51       544.04 o                         
   7   9  15      44793.96      45098.74      1218.93 o                         
   0  10  15       3539.12       3416.23       539.96 o                         
   2  10  15      54169.62      53126.39       653.12 o                         
   4  10  15       7466.72       7860.83       312.34 o                         
   6  10  15      10740.15      11105.03       660.84 o                         
   1  11  15      10684.17      10608.35       400.19 o                         
   3  11  15       7928.10       7782.92       244.99 o                         
   5  11  15       3314.84       4040.78       476.40 o                         
   7  11  15       3741.51       4099.01       739.61 o                         
   0  12  15      46100.97      46550.12      1361.93 o                         
   2  12  15        446.12        302.03       239.84 o                         
   4  12  15      27154.58      27617.73       508.84 o                         
   6  12  15        158.24       -636.85       636.85 o                         
   1  13  15      37053.30      37756.55      1003.01 o                         
   3  13  15      12249.50      12764.34       312.14 o                         
   5  13  15      19779.19      20213.74       617.09 o                         
   0  14  15      15575.08      16462.37      1290.66 o                         
   2  14  15       9457.85       9307.95       265.56 o                         
   4  14  15       1915.73       1997.15       376.31 o                         
   6  14  15       2962.61       4282.58      1596.02 o                         
   1  15  15      45852.69      45951.55       699.85 o                         
   3  15  15        582.26        872.08       231.11 o                         
   5  15  15      64766.36      63116.55      1189.11 o                         
   0  16  15      15653.83      15782.74      1346.21 o                         
   2  16  15        175.72         65.41       278.47 o                         
   4  16  15       2453.85       2333.99       308.87 o                         
   6  16  15       3492.23       4503.90      1427.23 o                         
   1  17  15       6045.25       6084.16       339.91 o                         
   3  17  15      34273.48      33895.30       527.10 o                         
   5  17  15        420.41        593.77       588.14 o                         
   0  18  15      17250.49      17013.70       620.68 o                         
   2  18  15       4593.96       4096.27       283.61 o                         
   4  18  15        775.96       1008.03       337.20 o                         
   1  19  15      27283.65      27074.81       518.58 o                         
   3  19  15      16861.65      16273.78       523.82 o                         
   5  19  15      30650.56      30342.71       980.80 o                         
   0  20  15         44.69        124.28       366.47 o                         
   2  20  15      64886.38      64003.91      1624.53 o                         
   4  20  15      23744.13      24531.97       745.23 o                         
   1  21  15       6606.97       6675.02       286.08 o                         
   3  21  15       9675.67       9889.17       511.31 o                         
   0  22  15       2518.23       2609.13       459.75 o                         
   2  22  15      22547.65      22143.71      1077.01 o                         
   1  23  15       1309.16        501.04       443.65 o                         
   0  24  15       2051.25       3726.31       903.76 o                         
   1  25  15       3494.79       4589.36      1222.12 o                         
   0   0  16     879119.75     886490.50      5480.35 o                         
   2   0  16       9136.72       8806.65       418.02 o                         
   4   0  16     286744.56     286914.44      2515.73 o                         
   6   0  16      87649.46      90501.67      1847.41 o                         
   1   1  16      31047.94      30793.52       440.43 o                         
   3   1  16      79200.02      76500.67       699.93 o                         
   5   1  16       2257.01       2562.93       308.49 o                         
   7   1  16     115833.95     120137.82      2463.67 o                         
   0   2  16      30188.39      31515.73      1056.67 o                         
   2   2  16     145808.73     148910.06      1082.25 o                         
   4   2  16      68152.43      69669.86       816.77 o                         
   6   2  16      52769.92      53521.75      1363.14 o                         
   1   3  16        297.97        427.69       278.99 o                         
   3   3  16      92430.91      92026.15       723.34 o                         
   5   3  16      21924.39      21441.87       564.44 o                         
   7   3  16      34095.85      33675.39      1207.03 o                         
   0   4  16     108998.68     116435.25      4193.07 o                         
   2   4  16     111612.99     112035.13       900.81 o                         
   4   4  16       4699.54       5278.28       335.35 o                         
   6   4  16         20.72        194.59       444.04 o                         
   1   5  16      79284.88      79125.12      1005.64 o                         
   3   5  16      34756.90      33783.61       604.26 o                         
   5   5  16      84774.16      87275.34      1189.53 o                         
   7   5  16       5378.41       5769.66       749.23 o                         
   0   6  16     110517.63     111612.72      1814.32 o                         
   2   6  16      23917.02      24829.92       471.25 o                         
   4   6  16      68375.77      67953.16       812.98 o                         
   6   6  16       9516.86       9018.19       537.14 o                         
   1   7  16       9042.93       9640.85       394.89 o                         
   3   7  16     232235.05     228785.38      1350.33 o                         
   5   7  16      28235.12      28135.91       725.74 o                         
   7   7  16     184215.06     182730.50      3688.95 o                         
   0   8  16         18.60        294.61       442.79 o                         
   2   8  16       2877.65       3167.10       251.25 o                         
   4   8  16      26082.28      27120.93       508.30 o                         
   6   8  16       4008.73       5438.28       500.05 o                         
   1   9  16      25957.33      26137.91       577.28 o                         
   3   9  16     115489.41     113034.18      1633.96 o                         
   5   9  16       1239.06        877.81       274.81 o                         
   7   9  16      69643.33      66833.79      1813.13 o                         
   0  10  16       2313.11       2590.13       545.68 o                         
   2  10  16         11.66        425.03       218.95 o                         
   4  10  16       4993.02       5320.61       306.79 o                         
   6  10  16       7035.74       7167.44       599.85 o                         
   1  11  16     138268.64     142126.19      1465.88 o                         
   3  11  16       7916.65       8051.11       322.56 o                         
   5  11  16     270692.12     269350.31      2730.80 o                         
   7  11  16        626.33       1307.55      1158.00 o                         
   0  12  16       2646.04       3046.26       709.34 o                         
   2  12  16     244481.94     244256.78      1505.64 o                         
   4  12  16       5263.02       5331.69       294.09 o                         
   6  12  16      52818.05      52649.87      2569.23 o                         
   1  13  16      94149.48      95235.09      1089.88 o                         
   3  13  16      36705.22      36132.03       566.30 o                         
   5  13  16      78096.50      78715.76      1791.41 o                         
   0  14  16     104926.17     106405.30      2117.92 o                         
   2  14  16     114461.12     113829.90      1128.51 o                         
   4  14  16      10535.12      10845.39       335.87 o                         
   6  14  16       5583.75       5213.34      1337.52 o                         
   1  15  16      53234.11      53080.37       766.19 o                         
   3  15  16       4340.93       4644.85       343.68 o                         
   5  15  16      80417.28      78448.82      2114.45 o                         
   0  16  16     115595.34     117381.34      3191.20 o                         
   2  16  16       6270.44       6428.98       359.82 o                         
   4  16  16      51269.68      49619.37       748.63 o                         
   1  17  16       3509.34       3431.06       310.40 o                         
   3  17  16       1477.49       1909.48       292.21 o                         
   5  17  16      16114.19      15522.03       729.69 o                         
   0  18  16       1492.98       1235.47       608.75 o                         
   2  18  16     216640.56     210355.91      1879.68 o                         
   4  18  16       6216.10       6268.17       472.55 o                         
   1  19  16      22703.15      23233.12       518.69 o                         
   3  19  16        659.95        -94.11       269.31 o                         
   0  20  16       1974.61       2599.34       661.55 o                         
   2  20  16         62.38        476.58       413.18 o                         
   4  20  16       2358.74       1819.71      1216.83 o                         
   1  21  16       3243.56       3726.32       483.19 o                         
   3  21  16      32402.00      32409.79      1098.49 o                         
   0  22  16      50100.33      49170.17      1184.14 o                         
   2  22  16        205.90        155.45       782.19 o                         
   1  23  16      21460.67      22735.29       869.26 o                         
   0  24  16      97770.07      96965.05      2345.37 o                         
   1   1  17      36502.12      38326.98       491.00 o                         
   3   1  17         67.70        200.17       183.45 o                         
   5   1  17      55384.13      56247.79      1014.33 o                         
   7   1  17         16.68       -459.89       492.19 o                         
   0   2  17     105119.78     102261.58      1030.74 o                         
   2   2  17      21769.17      21769.27       437.87 o                         
   4   2  17       4362.87       4442.43       293.93 o                         
   6   2  17      30656.47      31639.58       837.77 o                         
   1   3  17      42221.34      44293.28       924.61 o                         
   3   3  17     251200.33     252774.39      1383.51 o                         
   5   3  17        498.54        782.04       331.62 o                         
   7   3  17     143303.67     143434.28      2347.89 o                         
   0   4  17      49716.75      51992.34      1139.58 o                         
   2   4  17     155821.08     156206.84      1271.80 o                         
   4   4  17          3.02       -151.94       229.41 o                         
   6   4  17       1456.49       1266.69       408.34 o                         
   1   5  17       1130.59       1043.72       375.42 o                         
   3   5  17      17595.50      17036.61       392.69 o                         
   5   5  17       3436.01       3355.86       349.15 o                         
   7   5  17        582.94         29.91       833.25 o                         
   0   6  17      10079.05      11080.91      1970.09 o                         
   2   6  17        565.55        660.42       265.77 o                         
   4   6  17        197.84        331.21       200.15 o                         
   6   6  17       5984.94       6047.24       485.28 o                         
   1   7  17      16980.12      17370.73       496.70 o                         
   3   7  17     175925.22     174643.80      1155.61 o                         
   5   7  17        236.31       -373.25       446.53 o                         
   7   7  17      63933.39      61589.14      2248.78 o                         
   0   8  17       2204.12       2397.30       514.71 o                         
   2   8  17     346651.44     342626.78      2590.58 o                         
   4   8  17      21601.31      22026.48       394.72 o                         
   6   8  17      54962.08      57371.93      1062.19 o                         
   1   9  17      18323.87      19212.99       470.21 o                         
   3   9  17      40189.28      40243.29       717.83 o                         
   5   9  17       3140.36       3535.84       350.63 o                         
   7   9  17      26429.51      26156.47      1919.00 o                         
   0  10  17     187583.45     192887.92      2695.11 o                         
   2  10  17          0.77        -79.23       267.53 o                         
   4  10  17      83597.40      79951.13      1606.07 o                         
   6  10  17      45868.47      48391.77      1431.01 o                         
   1  11  17      33981.30      34251.51       606.36 o                         
   3  11  17       4696.63       4792.48       319.63 o                         
   5  11  17      72533.54      73262.12      1851.29 o                         
   0  12  17        268.76       -262.84      1318.23 o                         
   2  12  17       3782.17       3697.43       370.74 o                         
   4  12  17       1041.31       1001.40       229.93 o                         
   6  12  17       4097.53       5482.48      1294.77 o                         
   1  13  17      14547.12      14469.49       429.99 o                         
   3  13  17      39017.29      38515.86       638.18 o                         
   5  13  17      51877.91      51137.32      1759.13 o                         
   0  14  17      73427.90      71345.95      1764.06 o                         
   2  14  17      13294.55      12565.26       565.86 o                         
   4  14  17      17295.96      17143.31       507.44 o                         
   6  14  17       9437.17       8884.30      1461.49 o                         
   1  15  17      31586.49      31522.27       623.69 o                         
   3  15  17       7382.77       7875.13       600.53 o                         
   5  15  17     118667.67     115975.30      1595.33 o                         
   0  16  17        182.18       -128.65       525.58 o                         
   2  16  17        302.08        -64.36       299.09 o                         
   4  16  17          6.28       -360.32       487.14 o                         
   1  17  17       1542.58       1508.67       484.54 o                         
   3  17  17       6201.56       6454.10       557.52 o                         
   5  17  17       6974.47       6792.43      1002.97 o                         
   0  18  17      22762.93      22779.93       831.66 o                         
   2  18  17      27860.63      29728.86       733.31 o                         
   4  18  17      13586.39      14798.29      1326.92 o                         
   1  19  17      10456.04      10122.17       521.01 o                         
   3  19  17      51534.92      54120.97      1249.47 o                         
   0  20  17      49114.56      47350.95       991.51 o                         
   2  20  17      99915.35     101404.73      1737.39 o                         
   1  21  17      64632.72      64678.27       981.20 o                         
   3  21  17       8824.46      10062.39       942.27 o                         
   0  22  17      95606.95      94036.62      1653.23 o                         
   2  22  17      14629.19      16290.72      1636.76 o                         
   1  23  17         71.49        268.97      1914.32 o                         
   0   0  18     249028.36     247503.00      3132.19 o                         
   2   0  18        858.29        550.37       311.54 o                         
   4   0  18      19569.96      19779.46       699.89 o                         
   6   0  18      51681.14      50316.89      1314.09 o                         
   1   1  18      31077.79      31063.17       444.90 o                         
   3   1  18         24.06         63.85       224.42 o                         
   5   1  18      50987.27      50747.05      1519.90 o                         
   7   1  18       2234.44       2644.69       568.83 o                         
   0   2  18       6195.90       6801.97       326.30 o                         
   2   2  18     596075.00     593214.69      2811.79 o                         
   4   2  18      58026.21      58265.61       692.51 o                         
   6   2  18      60910.70      61178.37      1108.86 o                         
   1   3  18       1427.61       1519.26       179.70 o                         
   3   3  18      37784.88      38227.54       563.28 o                         
   5   3  18      24465.49      23659.53       608.37 o                         
   7   3  18      16130.22      17347.27      1884.65 o                         
   0   4  18         13.93         84.32       442.26 o                         
   2   4  18      18804.33      19229.23       371.13 o                         
   4   4  18        122.32       -224.35       224.35 o                         
   6   4  18        722.58       1747.70       459.27 o                         
   1   5  18     326971.53     329035.06      2732.63 o                         
   3   5  18      22180.49      22919.69       433.37 o                         
   5   5  18     338294.12     333499.28      2306.88 o                         
   7   5  18      33110.62      32658.91      1701.12 o                         
   0   6  18     111839.49     119674.26      1883.98 o                         
   2   6  18      59572.33      59791.98       844.73 o                         
   4   6  18      53219.95      53034.21       593.21 o                         
   6   6  18      92411.50      91000.82      1275.22 o                         
   1   7  18        120.19       -199.15       363.38 o                         
   3   7  18       8040.13       8520.26       379.73 o                         
   5   7  18       1491.03       1519.65       265.64 o                         
   0   8  18       1989.32       1745.50       908.04 o                         
   2   8  18      65656.95      66410.23       699.74 o                         
   4   8  18         42.31        -99.10       273.30 o                         
   6   8  18       5754.53       6738.68       601.09 o                         
   1   9  18        443.77        529.42       297.52 o                         
   3   9  18      77700.15      76001.73       839.05 o                         
   5   9  18      58121.19      60183.50       984.84 o                         
   7   9  18      66133.25      69489.91      2949.92 o                         
   0  10  18     215361.91     218290.62      2904.65 o                         
   2  10  18       2178.67       2472.64       239.38 o                         
   4  10  18      43190.27      45667.27      1163.19 o                         
   6  10  18      10057.52      11358.65      1517.05 o                         
   1  11  18      16146.26      16211.72       463.49 o                         
   3  11  18       1277.34       1399.22       261.24 o                         
   5  11  18      32902.45      34083.80       774.38 o                         
   0  12  18       3703.93       4457.99       681.60 o                         
   2  12  18      12908.36      13290.22       367.95 o                         
   4  12  18      24886.08      25126.23       779.19 o                         
   6  12  18       4145.50       2410.07      1072.57 o                         
   1  13  18     113416.09     112495.57      1232.52 o                         
   3  13  18     465457.66     463548.31      2361.25 o                         
   5  13  18      36279.79      33419.59       843.71 o                         
   0  14  18      45314.91      45869.21      1462.77 o                         
   2  14  18       6130.05       5907.75       309.12 o                         
   4  14  18       7233.34       7133.30       914.45 o                         
   1  15  18       1908.41       2217.19       378.85 o                         
   3  15  18      20878.77      21293.44       603.64 o                         
   5  15  18         33.35        116.14       774.90 o                         
   0  16  18     468294.28     456450.72      9243.60 o                         
   2  16  18      16121.42      15640.26       524.36 o                         
   4  16  18     172967.56     169708.72      3134.06 o                         
   1  17  18      10293.85      10292.03       519.03 o                         
   3  17  18      65443.11      65092.11      1518.81 o                         
   0  18  18       1276.18       1210.06       481.62 o                         
   2  18  18      73341.64      74270.01      1089.14 o                         
   4  18  18       7681.95       7787.41      1046.96 o                         
   1  19  18         29.53         78.87       378.58 o                         
   3  19  18       9507.13       9904.05       599.21 o                         
   0  20  18     278520.78     276968.75      2960.23 o                         
   2  20  18       1611.42       1186.26       608.47 o                         
   1  21  18       5357.54       5012.10       419.32 o                         
   0  22  18         21.90      -1072.53      1072.53 o                         
   1   1  19        188.78        101.96       184.37 o                         
   3   1  19      76467.63      75676.55       889.95 o                         
   5   1  19      41560.24      40872.11       852.63 o                         
   0   2  19     175946.47     176836.33      1849.37 o                         
   2   2  19      11280.71      12162.14       727.47 o                         
   4   2  19      51482.33      50854.96       709.31 o                         
   6   2  19      12398.65      11447.35       631.86 o                         
   1   3  19         84.42       -336.50       342.41 o                         
   3   3  19      32448.71      32768.52       507.84 o                         
   5   3  19      11128.32      10599.41       480.86 o                         
   0   4  19      14890.00      17096.53       706.72 o                         
   2   4  19       4262.58       4274.85       266.50 o                         
   4   4  19        313.33       -148.03       217.11 o                         
   6   4  19       4599.87       4389.77       451.51 o                         
   1   5  19     202694.81     207072.56      3053.83 o                         
   3   5  19       4117.59       3675.69       256.97 o                         
   5   5  19     338291.53     332531.31      2015.17 o                         
   0   6  19     477262.22     495038.50      4327.57 o                         
   2   6  19      17476.11      17456.51       513.27 o                         
   4   6  19      81202.41      79568.88       940.63 o                         
   6   6  19     101492.47     100844.73      1714.15 o                         
   1   7  19       1385.27       1227.08       471.19 o                         
   3   7  19      23566.24      23341.46       506.74 o                         
   5   7  19        101.75        138.27       233.97 o                         
   0   8  19      34166.91      34999.87      1124.58 o                         
   2   8  19      57101.82      57281.22       762.78 o                         
   4   8  19          8.44       -316.94       316.94 o                         
   6   8  19          0.79       -251.25       686.82 o                         
   1   9  19      71812.88      71626.74       952.78 o                         
   3   9  19      82168.28      83378.55       983.28 o                         
   5   9  19      50666.82      49052.07      1629.54 o                         
   0  10  19     126215.12     128249.05      2198.80 o                         
   2  10  19       4621.95       6598.52       859.33 o                         
   4  10  19      28138.35      28777.53       833.86 o                         
   6  10  19      12232.38      12824.63      1628.18 o                         
   1  11  19       9656.14       9963.01       448.96 o                         
   3  11  19      29957.65      29562.07       632.76 o                         
   5  11  19         31.55       -683.65       683.65 o                         
   0  12  19          1.37       -541.29       541.29 o                         
   2  12  19     150263.38     148140.55      1409.22 o                         
   4  12  19      28352.58      29517.12       856.29 o                         
   6  12  19      17893.90      13598.71      1581.24 o                         
   1  13  19       4017.23       4297.63       418.34 o                         
   3  13  19     183217.80     185752.81      3015.01 o                         
   5  13  19      93723.05      96638.03      2341.81 o                         
   0  14  19      19131.33      19755.76      1045.20 o                         
   2  14  19       1365.85       1091.44       339.28 o                         
   4  14  19      16351.31      16076.94       814.42 o                         
   1  15  19        329.33        706.49       355.47 o                         
   3  15  19      63492.06      64070.35      1485.38 o                         
   5  15  19      18184.57      20857.78      1299.11 o                         
   0  16  19      90780.56      92122.72      1410.17 o                         
   2  16  19        877.68        897.81       342.79 o                         
   4  16  19      33072.12      33638.70      1219.79 o                         
   1  17  19      32755.00      33913.82       824.98 o                         
   3  17  19      29401.48      28860.12       972.25 o                         
   0  18  19      13810.48      14007.72       722.29 o                         
   2  18  19      26735.72      28883.12       664.22 o                         
   4  18  19       4381.04       5871.35      1217.86 o                         
   1  19  19         37.56       -466.55       466.55 o                         
   3  19  19      10730.54      10068.06      1018.87 o                         
   0  20  19       1921.22       1807.63       802.70 o                         
   2  20  19     212383.42     211980.03      3569.21 o                         
   1  21  19      23203.26      23285.45       779.64 o                         
   0  22  19      15432.45      16483.09      1555.57 o                         
   0   0  20      54055.41      57781.52      1385.22 o                         
   2   0  20       6157.95       6352.55       463.74 o                         
   4   0  20      12242.67      12387.93       895.30 o                         
   6   0  20         61.51       -551.22       816.15 o                         
   1   1  20        209.60        346.31       183.48 o                         
   3   1  20        490.55        192.15       316.87 o                         
   5   1  20       3646.94       3358.90       377.35 o                         
   0   2  20      29234.41      29785.28       700.98 o                         
   2   2  20     195375.91     195856.38      1360.42 o                         
   4   2  20      10603.04       9637.92       396.28 o                         
   6   2  20      81375.15      81741.27      1609.86 o                         
   1   3  20       4503.35       4981.31       429.61 o                         
   3   3  20     101807.67      98523.52      1091.96 o                         
   5   3  20       4394.99       3978.42       545.85 o                         
   0   4  20      27353.83      28774.78       900.49 o                         
   2   4  20      13961.27      14502.64       357.33 o                         
   4   4  20       2122.05       2127.04       319.95 o                         
   6   4  20       3079.19       2495.51       743.53 o                         
   1   5  20      55387.04      61876.32      3504.02 o                         
   3   5  20      67694.33      66651.71       743.07 o                         
   5   5  20      50411.35      49531.54       686.65 o                         
   0   6  20      17997.81      17823.90       878.26 o                         
   2   6  20      58974.77      57272.79       624.28 o                         
   4   6  20      36560.36      34741.54       865.95 o                         
   6   6  20      42133.90      43412.21      1418.94 o                         
   1   7  20       1204.43       1346.24       592.65 o                         
   3   7  20       8276.23       8910.87       696.37 o                         
   5   7  20         39.49         40.13       665.12 o                         
   0   8  20         15.56        619.57       899.47 o                         
   2   8  20      50977.67      49055.79       821.81 o                         
   4   8  20          0.64       -383.37       383.37 o                         
   6   8  20       1984.54       2636.50      1158.01 o                         
   1   9  20        504.10        376.65       398.08 o                         
   3   9  20      20252.24      20176.43       710.10 o                         
   5   9  20      26595.37      28278.98      1223.72 o                         
   0  10  20      43880.04      46185.68      1344.17 o                         
   2  10  20       6904.44       6937.47       514.23 o                         
   4  10  20       8597.17       8807.48       669.85 o                         
   6  10  20        462.27         89.73      1102.45 o                         
   1  11  20        324.65        759.22       349.07 o                         
   3  11  20        389.36        584.54       480.87 o                         
   5  11  20          0.99        427.30      1055.44 o                         
   0  12  20       8527.84       8944.33       790.19 o                         
   2  12  20       2996.37       3122.53       444.44 o                         
   4  12  20       7735.28       7625.28       686.72 o                         
   1  13  20      73094.07      71658.04      1625.37 o                         
   3  13  20      81627.49      83705.82      1543.10 o                         
   5  13  20      48050.29      46662.02      1690.10 o                         
   0  14  20      11235.98      12209.12       890.11 o                         
   2  14  20      61196.11      61511.05      1144.10 o                         
   4  14  20       1679.39        745.03       691.13 o                         
   1  15  20       5893.39       5082.02       501.00 o                         
   3  15  20       8753.03       8575.85       597.78 o                         
   5  15  20      13856.83      13089.71      1547.00 o                         
   0  16  20     149554.20     151890.94      2700.48 o                         
   2  16  20      42845.18      42169.03       977.26 o                         
   4  16  20     125941.32     126149.19      2692.16 o                         
   1  17  20      34452.38      36220.84      1141.71 o                         
   3  17  20      45272.17      47565.63      1211.76 o                         
   0  18  20       1209.46       -380.30      1021.26 o                         
   2  18  20       1756.15       1391.13       755.65 o                         
   1  19  20        452.74       1605.46      1230.64 o                         
   3  19  20         64.87       -722.14      1059.71 o                         
   0  20  20     134644.78     134095.16      3751.48 o                         
   2  20  20       1699.73       -222.20      1064.00 o                         
   1  21  20       9797.89       9487.90       936.37 o                         
   1   1  21      51260.14      51974.68       507.29 o                         
   3   1  21      14570.12      15295.21       658.40 o                         
   5   1  21      83032.00      80031.66      1117.17 o                         
   0   2  21      30633.58      26695.30      1164.75 o                         
   2   2  21      32442.08      32896.42       579.18 o                         
   4   2  21      57417.23      57841.67       817.43 o                         
   1   3  21      73155.59      73134.75      1144.55 o                         
   3   3  21     170087.88     170660.05      1477.85 o                         
   5   3  21      21072.44      21484.44       914.64 o                         
   0   4  21     302859.09     304674.44      3736.86 o                         
   2   4  21        643.51        364.83       304.53 o                         
   4   4  21     121736.36     119708.91      1513.11 o                         
   1   5  21      42263.98      43368.15       974.99 o                         
   3   5  21       1217.47       1608.28       284.42 o                         
   5   5  21      47930.54      46365.82      1136.02 o                         
   0   6  21      96252.02      98158.26      1726.83 o                         
   2   6  21       5454.91       5258.92       585.53 o                         
   4   6  21      28322.95      28402.88       603.98 o                         
   6   6  21      24996.18      24754.29      1769.38 o                         
   1   7  21       3699.20       3338.77       471.92 o                         
   3   7  21      13456.90      13871.34       632.24 o                         
   5   7  21      28004.75      27306.10      1101.81 o                         
   0   8  21      39766.86      38958.97      1226.81 o                         
   2   8  21     145462.88     145888.44      1671.09 o                         
   4   8  21      28629.42      29068.16      1024.48 o                         
   6   8  21      81542.50      81906.39      2993.03 o                         
   1   9  21      74127.59      76221.95      1432.73 o                         
   3   9  21      52484.02      52370.20      1063.31 o                         
   5   9  21      78900.97      79318.61      1843.75 o                         
   0  10  21      57311.95      59705.30      2483.92 o                         
   2  10  21      57210.96      56969.07      1090.01 o                         
   4  10  21      91378.68      91635.64      2477.70 o                         
   6  10  21      23621.32      25416.35      1884.75 o                         
   1  11  21        167.57        756.33       632.05 o                         
   3  11  21      30184.05      29575.48       857.29 o                         
   5  11  21      22091.52      22473.96      1688.14 o                         
   0  12  21      42703.00      44685.18      1427.39 o                         
   2  12  21      20036.49      20531.17       706.73 o                         
   4  12  21       5921.15       6441.17       653.20 o                         
   1  13  21       1827.21       2078.71       446.23 o                         
   3  13  21      38779.11      39614.65       997.87 o                         
   5  13  21        131.71       -925.11       925.11 o                         
   0  14  21       3191.37       3996.70       737.12 o                         
   2  14  21     122015.68     122371.54      1612.66 o                         
   4  14  21       9917.75       9972.26       971.31 o                         
   1  15  21     156991.97     158012.56      1959.63 o                         
   3  15  21      20278.92      20567.36      1309.02 o                         
   0  16  21      17099.71      17664.98      1222.26 o                         
   2  16  21      59069.40      62023.40      1172.10 o                         
   4  16  21       7099.29       8452.52      1448.64 o                         
   1  17  21        346.31        480.02       678.69 o                         
   3  17  21       3966.52       3942.11      1512.70 o                         
   0  18  21      17837.22      18351.04      1517.14 o                         
   2  18  21       6941.77       4831.62       952.94 o                         
   1  19  21      35499.39      36238.81      1404.41 o                         
   0  20  21      88092.84      86768.19      3035.95 o                         
   0   0  22     479719.69     462470.66      4635.44 o                         
   2   0  22      20910.39      20427.57       623.31 o                         
   4   0  22     119328.09     121447.49      3002.72 o                         
   1   1  22     112334.44     112299.04       870.70 o                         
   3   1  22      13485.31      13282.67       449.30 o                         
   5   1  22     165686.59     160581.41      4075.58 o                         
   0   2  22       4844.11       4897.11       658.08 o                         
   2   2  22      57028.95      57826.21       612.45 o                         
   4   2  22      20709.98      22013.64      1330.14 o                         
   1   3  22       4416.78       3955.82       402.24 o                         
   3   3  22      11678.36      11286.93       406.69 o                         
   5   3  22       5270.27       7409.75       918.74 o                         
   0   4  22     117609.93     115321.38      2562.32 o                         
   2   4  22        204.08        151.49       584.71 o                         
   4   4  22      29210.74      27902.78       659.75 o                         
   1   5  22     101258.73      99294.87      1477.68 o                         
   3   5  22      11045.21      11349.07       693.30 o                         
   5   5  22     233541.72     222805.84      4508.00 o                         
   0   6  22      67082.41      66805.48      1431.30 o                         
   2   6  22      31806.88      31265.44       931.97 o                         
   4   6  22       5258.93       6526.11       497.45 o                         
   1   7  22      25755.22      26821.94       847.25 o                         
   3   7  22      54727.59      54431.68      1235.57 o                         
   5   7  22     137245.88     131574.45      3503.46 o                         
   0   8  22          1.50         44.51       486.80 o                         
   2   8  22     124505.48     124753.23      2117.08 o                         
   4   8  22      10615.30      11854.30      1127.14 o                         
   6   8  22       6778.00       7123.51      1303.34 o                         
   1   9  22        802.20       1090.79       511.92 o                         
   3   9  22      18339.22      17779.58       691.36 o                         
   5   9  22        169.61       1248.55       711.46 o                         
   0  10  22     203861.53     204902.66      2878.01 o                         
   2  10  22      70381.37      70096.78      1439.92 o                         
   4  10  22      82352.28      79275.26      1944.99 o                         
   1  11  22      18109.81      18001.56       833.27 o                         
   3  11  22      27344.00      26784.10       843.68 o                         
   5  11  22     105172.43     104371.21      2365.61 o                         
   0  12  22     167226.03     170527.86      2717.05 o                         
   2  12  22      37460.21      38108.10      1156.07 o                         
   4  12  22      46012.67      49291.46      1953.49 o                         
   1  13  22      26813.69      27334.39      2154.09 o                         
   3  13  22      99234.75      98326.41      1490.74 o                         
   5  13  22       1534.28        816.16      1081.09 o                         
   0  14  22      29257.41      28819.72      2252.44 o                         
   2  14  22      37783.91      37156.04      1190.66 o                         
   4  14  22       1725.86       1460.18       792.18 o                         
   1  15  22       3024.86       1869.96       779.17 o                         
   3  15  22      29287.41      27035.02      1334.74 o                         
   0  16  22     163721.41     162543.80      3825.16 o                         
   2  16  22        859.15       1371.58       756.85 o                         
   1  17  22      47047.59      46971.75      1812.45 o                         
   3  17  22      54523.07      54820.52      2505.05 o                         
   0  18  22      43992.61      43253.82      2085.96 o                         
   2  18  22     137658.66     139163.48      3837.02 o                         
   1  19  22       1928.13       1367.23       763.84 o                         
   0  20  22          3.90        649.50       995.62 o                         
   1   1  23       4337.97       5001.61       329.98 o                         
   3   1  23       1223.88       1025.00       325.56 o                         
   5   1  23       9768.14       9616.54       764.05 o                         
   0   2  23       1351.69       1773.33       551.23 o                         
   2   2  23      80612.02      75009.55      1086.20 o                         
   4   2  23      28357.42      29264.17      1108.00 o                         
   1   3  23      34318.37      33587.08       779.79 o                         
   3   3  23     122856.01     122759.89      1095.78 o                         
   5   3  23       5231.45       5644.91      1093.94 o                         
   0   4  23      98831.26      97664.63      2360.78 o                         
   2   4  23        778.63       1169.24       507.99 o                         
   4   4  23      32956.13      31602.19       801.64 o                         
   1   5  23      53953.77      52973.39      1085.97 o                         
   3   5  23       4988.14       4905.46       663.70 o                         
   5   5  23      77013.08      73213.01      2148.51 o                         
   0   6  23       8764.69       9055.25       807.67 o                         
   2   6  23      18369.33      18747.65       797.05 o                         
   4   6  23        323.76        475.90       493.89 o                         
   1   7  23       3205.12       3109.83       484.38 o                         
   3   7  23       2622.41       1854.48       498.61 o                         
   5   7  23       6143.09       5341.55      1179.41 o                         
   0   8  23       3982.59       4087.32       606.29 o                         
   2   8  23      31997.98      31369.30       980.36 o                         
   4   8  23       2047.73        951.57       587.88 o                         
   6   8  23       7512.01       7751.72      1303.35 o                         
   1   9  23      26702.34      27230.12       926.92 o                         
   3   9  23      44888.85      45648.04      1219.97 o                         
   5   9  23      12546.65      10137.29       944.43 o                         
   0  10  23       2705.47       1687.66       549.29 o                         
   2  10  23       6688.69       7023.69       632.27 o                         
   4  10  23        414.15       -566.78       566.78 o                         
   1  11  23       3217.58       2479.55       541.35 o                         
   3  11  23          4.04        308.17       617.51 o                         
   5  11  23       3934.56       4427.52       814.15 o                         
   0  12  23       3221.60       4787.94       687.43 o                         
   2  12  23       2378.04       2287.22       564.41 o                         
   4  12  23       1494.13       2738.34       773.75 o                         
   1  13  23      18286.13      19578.68       882.26 o                         
   3  13  23      83782.51      86051.04      2807.11 o                         
   0  14  23         20.78       -158.10       803.33 o                         
   2  14  23      70423.00      73356.67      1937.99 o                         
   4  14  23       9654.32       9984.16      1012.15 o                         
   1  15  23      57112.16      57716.54      2338.42 o                         
   3  15  23      11918.90      11551.44      1028.64 o                         
   0  16  23     142720.81     147239.81      3644.74 o                         
   2  16  23       3094.32       4586.35      1089.65 o                         
   1  17  23      14813.39      13559.90      1354.71 o                         
   0  18  23       2739.59       3427.04      1025.55 o                         
   2  18  23       7197.84       8537.99      1358.90 o                         
   1  19  23        320.15        888.79       995.62 o                         
   0   0  24      38017.30      39487.27       995.94 o                         
   2   0  24      26324.37      25361.84      1500.17 o                         
   4   0  24      42172.07      39368.01      1808.11 o                         
   1   1  24       6371.42       5560.35       486.29 o                         
   3   1  24       5663.95       6478.00       659.49 o                         
   5   1  24      12252.60      13072.45      1226.48 o                         
   0   2  24      51150.38      49345.43      1457.75 o                         
   2   2  24     123929.81     123860.81      1971.70 o                         
   4   2  24       2787.19       2836.42       858.90 o                         
   1   3  24      23149.96      23223.46       930.76 o                         
   3   3  24     174521.20     173131.25      2025.55 o                         
   5   3  24          1.43        209.38       807.60 o                         
   0   4  24       2150.59       2529.68       670.88 o                         
   2   4  24      19885.79      18864.49      1100.49 o                         
   4   4  24        108.75        817.94       625.38 o                         
   1   5  24      20308.61      21319.63      1121.86 o                         
   3   5  24      44915.38      41728.68      1367.87 o                         
   5   5  24      83291.82      80370.47      1930.59 o                         
   0   6  24      25776.55      26592.63      1440.33 o                         
   2   6  24       3239.45       4131.44       685.58 o                         
   4   6  24       1327.94       1430.26      1316.11 o                         
   1   7  24      14367.35      14233.39       900.09 o                         
   3   7  24      49183.84      47213.23      1506.56 o                         
   5   7  24        969.54        111.10      1106.72 o                         
   2   8  24     200347.59     200984.25      2585.62 o                         
   4   8  24      56897.50      53764.71      1658.93 o                         
   1   9  24      14634.11      13610.48       730.35 o                         
   3   9  24      38956.59      39169.08      1127.14 o                         
   5   9  24      78146.05      76130.73      2791.95 o                         
   0  10  24     250101.77     253653.17      3254.08 o                         
   2  10  24          1.47       -536.86       536.86 o                         
   4  10  24      70372.05      70423.84      2663.55 o                         
   1  11  24      45817.57      47251.80      1223.94 o                         
   3  11  24      29926.89      29854.36      1264.18 o                         
   0  12  24      71464.62      74115.85      2278.84 o                         
   2  12  24       1708.66       1181.67       668.17 o                         
   4  12  24       2664.69       2747.61      1145.20 o                         
   1  13  24       1596.93         72.15       647.86 o                         
   3  13  24      76745.18      71531.87      1905.89 o                         
   0  14  24      18732.57      17436.56      1320.56 o                         
   2  14  24      63312.80      62173.03      1807.59 o                         
   1  15  24      16544.72      15537.86      1080.64 o                         
   3  15  24       1485.78       1944.25       965.72 o                         
   0  16  24     125739.23     123987.34      3276.33 o                         
   2  16  24      35959.57      35079.95      2006.74 o                         
   1  17  24       1772.74       2811.69      1025.54 o                         
   0  18  24      17590.52      15286.67      1487.21 o                         
   1   1  25      62912.13      63603.54      1035.00 o                         
   3   1  25        138.70        681.67       560.83 o                         
   0   2  25       9187.48       8798.85       713.65 o                         
   2   2  25       4351.63       3918.53       749.94 o                         
   4   2  25        379.68       -132.46       811.88 o                         
   1   3  25       7737.96       8038.76       574.12 o                         
   3   3  25      35041.00      35243.26      1169.67 o                         
   5   3  25         66.41       -893.06       893.06 o                         
   0   4  25       3080.46       3986.84       773.44 o                         
   2   4  25      17437.66      17101.76      1314.14 o                         
   4   4  25        303.70       1237.33       698.64 o                         
   1   5  25      42168.20      41030.97      1280.60 o                         
   3   5  25      18155.54      17989.56       996.82 o                         
   0   6  25     153534.91     153613.31      3230.23 o                         
   2   6  25      17868.27      18262.75      1258.59 o                         
   4   6  25      58254.27      58322.61      1692.89 o                         
   1   7  25       7057.72       7840.69       865.34 o                         
   3   7  25       2822.85       2285.27      1042.64 o                         
   5   7  25       7494.75       8777.30      1277.71 o                         
   0   8  25        498.07       -675.14       893.07 o                         
   2   8  25      94723.70      93360.59      2277.12 o                         
   4   8  25      25071.41      23775.46      1594.15 o                         
   1   9  25       2838.49       1628.98      1290.48 o                         
   3   9  25       1129.86       1961.34       901.62 o                         
   5   9  25       3066.25       3286.04      1162.29 o                         
   2  10  25      14807.74      13726.58      1324.79 o                         
   4  10  25      67493.84      64889.33      2590.78 o                         
   1  11  25      22344.29      23988.78      1683.87 o                         
   3  11  25       1013.84       2927.05      1102.45 o                         
   2  12  25      40064.61      42384.59      2188.47 o                         
   4  12  25       6387.26       5627.85      1205.05 o                         
   1  13  25      11717.64      13119.40      1525.61 o                         
   3  13  25      27881.74      25553.86      1931.82 o                         
   2  14  25       4430.33       2457.08      1102.48 o                         
   1  15  25        856.85       1845.96      1149.45 o                         
   3   1  26      59887.09      57907.16      1553.44 o                         
   2   2  26       1076.43       1722.05       931.53 o                         
   4   2  26       3632.23       3781.74       940.09 o                         
   1   3  26        652.61        503.66       446.53 o                         
   3   3  26       3739.37       5183.34      1192.21 o                         
   0   4  26       2062.56       1239.20       576.87 o                         
   2   4  26      92843.98      95905.93      1842.84 o                         
   4   4  26      13981.22      13273.45      1380.34 o                         
   1   5  26       3806.53       4296.07       569.08 o                         
   3   5  26      16360.37      17859.28      1508.57 o                         
   0   6  26      35974.92      38246.13      1662.69 o                         
   2   6  26      13438.58      13269.68       902.33 o                         
   1   7  26      70338.62      75087.06      1785.85 o                         
   3   7  26     158341.41     157405.81      3516.73 o                         
   0   8  26        151.28       -213.65       854.61 o                         
   2   8  26       4515.63       3380.09       897.37 o                         
   4   8  26       6707.48       7670.48      1222.15 o                         
   1   9  26       6135.05       4956.96      1004.21 o                         
   3   9  26       1809.93       -863.16       952.90 o                         
   0  10  26       4610.00       6230.30      1068.30 o                         
   2  10  26      12013.57      14474.10      1431.60 o                         
   4  10  26        851.68       1256.28      1042.63 o                         
   1  11  26     101839.45     101213.85      3121.77 o                         
   3  11  26      39665.24      41563.40      2120.06 o                         
   2  12  26      89106.14      89033.40      2980.32 o                         
   1  13  26       1892.24       2627.95      1230.65 o                         
   3  13  26       8643.58       7358.63      1264.90 o                         
   2  14  26        733.49        427.31      1153.72 o                         
   3   1  27      10342.43      11076.58      1200.82 o                         
   3   3  27     144553.33     140515.91      3589.04 o                         
   2   4  27     180787.66     180044.44      4129.26 o                         
   0  10  27     110758.53     113934.21      3164.72 o                         
   1  11  27      29479.94      28981.89      1824.99 o                         
   0  12  27       1335.54       2952.69      1153.73 o                         
   2  12  27         42.52       1935.68      1136.63 o                         
   1  13  27      13214.71      11709.26      1457.25 o                         
   0  14  27      84851.03      86745.86      3031.49 o                         
                                                                                
