# Supplementary material for: Crystal structures of five compounds in the aluminium–ruthenium–silicon system
Source: Acta Crystallogr E Crystallogr Commun. 2023 Sep 29;79(Pt 10):946–51. doi: 10.1107/S2056989023008393 (PMC10561205; doi:10.1107/S2056989023008393)
Supplement: Supplementary file 3 [file e-79-00946-IIsup3.hkl]

data_II                                                                         
_shelx_title ' asr-158-a01_a.res in R-3'                                        
_shelx_refln_list_code          4                                               
_shelx_F_calc_maximum      853.65                                               
_exptl_crystal_F_000      2464.80                                               
_reflns_d_resolution_high  0.6944                                               
                                                                                
loop_                                                                           
 _space_group_symop_operation_xyz                                               
 'x, y, z'                                                                      
 '-y, x-y, z'                                                                   
 '-x+y, -x, z'                                                                  
 'x+2/3, y+1/3, z+1/3'                                                          
 '-y+2/3, x-y+1/3, z+1/3'                                                       
 '-x+y+2/3, -x+1/3, z+1/3'                                                      
 'x+1/3, y+2/3, z+2/3'                                                          
 '-y+1/3, x-y+2/3, z+2/3'                                                       
 '-x+y+1/3, -x+2/3, z+2/3'                                                      
 '-x, -y, -z'                                                                   
 'y, -x+y, -z'                                                                  
 'x-y, x, -z'                                                                   
 '-x+2/3, -y+1/3, -z+1/3'                                                       
 'y+2/3, -x+y+1/3, -z+1/3'                                                      
 'x-y+2/3, x+1/3, -z+1/3'                                                       
 '-x+1/3, -y+2/3, -z+2/3'                                                       
 'y+1/3, -x+y+2/3, -z+2/3'                                                      
 'x-y+1/3, x+2/3, -z+2/3'                                                       
                                                                                
_cell_length_a    10.4479                                                       
_cell_length_b    10.4479                                                       
_cell_length_c    19.6774                                                       
_cell_angle_alpha  90.000                                                       
_cell_angle_beta   90.000                                                       
_cell_angle_gamma 120.000                                                       
                                                                                
_shelx_F_squared_multiplier     1.000                                           
                                                                                
loop_                                                                           
 _refln_index_h                                                                 
 _refln_index_k                                                                 
 _refln_index_l                                                                 
 _refln_F_squared_calc                                                          
 _refln_F_squared_meas                                                          
 _refln_F_squared_sigma                                                         
 _refln_observed_status                                                         
  -1   2   0       9915.58      10061.21       119.12 o                         
   0   3   0     145506.53     145617.44       452.74 o                         
  -2   4   0       6608.65       6668.86       101.83 o                         
  -4   5   0     608649.56     599332.12      3104.62 o                         
  -1   5   0     294110.41     284344.31      1000.99 o                         
  -3   6   0        981.13       1128.89        64.61 o                         
   0   6   0      10364.26      10618.29       167.79 o                         
  -5   7   0      92893.00      92081.92       563.59 o                         
  -2   7   0       1978.84       2005.04        80.12 o                         
  -7   8   0      63105.55      63428.92       476.22 o                         
  -4   8   0     347777.28     348898.22      1346.19 o                         
  -1   8   0     151509.50     152775.67       731.25 o                         
  -6   9   0      38608.96      38776.20       379.28 o                         
  -3   9   0      75229.46      76059.47       565.43 o                         
   0   9   0     125391.32     125830.38       860.74 o                         
  -8  10   0      17804.73      17431.46       308.47 o                         
  -5  10   0       5798.82       5667.28       150.60 o                         
  -2  10   0       5182.95       5028.61       165.90 o                         
 -10  11   0        597.77        660.59       106.79 o                         
  -7  11   0      88513.15      88797.41       683.02 o                         
  -4  11   0      36070.22      36420.58       452.03 o                         
  -1  11   0       5568.83       5517.79       230.28 o                         
  -9  12   0      80968.22      82182.06      1034.96 o                         
  -6  12   0        161.06        167.57        62.75 o                         
  -3  12   0      49938.63      50208.80       802.71 o                         
   0  12   0     180796.86     188689.56      5230.74 o                         
  -8  13   0      38611.38      39408.18       992.69 o                         
  -5  13   0     197163.89     195365.86      2202.41 o                         
  -7  14   0       1634.34       1270.12       335.69 o                         
  -3   2   1       9500.77       9535.00       111.82 o                         
   0   2   1      84456.70      87698.98       364.68 o                         
  -5   3   1     119626.69     115207.11       601.29 o                         
  -2   3   1     284005.53     291630.12       990.82 o                         
   1   3   1       8239.34       8187.38       117.53 o                         
  -7   4   1        584.54        488.00        53.16 o                         
  -4   4   1     349270.62     348387.25      1103.48 o                         
  -1   4   1      19249.21      19087.84       218.18 o                         
   2   4   1      86532.09      84141.84       481.79 o                         
  -9   5   1      21616.68      22453.57       287.78 o                         
  -6   5   1       5678.01       5541.87       125.26 o                         
  -3   5   1      12175.33      11945.76       169.84 o                         
   0   5   1      60174.17      59364.64       322.88 o                         
   3   5   1          4.84        145.95        49.37 o                         
 -11   6   1       1631.11       1669.94       103.95 o                         
  -8   6   1     135490.19     135085.20       736.35 o                         
  -5   6   1     178888.36     174673.36       715.07 o                         
  -2   6   1      57794.61      55796.95       425.61 o                         
   1   6   1      44917.84      44672.27       346.87 o                         
   4   6   1        154.29        237.31        53.25 o                         
 -13   7   1      49288.82      47987.60      1280.71 o                         
 -10   7   1     136425.73     136351.12       926.61 o                         
  -7   7   1       7611.27       7511.40       175.66 o                         
  -4   7   1       1425.11       1439.77        75.79 o                         
  -1   7   1      71758.27      71810.08       489.98 o                         
   2   7   1     205462.38     206574.97       900.78 o                         
   5   7   1       6358.21       6309.67       238.83 o                         
 -12   8   1      10678.97      10570.57       385.07 o                         
  -9   8   1      43129.25      43530.68       438.43 o                         
  -6   8   1     141462.17     140911.30       699.51 o                         
  -3   8   1         38.38        115.45        47.53 o                         
   0   8   1      54877.02      54682.07       450.85 o                         
   3   8   1       1655.71       1642.09       121.42 o                         
   6   8   1      12790.62      12128.73      1235.11 o                         
 -14   9   1        285.07        516.80       324.27 o                         
 -11   9   1       2210.31       2255.91       209.82 o                         
  -8   9   1      25497.88      25246.09       264.27 o                         
  -5   9   1      18589.71      19010.75       255.88 o                         
  -2   9   1        355.26        372.14        53.53 o                         
   1   9   1       1184.67       1088.71       102.34 o                         
   4   9   1      18774.08      17827.01       721.66 o                         
 -13  10   1      50925.65      50786.27      1341.37 o                         
 -10  10   1      24254.70      24859.44       442.73 o                         
  -7  10   1       6789.48       6866.92       208.42 o                         
  -4  10   1       3192.62       3219.92       122.06 o                         
  -1  10   1      24971.04      25372.23       354.75 o                         
   2  10   1       7695.11       6858.01       548.53 o                         
 -12  11   1       1560.49       1707.04       352.71 o                         
  -9  11   1      46565.11      47064.60       599.72 o                         
  -6  11   1     137206.84     137327.38       914.62 o                         
  -3  11   1        314.68        315.69        87.57 o                         
   0  11   1        615.39        613.77       122.14 o                         
 -11  12   1       1430.14       1222.30       307.15 o                         
  -8  12   1      35994.36      36077.51       838.57 o                         
  -5  12   1       5339.41       4857.02       169.33 o                         
  -2  12   1      56959.29      57258.45       962.10 o                         
 -10  13   1         31.17        -70.93       241.85 o                         
  -7  13   1       1034.01       1006.38       170.21 o                         
  -4  13   1       5198.48       5253.71       580.38 o                         
  -9  14   1      28184.21      26115.72      1684.75 o                         
  -6  14   1      12428.86      11664.79       896.27 o                         
  -2   2   2      29772.45      30121.44       273.96 o                         
   1   2   2      16505.42      16432.41       144.81 o                         
  -4   3   2      31829.38      31593.61       236.04 o                         
  -1   3   2     207929.83     213235.95       714.35 o                         
   2   3   2     644227.50     630045.88      2422.96 o                         
  -6   4   2      32919.77      32595.12       288.76 o                         
  -3   4   2      31603.07      31727.63       261.83 o                         
   0   4   2      77122.59      75705.41       450.58 o                         
   3   4   2       1312.07       1393.89        65.40 o                         
  -8   5   2      10010.73      10169.11       173.32 o                         
  -5   5   2       2534.29       2643.63        84.75 o                         
  -2   5   2     146126.44     143633.62       604.84 o                         
   1   5   2      15888.41      15914.79       193.11 o                         
   4   5   2      33594.41      34141.51       311.50 o                         
 -10   6   2      23174.98      23752.89       318.15 o                         
  -7   6   2      11549.58      11399.40       195.35 o                         
  -4   6   2      73939.36      73079.63       454.23 o                         
  -1   6   2      34342.25      34492.09       315.70 o                         
   2   6   2       2306.44       2451.66       130.25 o                         
   5   6   2      17292.37      17863.48       294.57 o                         
 -12   7   2       1251.80       1221.24       142.78 o                         
  -9   7   2     139708.42     139831.36       789.78 o                         
  -6   7   2      32543.22      32077.57       335.91 o                         
  -3   7   2      14379.52      14744.62       236.31 o                         
   0   7   2       2548.55       2700.24       100.41 o                         
   3   7   2     256082.00     256728.81      1088.31 o                         
   6   7   2     105025.53     103005.56      1357.43 o                         
 -14   8   2      17404.14      17375.46      1118.00 o                         
 -11   8   2       1609.74       1536.41       101.62 o                         
  -8   8   2      20227.82      20694.54       380.88 o                         
  -5   8   2       2111.00       2107.36       100.65 o                         
  -2   8   2      87119.94      86984.26       544.64 o                         
   1   8   2        630.72        730.51        56.16 o                         
   4   8   2       5829.82       6192.14       318.17 o                         
 -13   9   2      13138.66      12824.79       623.59 o                         
 -10   9   2       8947.38       8889.18       252.61 o                         
  -7   9   2       3941.11       3846.89       131.19 o                         
  -4   9   2       3394.45       3563.41       132.83 o                         
  -1   9   2        277.11        327.71        57.94 o                         
   2   9   2       4832.56       5145.68       199.64 o                         
   5   9   2      18889.70      19764.34      1617.61 o                         
 -12  10   2       2533.81       2334.21       198.86 o                         
  -9  10   2      59985.96      59792.93       726.05 o                         
  -6  10   2       8857.71       8610.96       197.71 o                         
  -3  10   2       2108.86       1996.06        94.97 o                         
   0  10   2      68088.89      68768.84       724.27 o                         
   3  10   2      39464.07      39696.87      1613.84 o                         
 -11  11   2      11999.90      12037.09       388.44 o                         
  -8  11   2      17723.38      17225.60       364.23 o                         
  -5  11   2      16060.60      16182.84       306.24 o                         
  -2  11   2     128509.95     127675.67       949.18 o                         
   1  11   2       1531.66       1243.18       245.80 o                         
 -10  12   2       3657.35       3579.52       313.59 o                         
  -7  12   2       2829.17       2372.18       224.06 o                         
  -4  12   2       6046.61       6325.61       221.28 o                         
  -1  12   2       8882.28       8702.14       492.87 o                         
 -12  13   2        883.94        663.42       428.32 o                         
  -9  13   2        613.89        664.27       225.30 o                         
  -6  13   2       1484.68       1742.56       209.18 o                         
  -3  13   2      21227.28      20269.95       994.67 o                         
  -8  14   2        242.37       -144.56       200.22 o                         
  -5  14   2      23649.39      22801.47      1067.38 o                         
   1   1   3     227727.05     242917.12       767.91 o                         
  -1   2   3     105808.67     107910.03       493.99 o                         
   2   2   3       4672.35       4629.79        87.70 o                         
  -3   3   3       1398.01       1368.90        49.79 o                         
   0   3   3       7444.19       7639.63       118.92 o                         
   3   3   3      50720.93      50065.97       325.16 o                         
  -5   4   3        149.67        124.23        43.24 o                         
  -2   4   3      16326.27      15946.64       246.69 o                         
   1   4   3       8680.00       8625.83       138.49 o                         
   4   4   3        353.48        301.59        38.90 o                         
  -7   5   3     122390.74     121993.52       646.41 o                         
  -4   5   3      25629.77      25409.91       259.45 o                         
  -1   5   3      22692.21      22300.64       233.52 o                         
   2   5   3      24396.34      24622.35       259.88 o                         
   5   5   3      55363.55      54649.86       418.46 o                         
  -9   6   3     171318.47     171715.92       790.93 o                         
  -6   6   3       3412.77       3462.85        99.03 o                         
  -3   6   3      46835.34      47013.49       420.50 o                         
   0   6   3       8641.66       8812.97       177.30 o                         
   3   6   3      22216.91      22466.77       255.96 o                         
   6   6   3       8567.59       8035.92       320.68 o                         
 -11   7   3       1141.78       1167.29       106.57 o                         
  -8   7   3      15674.13      16158.48       256.54 o                         
  -5   7   3     123587.33     122210.53       693.14 o                         
  -2   7   3      89586.55      90004.67       542.55 o                         
   1   7   3         12.31         67.26        37.86 o                         
   4   7   3         73.59         60.58        72.77 o                         
   7   7   3      36236.17      38789.38      2378.01 o                         
 -13   8   3       1117.85       1018.63       204.74 o                         
 -10   8   3          7.32         44.43        58.51 o                         
  -7   8   3          2.99         46.72        51.24 o                         
  -4   8   3         22.38         20.78        48.68 o                         
  -1   8   3       1627.17       1759.11        90.36 o                         
   2   8   3       1222.47       1102.15        78.05 o                         
   5   8   3        860.35        712.85       203.65 o                         
 -12   9   3       1025.29        833.30       168.85 o                         
  -9   9   3       1755.70       1917.68       134.85 o                         
  -6   9   3     113323.72     111872.80       741.23 o                         
  -3   9   3      82903.47      83114.04       573.66 o                         
   0   9   3        416.62        510.63        83.20 o                         
   3   9   3       1253.98       1382.04       168.78 o                         
 -11  10   3      88614.96      88908.97      1016.91 o                         
  -8  10   3      17534.49      17970.31       305.36 o                         
  -5  10   3       6269.98       6199.95       183.43 o                         
  -2  10   3       2479.45       2319.92       115.91 o                         
   1  10   3      11096.07      10363.71       346.80 o                         
   4  10   3      18692.96      18861.07      1528.98 o                         
 -10  11   3      27655.15      27744.38       595.16 o                         
  -7  11   3      53466.34      53153.61       589.10 o                         
  -4  11   3         49.98         61.50        48.13 o                         
  -1  11   3      30090.22      31063.17       544.11 o                         
 -12  12   3        824.07        115.52       358.73 o                         
  -9  12   3       7781.61       7927.30       388.10 o                         
  -6  12   3      10433.06      10082.42       309.45 o                         
  -3  12   3       7501.00       6956.60       319.12 o                         
   0  12   3        654.39        557.82       265.39 o                         
 -11  13   3      55644.01      58752.04      2739.05 o                         
  -8  13   3        174.28       -104.57       151.13 o                         
  -5  13   3        203.25        125.39       137.96 o                         
  -2  13   3      46705.10      47507.01      1458.28 o                         
 -10  14   3        862.92        882.99       376.98 o                         
  -7  14   3      59301.36      58293.43      1502.52 o                         
  -4  14   3      29107.03      27502.84      1958.83 o                         
  -1   1   4       2841.23       2830.06        75.97 o                         
  -3   2   4      20548.73      18995.26       177.79 o                         
   0   2   4     118445.94     121059.80       539.47 o                         
  -5   3   4      22880.96      21952.79       175.69 o                         
  -2   3   4        535.24        505.59        45.69 o                         
   1   3   4       8005.59       7724.82       120.12 o                         
  -7   4   4       2375.12       2428.33        83.14 o                         
  -4   4   4      15609.64      15468.44       163.40 o                         
  -1   4   4     115246.10     113687.77       565.61 o                         
   2   4   4      50571.23      49814.89       384.99 o                         
  -9   5   4         86.79         98.09        39.28 o                         
  -6   5   4     219747.73     217492.75      1126.68 o                         
  -3   5   4     408873.59     396790.59      2317.78 o                         
   0   5   4       1403.03       1432.35        68.37 o                         
   3   5   4      67383.76      68279.47       551.41 o                         
 -11   6   4     123888.06     123945.59      1090.97 o                         
  -8   6   4     146922.05     148727.77       708.88 o                         
  -5   6   4         16.97         60.64        44.18 o                         
  -2   6   4       1892.78       1883.14        77.71 o                         
   1   6   4     233176.78     235755.70       790.06 o                         
   4   6   4      56717.86      57178.40       482.40 o                         
 -13   7   4       2576.46       2515.13       227.50 o                         
 -10   7   4       8090.58       8223.03       191.42 o                         
  -7   7   4      52020.42      52487.51       370.56 o                         
  -4   7   4        290.86        351.32        54.49 o                         
  -1   7   4         56.45        105.61        46.71 o                         
   2   7   4       2970.94       3043.56       109.03 o                         
   5   7   4       9875.49       9551.42       365.77 o                         
 -12   8   4      31201.55      31366.06       720.41 o                         
  -9   8   4        342.55        358.57        59.78 o                         
  -6   8   4      18475.25      18096.60       282.71 o                         
  -3   8   4      14154.82      14123.69       250.89 o                         
   0   8   4      40328.62      40183.55       364.98 o                         
   3   8   4       7728.57       7572.97       282.07 o                         
   6   8   4        255.24        443.17       432.36 o                         
 -14   9   4      58304.02      61209.65      3008.40 o                         
 -11   9   4      73151.09      74773.52       910.48 o                         
  -8   9   4       2640.98       2546.68       106.92 o                         
  -5   9   4         35.30        113.07        47.35 o                         
  -2   9   4     211896.39     211914.06       973.77 o                         
   1   9   4     135001.94     134542.91       863.33 o                         
   4   9   4       5534.92       6594.24      1111.64 o                         
 -13  10   4       2210.83       1848.48       658.41 o                         
 -10  10   4      69919.12      71010.11       920.57 o                         
  -7  10   4     137431.48     138436.66       868.48 o                         
  -4  10   4      46225.58      46977.69       474.39 o                         
  -1  10   4       2143.42       1945.18       117.94 o                         
   2  10   4      29853.33      32119.32       805.30 o                         
 -12  11   4         69.85        -28.92       565.78 o                         
  -9  11   4        154.78        169.26        83.41 o                         
  -6  11   4         54.41        132.03        74.29 o                         
  -3  11   4        136.02        173.07        69.01 o                         
   0  11   4      15859.20      14957.08       429.09 o                         
 -11  12   4        130.98        105.39       347.91 o                         
  -8  12   4       1249.11       1185.27       115.69 o                         
  -5  12   4      11477.67      10975.66       325.36 o                         
  -2  12   4       8232.32       8134.54       419.21 o                         
  -7  13   4     133687.97     132669.98      1647.18 o                         
  -4  13   4       2397.64       2302.35       334.30 o                         
  -9  14   4       1548.15       1349.19       489.14 o                         
  -6  14   4      15974.93      16179.47      1029.68 o                         
  -3  14   4      49793.22      44395.40      2369.40 o                         
   0   1   5     226031.33     232411.25      1110.89 o                         
  -2   2   5        610.43        518.02        37.00 o                         
   1   2   5      16836.46      16783.89       180.71 o                         
  -4   3   5     599057.94     599616.06      2488.90 o                         
  -1   3   5      38671.52      38285.69       306.82 o                         
   2   3   5      38306.54      36965.59       321.07 o                         
  -6   4   5      11034.85      10911.27       135.20 o                         
  -3   4   5     196436.28     190842.00       891.40 o                         
   0   4   5     728710.12     719135.94      2107.43 o                         
   3   4   5      43806.14      44455.35       370.52 o                         
  -8   5   5     175715.75     175604.42       794.52 o                         
  -5   5   5     150096.28     147970.70       555.71 o                         
  -2   5   5      40306.66      39581.79       360.52 o                         
   1   5   5       5332.05       5455.61       113.81 o                         
   4   5   5      78107.55      79054.16       547.24 o                         
 -10   6   5       2261.87       2274.53       109.63 o                         
  -7   6   5      12750.60      13070.59       208.81 o                         
  -4   6   5        695.73        679.01        60.28 o                         
  -1   6   5      14634.07      14646.89       220.21 o                         
   2   6   5      36350.43      37174.58       376.69 o                         
   5   6   5       3433.02       3351.37       176.68 o                         
 -12   7   5     137374.33     137644.22      1387.01 o                         
  -9   7   5      74503.64      74835.41       576.91 o                         
  -6   7   5        491.80        426.79        55.42 o                         
  -3   7   5     116885.55     114675.34       713.33 o                         
   0   7   5      69349.84      69503.41       498.86 o                         
   3   7   5      15940.43      16108.00       307.09 o                         
   6   7   5      37443.01      36909.67      1045.77 o                         
 -11   8   5       3429.27       3551.74       225.02 o                         
  -8   8   5     236045.23     238615.22      1101.75 o                         
  -5   8   5     129592.79     129952.55       765.75 o                         
  -2   8   5      59405.32      60079.54       476.35 o                         
   1   8   5      95825.99      97065.60       560.10 o                         
   4   8   5     157549.00     157428.05      1388.22 o                         
 -13   9   5      57287.55      56984.37      1412.92 o                         
 -10   9   5       2782.01       2863.35       161.89 o                         
  -7   9   5       2805.78       2682.56       120.24 o                         
  -4   9   5     138542.05     138354.25       708.18 o                         
  -1   9   5     106811.78     107132.03       691.10 o                         
   2   9   5          3.44        103.34        83.83 o                         
   5   9   5          1.08       -110.11       402.63 o                         
 -12  10   5       4462.31       4131.01       343.96 o                         
  -9  10   5      40428.10      39689.88       612.28 o                         
  -6  10   5      15007.94      15272.84       277.25 o                         
  -3  10   5          5.53        194.83        76.90 o                         
   0  10   5       8487.51       8697.64       291.06 o                         
   3  10   5      25075.61      24005.72      1288.01 o                         
 -11  11   5     109564.39     109072.37      1277.09 o                         
  -8  11   5      93793.88      94847.98       857.41 o                         
  -5  11   5       5756.94       5476.01       183.82 o                         
  -2  11   5       5544.22       5115.03       207.47 o                         
   1  11   5      46318.20      48061.19      1516.56 o                         
 -10  12   5       1533.87       1353.65       284.26 o                         
  -7  12   5      53910.18      54770.03       812.23 o                         
  -4  12   5     226718.53     228232.00      1597.00 o                         
  -1  12   5      66456.33      67943.55      1408.25 o                         
  -9  13   5      77278.63      74416.00      3318.05 o                         
  -6  13   5       4330.59       4426.08       338.23 o                         
  -3  13   5         14.92        -60.19       152.20 o                         
  -8  14   5        220.43        558.33       517.48 o                         
  -5  14   5       6507.79       6705.67       567.29 o                         
   0   0   6     210346.94     217405.61      1271.19 o                         
   1   1   6      16896.20      16678.73       149.20 o                         
  -1   2   6      52987.72      52772.70       349.56 o                         
   2   2   6     181804.67     178260.94       589.88 o                         
  -3   3   6      35099.89      34232.92       265.57 o                         
   0   3   6      85326.84      85215.90       440.31 o                         
   3   3   6     150502.88     149473.67       656.85 o                         
  -5   4   6      12551.72      12224.90       198.46 o                         
  -2   4   6      58384.40      55853.63       464.10 o                         
   1   4   6      25404.49      25259.70       254.62 o                         
   4   4   6      43836.99      44826.14       422.52 o                         
  -7   5   6        876.97        856.24        52.84 o                         
  -4   5   6      18700.36      18482.77       249.84 o                         
  -1   5   6         52.33         82.35        44.94 o                         
   2   5   6       9516.50       9616.40       187.92 o                         
   5   5   6          9.17        138.51        61.19 o                         
  -9   6   6      68379.00      68188.32       584.03 o                         
  -6   6   6      38471.52      39009.17       351.51 o                         
  -3   6   6       1525.32       1699.67        85.27 o                         
   0   6   6       8201.93       8371.38       173.32 o                         
   3   6   6      31679.69      32086.41       374.80 o                         
   6   6   6       3350.17       3462.74       234.25 o                         
 -11   7   6        832.87        696.66       102.98 o                         
  -8   7   6      38843.23      39410.76       374.78 o                         
  -5   7   6      78628.33      78447.45       572.73 o                         
  -2   7   6     257663.72     257473.28       987.35 o                         
   1   7   6      62281.23      62404.35       473.36 o                         
   4   7   6      17463.44      18030.20       355.09 o                         
   7   7   6      27585.38      27438.61      2001.32 o                         
 -13   8   6      19426.46      18294.48       644.71 o                         
 -10   8   6      12534.13      12256.31       284.24 o                         
  -7   8   6      33984.36      34062.47       374.41 o                         
  -4   8   6     265932.16     265502.25      1124.85 o                         
  -1   8   6        230.93        240.62        55.77 o                         
   2   8   6      28192.58      29322.16       393.36 o                         
   5   8   6       8157.47       7906.45       480.95 o                         
 -12   9   6      13063.93      13297.90       625.48 o                         
  -9   9   6      17767.80      16946.98       259.33 o                         
  -6   9   6        275.47        337.96        59.28 o                         
  -3   9   6      80948.30      81030.52       604.58 o                         
   0   9   6        236.97        216.80        56.00 o                         
   3   9   6      26771.44      26483.24       601.02 o                         
 -11  10   6       3985.05       3886.88       291.33 o                         
  -8  10   6       8744.74       8454.15       246.37 o                         
  -5  10   6      58899.12      58688.95       547.57 o                         
  -2  10   6       7152.28       6812.11       230.37 o                         
   1  10   6       8143.46       7855.87       279.09 o                         
 -10  11   6     129993.00     130260.09      1643.66 o                         
  -7  11   6        768.20        894.36        94.32 o                         
  -4  11   6      12825.23      12648.57       310.65 o                         
  -1  11   6      55737.91      56800.56       848.57 o                         
   2  11   6       7048.99       7776.59      1090.09 o                         
  -9  12   6      22168.96      21657.65       565.28 o                         
  -6  12   6      65153.89      65051.94      1059.50 o                         
  -3  12   6      13129.10      13409.69       463.48 o                         
   0  12   6      46678.43      51771.53      3562.59 o                         
 -11  13   6      29862.41      28561.92      1967.73 o                         
  -8  13   6      26014.42      24384.38       828.46 o                         
  -5  13   6      14387.76      14108.98       605.58 o                         
  -2  13   6       1901.52       1862.61       247.74 o                         
  -7  14   6       7290.91       6298.67       898.84 o                         
  -4  14   6      15521.01      14310.31      1000.21 o                         
  -1   1   7       8640.25       8771.68       143.01 o                         
  -3   2   7      87426.43      85683.48       402.71 o                         
   0   2   7     119691.66     119663.23       484.08 o                         
  -5   3   7      96904.24      95050.18       510.78 o                         
  -2   3   7     683334.88     689045.69      2139.15 o                         
   1   3   7       6710.23       6732.91       112.24 o                         
  -7   4   7      23411.11      23840.94       294.23 o                         
  -4   4   7      82946.70      80772.56       585.72 o                         
  -1   4   7       6682.12       6574.05       141.40 o                         
   2   4   7      63272.04      63574.15       448.71 o                         
  -9   5   7       7745.67       7996.76       231.82 o                         
  -6   5   7        633.93        681.30        48.29 o                         
  -3   5   7        116.40        155.71        38.35 o                         
   0   5   7          2.20         61.91        45.63 o                         
   3   5   7      11865.83      12368.79       228.79 o                         
 -11   6   7        130.03        -58.24        85.53 o                         
  -8   6   7      13538.96      13514.76       270.44 o                         
  -5   6   7      95717.72      94448.03       656.60 o                         
  -2   6   7      35185.01      35381.61       346.88 o                         
   1   6   7      31773.25      31746.41       330.83 o                         
   4   6   7      17730.74      18496.37       344.32 o                         
 -13   7   7      50306.41      50645.61      1063.62 o                         
 -10   7   7     137853.47     137770.23       992.26 o                         
  -7   7   7       6169.47       6496.48       165.24 o                         
  -4   7   7       4715.90       4690.78       139.37 o                         
  -1   7   7     241943.14     244300.81      1042.23 o                         
   2   7   7     178018.75     180829.03       924.20 o                         
   5   7   7      16927.38      15482.25       529.60 o                         
 -12   8   7      12715.67      12057.07       468.59 o                         
  -9   8   7       1149.34       1180.59        71.21 o                         
  -6   8   7      49658.21      49923.13       476.22 o                         
  -3   8   7       1030.93       1003.68        64.87 o                         
   0   8   7       7867.04       8207.53       213.44 o                         
   3   8   7       2871.15       2582.51       158.86 o                         
 -11   9   7         71.12        285.06       119.09 o                         
  -8   9   7       1392.45       1218.93        94.54 o                         
  -5   9   7        396.09        432.53        58.34 o                         
  -2   9   7      11025.28      11057.35       243.40 o                         
   1   9   7        415.52        494.67        91.72 o                         
   4   9   7       3419.19       3493.86       519.78 o                         
 -13  10   7      56293.96      56309.25      2105.52 o                         
 -10  10   7       9426.99       8953.51       384.60 o                         
  -7  10   7        898.83        824.38        93.03 o                         
  -4  10   7        218.70        244.14        50.61 o                         
  -1  10   7      46326.37      46505.06       623.73 o                         
   2  10   7      13668.56      14144.09       618.67 o                         
 -12  11   7        712.20        222.20       298.94 o                         
  -9  11   7      19315.36      18914.94       565.04 o                         
  -6  11   7     121835.84     121862.00       791.53 o                         
  -3  11   7        233.21        227.70        60.77 o                         
   0  11   7       7374.40       6472.63       422.94 o                         
 -11  12   7       8605.50       8050.30      1409.89 o                         
  -8  12   7      27760.23      28211.62       658.73 o                         
  -5  12   7       8052.61       7614.00       312.70 o                         
  -2  12   7      76363.51      77769.85      1339.26 o                         
  -7  13   7       9373.07       8512.03       456.36 o                         
  -4  13   7       8782.26       8026.67       415.08 o                         
  -9  14   7      65429.37      63378.02      2921.96 o                         
  -6  14   7      18104.75      16117.02      1517.44 o                         
   0   1   8      12557.77      12308.43       151.63 o                         
  -2   2   8         57.18        107.12        38.34 o                         
   1   2   8     165773.50     162784.98       582.03 o                         
  -4   3   8       6441.76       6371.09       145.33 o                         
  -1   3   8     621441.50     619904.06      1716.88 o                         
   2   3   8     119656.60     117859.63       559.04 o                         
  -6   4   8     103260.64     102603.96       600.83 o                         
  -3   4   8       1268.21       1263.69        58.94 o                         
   0   4   8      10464.78      10412.31       154.97 o                         
   3   4   8      14882.17      14829.86       215.15 o                         
  -8   5   8       4378.52       4606.27       155.92 o                         
  -5   5   8       2167.62       1990.51        84.06 o                         
  -2   5   8      84998.86      83369.09       604.83 o                         
   1   5   8      27050.60      27467.13       309.65 o                         
   4   5   8      17301.36      17697.09       265.88 o                         
 -10   6   8      16487.16      16770.36       365.92 o                         
  -7   6   8      82649.90      83721.12       526.53 o                         
  -4   6   8       4230.21       4259.69       149.97 o                         
  -1   6   8      26385.10      26707.32       308.11 o                         
   2   6   8      26062.18      26641.25       305.23 o                         
   5   6   8       5256.09       5628.44       234.03 o                         
 -12   7   8       1649.94       1368.44       230.27 o                         
  -9   7   8      17073.02      17135.72       371.09 o                         
  -6   7   8     241062.20     243406.83      1044.20 o                         
  -3   7   8        494.94        501.95        68.52 o                         
   0   7   8      36460.91      36658.75       424.73 o                         
   3   7   8      66524.89      67329.74       629.87 o                         
   6   7   8      36475.87      34010.73       937.49 o                         
 -14   8   8       2795.18       3053.28       713.49 o                         
 -11   8   8       1711.05       1865.23       170.18 o                         
  -8   8   8       1252.12       1248.30        91.86 o                         
  -5   8   8      88226.06      89150.22       662.84 o                         
  -2   8   8      48502.58      49216.80       448.72 o                         
   1   8   8        480.32        435.54        77.34 o                         
   4   8   8       1418.46       1214.64       239.19 o                         
 -13   9   8      14277.00      14282.77       870.48 o                         
 -10   9   8       3488.82       3421.60       234.90 o                         
  -7   9   8      49710.00      49328.12       484.18 o                         
  -4   9   8       2206.14       2044.33       102.85 o                         
  -1   9   8        735.72        772.29        83.77 o                         
   2   9   8      14794.75      14430.60       389.10 o                         
 -12  10   8       5322.72       4987.63       459.91 o                         
  -9  10   8     109355.88     108070.07      1123.72 o                         
  -6  10   8        910.43        925.60        95.51 o                         
  -3  10   8      43564.96      43698.54       487.75 o                         
   0  10   8      12750.80      12213.55       366.34 o                         
   3  10   8      40936.92      40565.84      1713.73 o                         
 -11  11   8      14645.39      14134.71       837.78 o                         
  -8  11   8      16527.23      16430.41       338.13 o                         
  -5  11   8      13488.28      12992.94       313.81 o                         
  -2  11   8      92887.22      94402.25      1570.83 o                         
   1  11   8         16.85       -326.18       326.18 o                         
 -10  12   8       2555.79       2371.83       401.60 o                         
  -7  12   8      11727.07      11329.92       400.78 o                         
  -4  12   8       7972.03       8251.40       385.83 o                         
  -1  12   8          1.50         83.20       242.53 o                         
  -9  13   8       1427.05       2581.49       770.87 o                         
  -6  13   8      19103.85      19212.87       708.51 o                         
  -3  13   8        857.84        738.30       155.20 o                         
  -5  14   8      26286.05      23860.48      1796.13 o                         
   0   0   9      90090.78      88229.27       954.98 o                         
   1   1   9     394974.19     385421.06      1802.11 o                         
  -1   2   9       8575.55       8877.36       163.68 o                         
   2   2   9     113567.25     110097.88       526.51 o                         
  -3   3   9       2504.57       2551.49        86.75 o                         
   0   3   9      20001.06      19505.34       224.26 o                         
   3   3   9      38407.40      39807.86       381.43 o                         
  -5   4   9      35497.39      34715.66       431.59 o                         
  -2   4   9      24789.06      23393.99       228.85 o                         
   1   4   9        225.57        232.00        35.90 o                         
   4   4   9       5177.85       5190.93       154.41 o                         
  -7   5   9     237431.64     237908.77      1168.52 o                         
  -4   5   9      15571.58      15263.60       210.18 o                         
  -1   5   9       6141.45       6197.84       148.92 o                         
   2   5   9     301870.91     302773.00      1085.95 o                         
   5   5   9     157119.27     156705.98      1101.78 o                         
  -9   6   9        410.03        464.17        81.08 o                         
  -6   6   9      17491.96      17401.94       197.21 o                         
  -3   6   9     224620.75     224548.30      1203.69 o                         
   0   6   9     128452.66     128155.05       629.66 o                         
   3   6   9       6762.44       6775.83       198.98 o                         
   6   6   9      52944.15      52334.73      1006.46 o                         
 -11   7   9       2188.94       1921.50       161.29 o                         
  -8   7   9      12266.20      12284.46       193.86 o                         
  -5   7   9      10531.02      10842.51       235.87 o                         
  -2   7   9       6162.60       6276.46       160.74 o                         
   1   7   9      55992.96      57298.06       472.44 o                         
   4   7   9       4135.89       3872.41       201.56 o                         
 -13   8   9      12939.25      13498.00       680.29 o                         
 -10   8   9        421.22        421.77       108.55 o                         
  -7   8   9      14468.37      14773.47       252.48 o                         
  -4   8   9       2873.14       2900.71       147.63 o                         
  -1   8   9       2710.62       2339.16       107.17 o                         
   2   8   9        945.64        803.76       102.79 o                         
   5   8   9         10.81        -77.02       243.83 o                         
 -12   9   9      26697.14      25838.30       961.30 o                         
  -9   9   9      16038.62      15968.83       350.55 o                         
  -6   9   9     142173.80     142475.66       875.95 o                         
  -3   9   9     155389.30     155119.48       851.30 o                         
   0   9   9       2724.98       2680.62       145.70 o                         
   3   9   9       4574.26       4272.98       319.05 o                         
 -11  10   9     130088.38     133589.33      1797.91 o                         
  -8  10   9      43078.73      42433.77       668.25 o                         
  -5  10   9       2261.40       2204.34       135.81 o                         
  -2  10   9      10862.81      10391.42       292.88 o                         
   1  10   9     207888.28     210461.92      1789.48 o                         
 -10  11   9       3432.16       3033.40       295.94 o                         
  -7  11   9       6345.82       6298.95       248.75 o                         
  -4  11   9      11230.93      11143.81       357.64 o                         
  -1  11   9        540.57        452.56       140.06 o                         
  -9  12   9       1577.91       1743.49       269.70 o                         
  -6  12   9       7327.63       6766.30       289.74 o                         
  -3  12   9      23976.72      23986.43       714.56 o                         
  -8  13   9      13413.43      12390.95      1043.44 o                         
  -5  13   9      11189.93      10777.31       604.14 o                         
  -2  13   9      27134.17      27236.18      1951.82 o                         
  -1   1  10     321299.03     314766.44      1028.36 o                         
  -3   2  10      21915.91      21992.60       227.18 o                         
   0   2  10       4466.01       4308.88       115.74 o                         
  -5   3  10      34061.94      33289.29       341.88 o                         
  -2   3  10      28965.12      28370.50       302.59 o                         
   1   3  10      69613.14      67590.14       433.63 o                         
  -7   4  10      45047.97      45354.90       429.75 o                         
  -4   4  10     273755.41     274881.94      1051.03 o                         
  -1   4  10     138411.86     136641.75       616.44 o                         
   2   4  10      61476.27      61425.13       450.29 o                         
  -9   5  10      51934.73      53307.13       560.81 o                         
  -6   5  10     112141.30     112384.44       646.21 o                         
  -3   5  10       1401.17       1370.77        67.70 o                         
   0   5  10      80675.53      80085.39       483.93 o                         
   3   5  10     138899.64     139176.31       749.77 o                         
 -11   6  10      44567.02      44259.11       680.33 o                         
  -8   6  10      26205.48      27038.86       355.62 o                         
  -5   6  10      88934.19      89444.39       586.64 o                         
  -2   6  10        341.05        364.77        47.83 o                         
   1   6  10      18185.55      18749.91       221.51 o                         
   4   6  10          0.96         99.88        76.05 o                         
 -13   7  10      16680.04      16422.55       732.60 o                         
 -10   7  10      55647.70      56206.43       678.02 o                         
  -7   7  10      86641.38      86818.30       493.24 o                         
  -4   7  10      35478.30      35671.91       435.89 o                         
  -1   7  10      37811.29      38230.98       478.66 o                         
   2   7  10      39534.96      40426.15       498.97 o                         
   5   7  10      12126.89      12520.58       490.17 o                         
 -12   8  10     190650.39     190033.64      2251.85 o                         
  -9   8  10      52948.51      54836.20       773.63 o                         
  -6   8  10      71744.47      71443.99       649.62 o                         
  -3   8  10      59069.97      58939.38       539.64 o                         
   0   8  10      87959.18      88486.34       607.72 o                         
   3   8  10     105469.06     106698.41      1193.83 o                         
 -11   9  10      13169.92      12652.11       492.29 o                         
  -8   9  10      27040.60      27897.95       550.38 o                         
  -5   9  10      14947.65      15616.99       315.59 o                         
  -2   9  10      13338.20      13593.21       255.65 o                         
   1   9  10        899.80        993.66       101.09 o                         
   4   9  10      35733.75      32373.24      2088.18 o                         
 -13  10  10      21623.26      16724.70      1487.29 o                         
 -10  10  10       5722.27       5709.96       358.88 o                         
  -7  10  10         82.53        138.61        67.66 o                         
  -4  10  10       6558.18       6259.47       194.10 o                         
  -1  10  10      16088.33      16738.91       360.37 o                         
   2  10  10       2322.58       2453.92       580.37 o                         
  -9  11  10      11405.68      10735.45       530.04 o                         
  -6  11  10      28116.14      28979.36       484.96 o                         
  -3  11  10       5850.73       5528.82       237.00 o                         
   0  11  10      32317.67      32522.78      1223.86 o                         
 -11  12  10      15447.12      16535.36      1559.15 o                         
  -8  12  10     122136.74     121964.98      1519.00 o                         
  -5  12  10      96103.30      94117.21      1121.79 o                         
  -2  12  10       9177.31       8733.27       542.49 o                         
  -7  13  10       2272.30       2046.47       348.10 o                         
  -4  13  10      38119.84      36971.58      1087.91 o                         
   0   1  11       1379.71       1335.15        63.71 o                         
  -2   2  11       5867.79       5786.65       133.97 o                         
   1   2  11      12800.34      12610.95       189.28 o                         
  -4   3  11      36251.54      36263.94       339.34 o                         
  -1   3  11      14170.33      14082.53       215.36 o                         
   2   3  11      14946.56      15437.58       195.57 o                         
  -6   4  11        262.98        309.99        53.80 o                         
  -3   4  11      12268.48      12418.30       203.11 o                         
   0   4  11      55810.38      57251.26       439.03 o                         
   3   4  11       9194.93       9380.81       197.80 o                         
  -8   5  11       3461.83       3483.91       139.79 o                         
  -5   5  11      10032.37      10466.97       176.02 o                         
  -2   5  11      83332.80      83361.31       580.80 o                         
   1   5  11      55215.76      55778.89       426.39 o                         
   4   5  11      40208.47      41656.92       475.96 o                         
 -10   6  11      23722.55      23802.72       382.04 o                         
  -7   6  11      24058.42      24554.15       337.13 o                         
  -4   6  11      56035.40      55679.27       418.85 o                         
  -1   6  11      18528.86      18830.20       266.33 o                         
   2   6  11      37176.42      37451.53       398.73 o                         
   5   6  11      11905.79      11374.69       405.32 o                         
 -12   7  11      24490.80      24228.81       804.42 o                         
  -9   7  11      42758.75      43474.83       502.64 o                         
  -6   7  11      68045.70      68351.85       514.99 o                         
  -3   7  11      34666.24      34683.08       399.33 o                         
   0   7  11      30446.74      30703.77       331.94 o                         
   3   7  11      14854.27      15300.04       349.14 o                         
   6   7  11      13205.95      13673.08       775.83 o                         
 -11   8  11        335.11        587.45       151.23 o                         
  -8   8  11     144871.61     144893.80       938.55 o                         
  -5   8  11      32528.44      32963.11       397.48 o                         
  -2   8  11       4313.86       4371.88       152.16 o                         
   1   8  11        134.63        231.85        48.89 o                         
   4   8  11      66050.06      65718.24      1512.02 o                         
 -13   9  11       3643.50       2898.02       681.77 o                         
 -10   9  11       1527.51       1407.23       238.60 o                         
  -7   9  11       3127.37       3336.28       150.59 o                         
  -4   9  11       1022.58       1031.64        88.50 o                         
  -1   9  11      20376.49      20938.39       393.70 o                         
   2   9  11       2620.28       2077.12       185.54 o                         
  -9  10  11      21488.75      20853.34       718.26 o                         
  -6  10  11      44779.47      45903.97       615.25 o                         
  -3  10  11      10435.49      10151.64       254.55 o                         
   0  10  11      50879.07      52389.92       846.93 o                         
 -11  11  11        292.04        275.17       294.43 o                         
  -8  11  11       3048.85       2646.91       286.85 o                         
  -5  11  11      12612.74      12634.64       330.36 o                         
  -2  11  11      14783.05      14020.95       461.86 o                         
   1  11  11        662.69        737.73       276.99 o                         
 -10  12  11       3151.48       3124.77       344.95 o                         
  -7  12  11         47.67        656.57       189.31 o                         
  -4  12  11      72249.88      72906.71      1162.81 o                         
  -1  12  11      22370.65      19849.63      1578.66 o                         
  -3  13  11      26444.22      24150.97      1027.90 o                         
   0   0  12       1756.79       1632.41       174.19 o                         
   1   1  12       4550.05       4749.42       112.27 o                         
  -1   2  12     166726.20     164947.16       723.80 o                         
   2   2  12      34618.37      34849.40       324.16 o                         
  -3   3  12          6.42         72.43        49.09 o                         
   0   3  12      31748.23      31972.19       387.11 o                         
   3   3  12     154180.06     155591.88       816.43 o                         
  -5   4  12       2191.38       2141.37       110.52 o                         
  -2   4  12        628.03        571.87        65.36 o                         
   1   4  12     112384.76     112708.20       588.87 o                         
   4   4  12      54848.84      56164.83       492.95 o                         
  -7   5  12       3941.82       3881.24       167.32 o                         
  -4   5  12      78111.86      78776.59       505.71 o                         
  -1   5  12      41633.47      41987.18       357.30 o                         
   2   5  12       1054.00        967.45        79.65 o                         
   5   5  12       7974.93       7718.58       224.50 o                         
  -9   6  12      81011.18      82713.70       690.26 o                         
  -6   6  12      57572.66      57775.67       441.72 o                         
  -3   6  12       3446.17       3364.62       129.67 o                         
   0   6  12      29446.78      29874.02       360.05 o                         
   3   6  12      90364.67      90463.11       656.87 o                         
   6   6  12       4459.80       3936.62       363.59 o                         
 -11   7  12        598.61        692.36       145.45 o                         
  -8   7  12       4547.84       4436.64       141.06 o                         
  -5   7  12      55304.58      54945.00       397.75 o                         
  -2   7  12     128216.30     128288.67       884.59 o                         
   1   7  12       1941.56       2041.13       110.40 o                         
   4   7  12        670.30        551.11       111.43 o                         
 -13   8  12        262.40        243.81       229.03 o                         
 -10   8  12      25940.41      26005.60       840.07 o                         
  -7   8  12        623.35        724.37        86.26 o                         
  -4   8  12      39829.95      40275.95       395.21 o                         
  -1   8  12        584.21        734.00        72.78 o                         
   2   8  12      66504.67      67605.93       898.52 o                         
 -12   9  12       2285.76       1763.74       344.74 o                         
  -9   9  12        165.39        227.97       122.11 o                         
  -6   9  12       2331.95       2435.71       108.72 o                         
  -3   9  12      16632.97      17173.26       349.07 o                         
   0   9  12       9767.99       9822.01       221.57 o                         
   3   9  12       3807.91       4197.09       604.75 o                         
 -11  10  12       4093.60       3914.60       393.14 o                         
  -8  10  12      54009.39      53906.31       892.28 o                         
  -5  10  12      54404.54      54413.39       610.43 o                         
  -2  10  12      34909.48      34962.55       482.71 o                         
   1  10  12       2743.92       2869.62       380.59 o                         
 -10  11  12      58059.01      60267.83      1713.03 o                         
  -7  11  12         87.50        235.69        94.91 o                         
  -4  11  12        156.55        101.59        90.12 o                         
  -1  11  12      54039.20      52932.73      1383.57 o                         
  -9  12  12       5200.94       4680.15       706.16 o                         
  -6  12  12       4780.90       5302.28       521.24 o                         
  -3  12  12        557.64        460.99       203.45 o                         
  -8  13  12       5882.20       5270.31       873.09 o                         
  -1   1  13        156.57        158.61        38.09 o                         
  -3   2  13      12678.51      12874.06       191.36 o                         
   0   2  13      12010.71      11994.30       197.69 o                         
  -5   3  13     200569.25     202067.75      1320.63 o                         
  -2   3  13     153593.23     152733.36       781.93 o                         
   1   3  13        358.57        468.05        67.56 o                         
  -7   4  13          1.94         78.73        55.91 o                         
  -4   4  13       3150.57       3241.01       126.15 o                         
  -1   4  13      55514.13      56236.23       563.71 o                         
   2   4  13       3202.34       3204.06       118.79 o                         
  -9   5  13      36429.32      36656.73       476.43 o                         
  -6   5  13      10555.22      10761.27       217.46 o                         
  -3   5  13      30827.45      31098.49       374.33 o                         
   0   5  13      11138.88      11398.71       213.63 o                         
   3   5  13        371.81        198.47        63.10 o                         
 -11   6  13        985.15        823.19       141.53 o                         
  -8   6  13       3990.50       3977.15       168.06 o                         
  -5   6  13      96440.19      95952.66       569.10 o                         
  -2   6  13      33237.48      32974.38       372.55 o                         
   1   6  13      13059.28      13398.60       247.10 o                         
   4   6  13      13816.13      13736.96       315.39 o                         
 -13   7  13       4040.50       2995.10       657.79 o                         
 -10   7  13     100120.99     101645.90      1329.41 o                         
  -7   7  13       2319.26       2449.03       109.41 o                         
  -4   7  13       2314.93       2159.15        96.77 o                         
  -1   7  13     118004.73     119271.06       738.20 o                         
   2   7  13      43702.48      43900.98       490.18 o                         
   5   7  13        617.76        269.26       362.78 o                         
 -12   8  13       2858.72       2833.43       311.70 o                         
  -9   8  13       3177.37       2992.30       170.20 o                         
  -6   8  13      10130.71      10016.99       245.79 o                         
  -3   8  13      10506.64      10935.30       245.96 o                         
   0   8  13      15952.80      16178.42       272.58 o                         
   3   8  13        254.01        414.23       194.21 o                         
 -11   9  13      26678.26      25575.85      1420.02 o                         
  -8   9  13       2264.60       1844.92       295.40 o                         
  -5   9  13        671.67        746.96        89.10 o                         
  -2   9  13      11998.64      11855.02       301.82 o                         
   1   9  13       3222.60       3043.23       218.85 o                         
 -10  10  13      61022.48      59994.87      2010.22 o                         
  -7  10  13      36870.66      37175.33       659.58 o                         
  -4  10  13       1342.49       1318.65       107.00 o                         
  -1  10  13     102683.58     103667.05       999.26 o                         
   2  10  13       7207.66       5707.27       852.88 o                         
  -9  11  13      35216.37      33956.87      1084.60 o                         
  -6  11  13     184408.70     185351.98      1321.94 o                         
  -3  11  13       1429.84       1082.75       160.36 o                         
   0  11  13       6611.84       6616.72       942.74 o                         
  -8  12  13       1494.60       1811.30       514.81 o                         
  -5  12  13        280.00        456.57       192.46 o                         
  -2  12  13       5722.38       4953.34       823.08 o                         
  -7  13  13       2317.84       2653.22       662.80 o                         
   0   1  14      36974.47      37199.20       358.77 o                         
  -2   2  14       5270.96       5626.33       141.77 o                         
   1   2  14     303660.34     306906.44      1279.28 o                         
  -4   3  14      72458.88      73291.05       545.29 o                         
  -1   3  14        344.68        355.01        50.02 o                         
   2   3  14       8399.20       8608.43       192.40 o                         
  -6   4  14      57976.52      58780.13       552.02 o                         
  -3   4  14      56859.32      56325.19       441.73 o                         
   0   4  14       7488.13       7368.63       198.82 o                         
   3   4  14        809.48        789.91        75.68 o                         
  -8   5  14      52861.78      52814.27       560.83 o                         
  -5   5  14       2946.59       2789.60       166.75 o                         
  -2   5  14     254272.08     253961.42      1509.00 o                         
   1   5  14     197091.44     198058.19       750.35 o                         
   4   5  14       2075.63       1985.41       113.46 o                         
 -10   6  14      12528.55      12453.58       356.08 o                         
  -7   6  14     151292.88     153279.45       881.27 o                         
  -4   6  14     142044.55     143104.36       849.62 o                         
  -1   6  14      24589.87      24801.69       333.51 o                         
   2   6  14      48207.06      48877.50       526.80 o                         
   5   6  14     193341.92     192437.39      2765.10 o                         
 -12   7  14      13293.73      13473.37       754.07 o                         
  -9   7  14      38254.27      39570.38       581.99 o                         
  -6   7  14      28033.72      28057.22       383.19 o                         
  -3   7  14      12438.49      12648.00       240.68 o                         
   0   7  14      21383.73      21609.59       292.90 o                         
   3   7  14       6188.85       5803.78       258.14 o                         
   6   7  14        110.11        -25.06       272.31 o                         
 -11   8  14       4864.32       4299.71       328.78 o                         
  -8   8  14       1385.91       1392.06       132.80 o                         
  -5   8  14       5585.43       5384.26       172.25 o                         
  -2   8  14     105031.92     104062.10       798.95 o                         
   1   8  14        297.12        262.30       116.58 o                         
   4   8  14      10230.49      10458.70       703.99 o                         
 -10   9  14      73588.73      74172.31      1628.53 o                         
  -7   9  14     143204.22     143661.86      1282.26 o                         
  -4   9  14      15968.29      15959.46       357.95 o                         
  -1   9  14       8870.74       8911.92       254.55 o                         
   2   9  14     118118.83     120585.81      2929.05 o                         
  -9  10  14        124.23       -149.86       266.29 o                         
  -6  10  14      10639.86       9736.29       238.84 o                         
  -3  10  14     264465.41     263412.94      1450.88 o                         
   0  10  14      26578.37      26809.10       998.34 o                         
  -8  11  14      84624.57      85349.44      3254.08 o                         
  -5  11  14      13432.62      12969.77       382.12 o                         
  -2  11  14       2661.74       2363.46       420.05 o                         
  -7  12  14      27741.25      29445.35      1903.93 o                         
  -4  12  14       6001.46       5376.76       498.75 o                         
   0   0  15     393753.62     391863.59      2562.01 o                         
   1   1  15      78622.84      80033.97       489.17 o                         
  -1   2  15      17314.08      17217.33       248.49 o                         
   2   2  15         46.67         50.28        47.37 o                         
  -3   3  15      32648.02      32811.91       407.05 o                         
   0   3  15      34646.34      34286.07       396.97 o                         
   3   3  15      42559.05      42813.75       463.69 o                         
  -5   4  15     119814.52     120507.28       936.40 o                         
  -2   4  15       7137.17       7378.56       208.23 o                         
   1   4  15      58472.91      58565.08       485.11 o                         
   4   4  15      60539.92      60710.04       607.27 o                         
  -7   5  15      28173.96      28265.50       403.42 o                         
  -4   5  15      70649.84      70506.76       575.46 o                         
  -1   5  15      56262.16      55832.15       569.15 o                         
   2   5  15      31059.44      30813.43       391.10 o                         
   5   5  15      10957.59      10725.03       358.12 o                         
  -9   6  15      41665.42      42049.19       577.09 o                         
  -6   6  15         36.30         70.93        72.68 o                         
  -3   6  15     129975.87     130795.73       776.73 o                         
   0   6  15       3857.55       3765.02       120.42 o                         
   3   6  15      14963.66      14499.09       358.44 o                         
   6   6  15        788.98        504.47       238.57 o                         
 -11   7  15      19734.82      19320.44       755.66 o                         
  -8   7  15       6854.33       7176.93       269.41 o                         
  -5   7  15      19840.29      19969.07       303.29 o                         
  -2   7  15      22726.53      23234.03       382.22 o                         
   1   7  15       3886.63       3966.67       177.17 o                         
   4   7  15      30288.73      29803.25       992.31 o                         
 -10   8  15       1530.19       1512.42       206.72 o                         
  -7   8  15       4610.51       4445.62       227.65 o                         
  -4   8  15      98861.59      98694.74       827.65 o                         
  -1   8  15      65433.39      65690.34       666.59 o                         
   2   8  15       7805.67       7597.65       502.83 o                         
  -9   9  15      58638.86      59918.20      1606.48 o                         
  -6   9  15       3906.49       3739.15       222.26 o                         
  -3   9  15       2087.10       2217.23       141.07 o                         
   0   9  15      29799.89      29735.08       821.77 o                         
   3   9  15      11644.72      12710.37      1362.09 o                         
 -11  10  15        792.72        552.62       428.32 o                         
  -8  10  15       2599.45       2217.86       280.99 o                         
  -5  10  15      38586.67      38313.23       601.06 o                         
  -2  10  15        576.26        714.81       114.33 o                         
   1  10  15      33888.15      36336.79      2318.72 o                         
 -10  11  15      59740.71      56481.93      2646.63 o                         
  -7  11  15       8562.75       8568.82       559.45 o                         
  -4  11  15         50.45        278.06       183.41 o                         
  -6  12  15         27.62       -212.12       416.14 o                         
  -3  12  15      12394.31      13802.63      1366.88 o                         
  -1   1  16      37799.61      39421.00       321.28 o                         
  -3   2  16     269176.09     271422.41      1024.47 o                         
   0   2  16       4514.09       4467.04       137.85 o                         
  -5   3  16      18883.00      19024.61       349.37 o                         
  -2   3  16        166.44        251.17        53.64 o                         
   1   3  16      23461.15      23630.55       317.21 o                         
  -7   4  16       3820.79       3686.54       183.38 o                         
  -4   4  16     118113.98     118253.77       706.72 o                         
  -1   4  16      35266.70      35414.65       406.23 o                         
   2   4  16         16.33         39.59        60.71 o                         
  -9   5  16      28994.80      29424.92       514.16 o                         
  -6   5  16       1082.56       1397.46       118.27 o                         
  -3   5  16      10064.05      10319.91       259.67 o                         
   0   5  16      54773.30      55534.22       538.48 o                         
   3   5  16        874.06        990.48       124.70 o                         
 -11   6  16       5804.72       5788.06       495.19 o                         
  -8   6  16      15563.74      16308.89       382.66 o                         
  -5   6  16        953.89        977.30        97.78 o                         
  -2   6  16      49897.06      50360.32       563.94 o                         
   1   6  16      48976.35      50782.99       563.06 o                         
   4   6  16       3631.19       3432.83       259.30 o                         
 -10   7  16         12.34        -19.00       154.09 o                         
  -7   7  16        376.53        217.63       127.71 o                         
  -4   7  16      18190.89      18188.78       348.77 o                         
  -1   7  16       6308.87       6321.42       227.80 o                         
   2   7  16       6727.11       6888.83       295.48 o                         
   5   7  16       9636.37       8404.18      1077.39 o                         
  -9   8  16      57827.95      57956.43      1127.33 o                         
  -6   8  16      23994.88      24607.50       631.84 o                         
  -3   8  16        346.07        372.69        89.55 o                         
   0   8  16     108272.55     109118.06      1218.39 o                         
   3   8  16      29719.87      28644.81      1371.89 o                         
 -11   9  16      26623.20      26539.18      1907.16 o                         
  -8   9  16       4968.48       4693.12       241.53 o                         
  -5   9  16      42620.19      42874.79       584.29 o                         
  -2   9  16       8170.58       8207.58       334.09 o                         
   1   9  16      11120.94       9807.35       733.10 o                         
 -10  10  16       8516.79       7888.06      1082.74 o                         
  -7  10  16       5800.90       5364.46       347.19 o                         
  -4  10  16      16499.70      16477.23       523.54 o                         
  -1  10  16       2144.27       2462.81       296.24 o                         
  -9  11  16       4491.49       3873.89       725.04 o                         
  -6  11  16       9955.97       9466.24       544.24 o                         
  -3  11  16       1569.42       1043.91       302.38 o                         
   0   1  17      23942.82      24178.15       264.91 o                         
  -2   2  17      27888.95      28365.97       338.33 o                         
   1   2  17      26399.92      26281.34       284.25 o                         
  -4   3  17      42227.52      42598.59       429.47 o                         
  -1   3  17     106595.70     106604.56       669.45 o                         
   2   3  17      89121.02      89392.84       669.26 o                         
  -6   4  17      23627.00      23747.47       457.60 o                         
  -3   4  17        256.07        299.97        52.01 o                         
   0   4  17      44562.66      44528.39       471.02 o                         
   3   4  17      23906.11      24733.23       459.15 o                         
  -8   5  17       1387.85       1305.59       148.68 o                         
  -5   5  17       8783.34       8653.89       207.29 o                         
  -2   5  17       9095.60       9260.64       237.26 o                         
   1   5  17        123.58        213.85        50.68 o                         
   4   5  17      14077.41      13767.22       408.12 o                         
 -10   6  17      22622.35      22220.53       744.49 o                         
  -7   6  17      43762.03      44171.48       571.13 o                         
  -4   6  17      26237.71      25365.83       438.88 o                         
  -1   6  17      21761.52      21857.70       388.37 o                         
   2   6  17      15396.06      15304.77       458.60 o                         
   5   6  17       3178.64       3234.19       479.43 o                         
  -9   7  17      57145.38      57996.92       921.02 o                         
  -6   7  17       4656.19       4648.81       266.88 o                         
  -3   7  17       5365.44       5123.15       191.94 o                         
   0   7  17        109.62        150.55        77.20 o                         
   3   7  17      49171.26      48420.24      1097.78 o                         
 -11   8  17       4216.08       4082.62       744.63 o                         
  -8   8  17      64675.13      65349.68       854.70 o                         
  -5   8  17      14000.69      13704.63       342.07 o                         
  -2   8  17      10072.14       9477.37       299.71 o                         
   1   8  17       3272.40       3163.26       275.14 o                         
 -10   9  17       1191.29       1517.39       595.20 o                         
  -7   9  17      10155.12       9455.28       367.06 o                         
  -4   9  17       7894.56       7484.33       279.05 o                         
  -1   9  17      17736.11      15745.87       550.23 o                         
   2   9  17       1904.97       2311.97       651.30 o                         
  -9  10  17      17141.33      17038.03      1484.92 o                         
  -6  10  17      28478.01      27809.43       848.49 o                         
  -3  10  17       5131.48       4795.94       326.69 o                         
   0  10  17       1684.68       2072.78       595.89 o                         
  -8  11  17        285.38        265.50       342.51 o                         
  -5  11  17      22665.63      22670.46      1034.26 o                         
   0   0  18       4462.72       4555.31       201.67 o                         
   1   1  18         30.39         37.67        44.39 o                         
  -1   2  18     133472.42     133642.52       735.55 o                         
   2   2  18      22377.22      23328.44       298.57 o                         
  -3   3  18       8427.46       8469.09       213.03 o                         
   0   3  18       7717.48       7790.96       196.95 o                         
   3   3  18     108832.07     108772.03       876.47 o                         
  -5   4  18       3475.76       3305.51       179.72 o                         
  -2   4  18      31708.06      31789.96       418.64 o                         
   1   4  18         23.35        159.59        67.88 o                         
   4   4  18      48515.74      51241.27       855.10 o                         
  -7   5  18        132.08        265.20        98.72 o                         
  -4   5  18        496.60        424.64        72.05 o                         
  -1   5  18       8052.69       8352.63       229.53 o                         
   2   5  18      17824.93      17725.98       450.03 o                         
   5   5  18       1170.42        881.00       222.22 o                         
  -9   6  18     104541.44     106495.65      1652.55 o                         
  -6   6  18      22010.28      22184.35       534.08 o                         
  -3   6  18         23.81        117.43        75.28 o                         
   0   6  18      29783.90      29145.64       461.36 o                         
   3   6  18      56104.26      55686.45      1065.06 o                         
  -8   7  18        261.06        179.04       114.64 o                         
  -5   7  18     174575.38     174541.36      1464.75 o                         
  -2   7  18      50456.98      51058.36       654.46 o                         
   1   7  18      36896.94      36889.33       689.23 o                         
   4   7  18       1836.23       1652.56       516.17 o                         
 -10   8  18       4772.92       3243.50       702.76 o                         
  -7   8  18        230.57        210.26       124.23 o                         
  -4   8  18         85.47         86.37        86.39 o                         
  -1   8  18        302.36        212.95       102.49 o                         
   2   8  18      24241.65      22956.23       951.17 o                         
  -9   9  18       4301.01       4972.57       921.00 o                         
  -6   9  18        105.44        108.68       137.48 o                         
  -3   9  18          3.06        321.14       121.70 o                         
   0   9  18      10212.54       9510.97       548.89 o                         
  -8  10  18       3462.92       3895.98       732.44 o                         
  -5  10  18      31234.87      31398.88       913.05 o                         
  -2  10  18      29254.60      26800.64      1194.57 o                         
  -4  11  18          7.60       -276.98       425.60 o                         
  -1   1  19      58302.06      58827.83       508.83 o                         
  -3   2  19      54487.72      56495.38       583.26 o                         
   0   2  19      67023.34      68106.01       558.19 o                         
  -5   3  19         23.95         85.90        86.32 o                         
  -2   3  19        583.74        648.32        71.57 o                         
   1   3  19      14531.44      14834.21       297.61 o                         
  -7   4  19      50422.67      49572.23       684.01 o                         
  -4   4  19      26162.92      26824.18       403.59 o                         
  -1   4  19      99805.87      99449.51       805.90 o                         
   2   4  19      12365.60      12235.62       312.55 o                         
  -9   5  19      11770.39      11855.07       528.63 o                         
  -6   5  19     111346.74     111419.10       948.64 o                         
  -3   5  19     151972.53     152554.34      1013.97 o                         
   0   5  19      28389.63      29516.61       426.99 o                         
   3   5  19      23357.77      22883.78       574.27 o                         
 -11   6  19      79519.09      80108.91      3177.76 o                         
  -8   6  19      47404.25      47896.98       927.77 o                         
  -5   6  19        878.60        984.08       129.22 o                         
  -2   6  19        431.74        457.90        86.87 o                         
   1   6  19     212072.61     213531.33      1715.68 o                         
   4   6  19      31208.47      29238.82       982.61 o                         
  -7   7  19      10415.93      10347.64       377.99 o                         
  -4   7  19      30154.47      31285.82       555.95 o                         
  -1   7  19        190.85        270.85       114.63 o                         
   2   7  19        290.81        489.91       191.37 o                         
  -6   8  19      75433.66      78102.62      1221.54 o                         
  -3   8  19      23048.17      22567.89       480.10 o                         
   0   8  19      17427.90      15675.61       707.41 o                         
  -8   9  19      37435.89      39003.77      2355.15 o                         
  -5   9  19      39446.66      39551.28      1016.55 o                         
  -2   9  19      80824.50      81740.61      1427.70 o                         
  -7  10  19      79894.55      81421.17      3193.09 o                         
  -4  10  19      13506.63      13933.66       680.21 o                         
   0   1  20      29738.58      30148.71       359.16 o                         
  -2   2  20        416.74        512.14        71.01 o                         
   1   2  20      30926.88      31274.12       397.70 o                         
  -4   3  20      22386.42      21634.51       376.65 o                         
  -1   3  20        138.14         78.69        62.06 o                         
   2   3  20      17277.21      17870.41       395.68 o                         
  -6   4  20      35366.66      34696.99       601.75 o                         
  -3   4  20       8501.54       8714.66       204.10 o                         
   0   4  20      61428.30      63228.23       611.84 o                         
   3   4  20       9735.84       9921.19       361.00 o                         
  -8   5  20      21650.76      20690.11       768.73 o                         
  -5   5  20       3050.16       2889.46       175.41 o                         
  -2   5  20       4102.07       4135.29       174.51 o                         
   1   5  20      21191.98      21103.70       508.07 o                         
   4   5  20      15501.00      15249.42       627.00 o                         
 -10   6  20        814.76       1261.99       487.77 o                         
  -7   6  20      22220.82      20701.64       627.51 o                         
  -4   6  20         21.03         25.79        92.61 o                         
  -1   6  20      48415.94      49336.36       592.38 o                         
   2   6  20       2484.10       2399.07       266.72 o                         
  -9   7  20      46535.57      44698.02      2166.66 o                         
  -6   7  20      51103.94      50552.91       942.13 o                         
  -3   7  20       3033.71       2797.16       172.71 o                         
   0   7  20       3255.18       3112.21       261.05 o                         
   3   7  20      21976.85      20186.46      1676.01 o                         
  -5   8  20       2143.33       1915.72       231.81 o                         
  -2   8  20        288.73        297.27       172.41 o                         
   1   8  20      13207.10      12583.80      1237.83 o                         
  -7   9  20      29845.87      27825.77      1364.42 o                         
  -4   9  20        787.93        736.14       180.31 o                         
  -1   9  20       5041.60       4136.07       416.68 o                         
  -6  10  20       2998.41       2789.81       666.88 o                         
   0   0  21      72410.42      72873.74       747.46 o                         
   1   1  21      18071.71      17979.82       316.50 o                         
  -1   2  21       3778.78       3791.71       145.98 o                         
   2   2  21       2365.51       2366.09       205.06 o                         
  -3   3  21      17138.42      17038.90       349.53 o                         
   0   3  21      12554.62      12595.91       295.72 o                         
   3   3  21        603.78        476.32       116.96 o                         
  -5   4  21      62249.43      63091.66       739.06 o                         
  -2   4  21      24587.65      24100.37       427.27 o                         
   1   4  21      19115.74      19111.52       354.15 o                         
   4   4  21      55116.81      54597.61      1510.43 o                         
  -7   5  21      21223.44      20047.99       626.31 o                         
  -4   5  21       8151.85       8090.05       260.82 o                         
  -1   5  21       3078.85       3176.53       157.15 o                         
   2   5  21      25344.86      24149.62       837.50 o                         
  -9   6  21       5630.95       5681.79       921.74 o                         
  -6   6  21        249.75        355.25       124.32 o                         
  -3   6  21      20925.04      21043.95       444.41 o                         
   0   6  21       1097.82       1002.73       133.07 o                         
   3   6  21       6643.61       5681.71       524.89 o                         
  -8   7  21      10119.17       9511.35       756.57 o                         
  -5   7  21        338.81        331.12       160.21 o                         
  -2   7  21        493.00        320.35       138.21 o                         
   1   7  21      22346.65      23044.86      1300.65 o                         
  -7   8  21        269.87        329.69       258.86 o                         
  -4   8  21     145789.27     143803.12      1741.67 o                         
  -1   8  21      17137.83      16285.94       804.09 o                         
  -6   9  21       2750.14       3531.97       546.43 o                         
  -3   9  21      33110.78      31902.92      1431.39 o                         
  -5  10  21        306.31        728.26       316.16 o                         
  -1   1  22       2139.81       2147.13        93.24 o                         
  -3   2  22       5249.75       4935.73       219.37 o                         
   0   2  22       2996.16       2821.46       126.47 o                         
  -5   3  22       5938.43       5602.23       283.54 o                         
  -2   3  22      38018.61      37502.34       467.35 o                         
   1   3  22       1477.75       1365.34       103.84 o                         
  -7   4  22       2521.05       3010.08       472.99 o                         
  -4   4  22      92636.45      94445.02       869.45 o                         
  -1   4  22      76457.81      77852.91       776.30 o                         
   2   4  22      47172.78      45767.32       980.60 o                         
  -9   5  22      11370.80       9887.37      1203.90 o                         
  -6   5  22        221.05        438.22       133.30 o                         
  -3   5  22      13055.91      13081.00       341.26 o                         
   0   5  22      18765.99      18242.52       459.11 o                         
   3   5  22       8303.94       8283.18       784.35 o                         
  -8   6  22       2093.04       2428.29       458.83 o                         
  -5   6  22      20778.89      19446.02       651.77 o                         
  -2   6  22       5946.13       5753.98       266.80 o                         
   1   6  22        359.45        258.85       270.01 o                         
  -7   7  22        611.27        785.81       330.99 o                         
  -4   7  22       7208.59       7278.78       394.70 o                         
  -1   7  22      30446.31      30075.17      1250.57 o                         
  -6   8  22      25124.94      24041.24      1339.04 o                         
  -3   8  22       1975.49       1946.99       365.60 o                         
   0   8  22      62941.38      60656.14      2019.24 o                         
  -5   9  22      43658.38      42056.79      1367.35 o                         
   0   1  23       6749.47       6380.89       148.39 o                         
  -2   2  23      24403.18      24697.34       445.84 o                         
   1   2  23       7841.08       7498.77       238.20 o                         
  -4   3  23      12514.25      12403.48       373.64 o                         
  -1   3  23     193280.02     192767.28      1121.88 o                         
   2   3  23      67734.08      68084.50      1128.40 o                         
  -6   4  23      69738.71      69752.72      1595.39 o                         
  -3   4  23       2006.39       2013.79       172.55 o                         
   0   4  23      31255.50      30884.34       531.54 o                         
   3   4  23        565.69        771.47       291.41 o                         
  -8   5  23       2533.58       1848.56       595.92 o                         
  -5   5  23       4512.66       4248.02       344.19 o                         
  -2   5  23       6875.58       6570.22       264.53 o                         
   1   5  23        472.55        328.25       267.28 o                         
  -7   6  23        402.59         -0.72       306.67 o                         
  -4   6  23       3983.55       3397.11       282.85 o                         
  -1   6  23      68735.76      68914.52      1823.12 o                         
  -6   7  23      88436.82      86367.24      2438.68 o                         
  -3   7  23       3773.57       3546.17       415.52 o                         
  -5   8  23        773.28       1124.07       330.68 o                         
  -2   8  23      63695.09      61901.36      2788.77 o                         
   0   0  24     171274.30     169387.34      1893.95 o                         
   1   1  24      79200.99      78657.19       763.05 o                         
  -1   2  24      22818.14      22911.89       391.63 o                         
   2   2  24      37814.44      38620.73       881.08 o                         
  -3   3  24      25899.79      24688.68       584.38 o                         
   0   3  24      15371.97      14278.82       495.58 o                         
   3   3  24       9086.42       7507.16      1022.63 o                         
  -5   4  24      56652.23      54944.02      1872.54 o                         
  -2   4  24       3015.26       2686.68       228.28 o                         
   1   4  24      44061.13      47384.52      1845.47 o                         
  -7   5  24      51412.93      49251.10      2642.01 o                         
  -4   5  24      90316.93      89954.46      1625.87 o                         
  -1   5  24      30772.49      29014.92      2087.03 o                         
  -6   6  24         65.94       -104.04       315.48 o                         
  -3   6  24      61128.46      61838.74      1321.21 o                         
  -5   7  24       3502.14       3433.78       513.53 o                         
  -2   7  24       6173.70       5139.29       827.15 o                         
  -4   8  24      28788.10      27232.05      1905.28 o                         
  -1   1  25       3696.24       3482.74       237.99 o                         
  -3   2  25      26816.55      25135.86       684.87 o                         
   0   2  25       2128.61       1791.34       211.58 o                         
  -5   3  25      42590.32      39519.50      1577.39 o                         
  -2   3  25      18984.44      19887.34       729.52 o                         
   1   3  25       1845.00       1110.03       347.57 o                         
  -4   4  25       8418.96       7441.38       543.50 o                         
  -1   4  25        838.57        845.33       281.93 o                         
  -6   5  25      45833.92      42048.93      2333.72 o                         
  -3   5  25      16183.31      14508.87      1661.66 o                         
  -5   6  25      29682.37      29627.18      1998.78 o                         
   0   1  26       6618.71       6296.43       382.79 o                         
  -2   2  26        343.23        414.42       152.23 o                         
   1   2  26      24458.28      24334.62      1072.27 o                         
  -4   3  26        824.79        966.08       390.49 o                         
  -1   3  26      16007.19      15125.76       966.48 o                         
  -3   4  26      16391.98      15191.97      1559.22 o                         
   0   0  27      66572.05      65969.46      2868.74 o                         
   1   1  27         15.35        184.95       227.76 o                         
  -1   2  27       1641.44       1245.98       308.97 o                         
  -3   3  27      18159.03      18125.27      1532.98 o                         
  -1   1  28      10530.05      10776.41      1220.06 o                         
                                                                                
