# Supplementary material for: Crystal structures of five compounds in the aluminium–ruthenium–silicon system
Source: Acta Crystallogr E Crystallogr Commun. 2023 Sep 29;79(Pt 10):946–51. doi: 10.1107/S2056989023008393 (PMC10561205; doi:10.1107/S2056989023008393)
Supplement: Supplementary file 4 [file e-79-00946-IIIsup4.hkl]

data_III                                                                        
_shelx_title ' asr-160-b01_a.res in Pnma'                                       
_shelx_refln_list_code          4                                               
_shelx_F_calc_maximum     1528.18                                               
_exptl_crystal_F_000      3927.98                                               
_reflns_d_resolution_high  0.6402                                               
                                                                                
loop_                                                                           
 _space_group_symop_operation_xyz                                               
 'x, y, z'                                                                      
 '-x+1/2, -y, z+1/2'                                                            
 '-x, y+1/2, -z'                                                                
 'x+1/2, -y+1/2, -z+1/2'                                                        
 '-x, -y, -z'                                                                   
 'x-1/2, y, -z-1/2'                                                             
 'x, -y-1/2, z'                                                                 
 '-x-1/2, y-1/2, z-1/2'                                                         
                                                                                
_cell_length_a    15.0794                                                       
_cell_length_b    11.8713                                                       
_cell_length_c    16.9291                                                       
_cell_angle_alpha  90.000                                                       
_cell_angle_beta   90.000                                                       
_cell_angle_gamma  90.000                                                       
                                                                                
_shelx_F_squared_multiplier     1.000                                           
                                                                                
loop_                                                                           
 _refln_index_h                                                                 
 _refln_index_k                                                                 
 _refln_index_l                                                                 
 _refln_F_squared_calc                                                          
 _refln_F_squared_meas                                                          
 _refln_F_squared_sigma                                                         
 _refln_observed_status                                                         
   4   0   0     254144.17     266586.66      2252.30 o                         
   6   0   0      50266.35      49713.77       678.90 o                         
   8   0   0     670988.06     663151.94      5499.04 o                         
  10   0   0     118660.71     119783.03      1426.69 o                         
  12   0   0     412855.78     415426.12      3834.40 o                         
  14   0   0     107777.65     106307.06      1444.01 o                         
  16   0   0      64768.82      64379.17      1096.02 o                         
  18   0   0       1401.05       1567.02       242.65 o                         
  20   0   0      12655.63      13467.21       739.36 o                         
  22   0   0      43027.17      42287.01      1265.82 o                         
   2   1   0      13739.52      14462.33       279.17 o                         
   4   1   0     409115.75     422939.38      3510.08 o                         
   6   1   0       9750.76       9867.25       179.17 o                         
   8   1   0      51682.93      50794.64       971.86 o                         
  10   1   0        499.81        565.09        90.10 o                         
  12   1   0       6441.56       6471.75       225.03 o                         
  14   1   0      16047.13      16303.65       361.40 o                         
  16   1   0        343.29        411.69       272.13 o                         
  18   1   0        328.16        651.55       174.95 o                         
  20   1   0        604.88        501.17       319.75 o                         
  22   1   0          5.40       -276.95       277.79 o                         
   0   2   0      12659.70      13138.83       159.39 o                         
   2   2   0        108.52         90.59        46.85 o                         
   4   2   0        546.02        675.57        86.11 o                         
   6   2   0      67912.23      69862.02       678.37 o                         
   8   2   0      29782.20      28926.54       333.56 o                         
  10   2   0      40604.29      40369.19       429.04 o                         
  12   2   0      98274.40      97544.94       772.65 o                         
  14   2   0      30150.83      30606.41       494.60 o                         
  16   2   0       7131.06       7625.62       263.84 o                         
  18   2   0       3725.51       3775.48       185.17 o                         
  20   2   0      60474.27      60736.34       897.08 o                         
  22   2   0      48620.57      50759.16       973.44 o                         
   2   3   0      18152.22      18894.24       242.54 o                         
   4   3   0      14881.58      14863.79       275.39 o                         
   6   3   0      36991.85      37684.36       248.56 o                         
   8   3   0      28325.52      27648.06       308.54 o                         
  10   3   0       8713.52       8587.43       166.63 o                         
  12   3   0          4.62        -51.32        87.18 o                         
  14   3   0      23775.79      23595.17       321.47 o                         
  16   3   0      71812.55      71548.83       694.64 o                         
  18   3   0      34929.12      35069.31       471.50 o                         
  20   3   0          7.77         80.07       333.36 o                         
   0   4   0     173588.34     176130.95      1059.23 o                         
   2   4   0      14334.36      14474.22       156.02 o                         
   4   4   0      55463.01      54899.43       506.04 o                         
   6   4   0        922.99        926.57        77.86 o                         
   8   4   0      26974.04      26918.66       284.58 o                         
  10   4   0      10849.08      10668.32       153.93 o                         
  12   4   0      34339.27      33991.95       289.20 o                         
  14   4   0       5197.79       5178.78       175.18 o                         
  16   4   0       4995.41       4774.54       141.91 o                         
  18   4   0        240.44        106.01       125.36 o                         
  20   4   0      17760.08      17654.01       432.50 o                         
   2   5   0      48284.33      47414.92       291.52 o                         
   4   5   0    1963668.12    1952688.25     10576.33 o                         
   6   5   0       3595.70       3239.96       151.97 o                         
   8   5   0     197054.45     199831.98      1025.47 o                         
  10   5   0      11652.54      11370.88       228.27 o                         
  12   5   0      16630.33      16695.58       214.88 o                         
  14   5   0      30100.48      30125.30       325.69 o                         
  16   5   0      43919.01      43381.07       472.88 o                         
  18   5   0      59726.46      59116.17       758.91 o                         
  20   5   0      31343.37      31909.76      1171.58 o                         
   0   6   0    1808823.25    1785779.38     12697.60 o                         
   2   6   0        763.89        718.50        65.69 o                         
   4   6   0      98867.02      97098.60       545.07 o                         
   6   6   0      13159.26      13188.61       222.23 o                         
   8   6   0     244610.16     246298.20      1223.00 o                         
  10   6   0      29621.15      29558.07       342.95 o                         
  12   6   0     125127.27     122440.75      1676.14 o                         
  14   6   0       8496.93       8870.72       300.21 o                         
  16   6   0       5389.96       4688.14       238.82 o                         
  18   6   0       4117.76       3429.84       334.26 o                         
  20   6   0          0.15       -448.86       449.01 o                         
   2   7   0       8334.90       8006.97       151.13 o                         
   4   7   0       2736.39       2768.38       102.90 o                         
   6   7   0       4699.91       4754.82       108.18 o                         
   8   7   0     102383.42     100308.61       709.41 o                         
  10   7   0      16666.14      16642.48       314.73 o                         
  12   7   0       5456.26       5840.52       176.91 o                         
  14   7   0      13240.16      13532.35       284.53 o                         
  16   7   0      33921.32      32853.60       711.08 o                         
  18   7   0      28775.92      28130.17      1929.17 o                         
  20   7   0       3462.60       3220.27       442.22 o                         
   0   8   0       9441.03       9580.33       267.86 o                         
   2   8   0       8685.91       8611.27       165.86 o                         
   4   8   0       2278.93       2358.78       107.29 o                         
   6   8   0      58271.71      58222.36       397.39 o                         
   8   8   0      31149.15      31400.27       450.17 o                         
  10   8   0      42487.79      42751.92       521.92 o                         
  12   8   0      82205.33      82236.13       855.94 o                         
  14   8   0      11155.71      10833.50       310.57 o                         
  16   8   0      19242.42      18948.86       383.93 o                         
  18   8   0       9718.12       9152.35       494.02 o                         
  20   8   0      66019.26      66392.20      1570.07 o                         
   2   9   0       5693.06       5644.98       160.47 o                         
   4   9   0       7529.36       7541.26       257.95 o                         
   6   9   0       6345.90       6442.99       181.35 o                         
   8   9   0      27757.88      27924.44       486.63 o                         
  10   9   0       3663.75       3686.75       198.75 o                         
  12   9   0       3993.81       3886.17       199.35 o                         
  14   9   0        136.81        -48.97       241.47 o                         
  16   9   0      12810.50      11919.88       571.53 o                         
  18   9   0       8498.95       8542.61       489.86 o                         
  20   9   0       2439.61       2859.66       464.89 o                         
   0  10   0    1741588.25    1742361.62     14671.29 o                         
   2  10   0        831.98        966.04       133.36 o                         
   4  10   0     100323.65     102041.61       836.89 o                         
   6  10   0       2341.72       2280.56       123.65 o                         
   8  10   0     157791.30     158472.47      2397.61 o                         
  10  10   0      49654.32      49847.51       610.61 o                         
  12  10   0     146274.11     147610.53      1236.31 o                         
  14  10   0      25962.21      26417.68       750.74 o                         
  16  10   0       7612.26       8863.37       569.24 o                         
  18  10   0        722.66        895.76       430.87 o                         
   2  11   0      55397.58      54704.11      1337.13 o                         
   4  11   0     446603.50     449114.97      3294.93 o                         
   6  11   0        920.12        870.73       118.39 o                         
   8  11   0     120741.95     118282.55      1506.23 o                         
  10  11   0       7012.08       7239.79       382.90 o                         
  12  11   0      10177.64      10282.17       429.09 o                         
  14  11   0      44735.96      45290.60      1008.49 o                         
  16  11   0       6608.31       6094.56       446.99 o                         
   0  12   0      12882.91      12881.99       642.99 o                         
   2  12   0      12801.62      12932.00       384.07 o                         
   4  12   0          4.02        -74.29       267.59 o                         
   6  12   0       9197.91       9226.34       235.36 o                         
   8  12   0       1089.28        743.37       432.01 o                         
  10  12   0       2740.27       3334.19       278.71 o                         
  12  12   0      10287.49       9722.95       431.84 o                         
  14  12   0       7373.51       7399.95       629.33 o                         
   2  13   0      11689.48      11887.95       464.94 o                         
   4  13   0        149.11        151.06       201.83 o                         
   6  13   0      16854.36      16149.20       634.13 o                         
   8  13   0      45661.33      45665.57      2139.34 o                         
  10  13   0       2357.44       2694.03       460.36 o                         
  12  13   0       3006.18       2710.25       318.06 o                         
   0  14   0       8578.77       8702.84       437.21 o                         
   2  14   0         99.06        -96.35       188.00 o                         
   4  14   0        896.36        857.42       242.58 o                         
   6  14   0       1007.30       1214.77       277.80 o                         
   8  14   0       1710.09       1604.17       289.91 o                         
  10  14   0          4.53       -155.93       281.20 o                         
  12  14   0          9.30         78.37       291.40 o                         
   2  15   0         18.12        -29.14       199.14 o                         
   4  15   0     196447.36     196409.83      2028.68 o                         
   6  15   0       3886.74       3333.23       362.31 o                         
   8  15   0      26242.11      25787.39       783.41 o                         
  10  15   0        390.41        291.91       688.26 o                         
  12  15   0       1519.26        739.29       426.34 o                         
   0  16   0     595405.38     603224.81      4603.01 o                         
   2  16   0       4710.36       5099.19       315.55 o                         
   4  16   0      71984.45      74045.49       989.92 o                         
   6  16   0       9269.65       9147.78       511.41 o                         
   8  16   0     124997.88     120639.17      2349.41 o                         
  10  16   0      18012.03      16729.10       920.83 o                         
   2  17   0       1375.73       1603.67       447.88 o                         
   4  17   0       9140.94       8960.25       456.23 o                         
   6  17   0         73.92       -437.67       437.67 o                         
   0  18   0       2555.93       2410.65       464.89 o                         
   2  18   0         99.66        473.96       394.59 o                         
   3   0   1      10315.67      10320.93       176.97 o                         
   4   0   1      94046.34      97589.13       745.20 o                         
   5   0   1       4425.87       4648.39       101.02 o                         
   6   0   1      77665.02      78859.15       519.03 o                         
   7   0   1       5087.59       4802.50       122.11 o                         
   8   0   1       1399.40       1342.47       108.43 o                         
   9   0   1       2635.95       2646.23       138.82 o                         
  10   0   1       2117.38       2027.01       135.53 o                         
  11   0   1        190.40        110.08        98.45 o                         
  12   0   1     190146.77     191846.42      1473.08 o                         
  13   0   1         21.19        274.46       115.44 o                         
  14   0   1        837.02        919.86       284.60 o                         
  15   0   1      22156.03      21797.58       588.61 o                         
  16   0   1      18300.41      19038.33       404.64 o                         
  17   0   1      66127.97      64963.48       783.39 o                         
  18   0   1      17104.99      17270.73       353.14 o                         
  19   0   1      48000.48      49111.25       593.15 o                         
  20   0   1       4596.55       4559.96       279.80 o                         
  21   0   1      16914.54      18006.73       596.57 o                         
  22   0   1      17454.80      17551.05       606.98 o                         
  23   0   1         92.10        469.26       287.98 o                         
   2   1   1       5240.56       5607.96       185.37 o                         
   3   1   1         70.41        199.25        93.52 o                         
   4   1   1      20062.44      20616.37       258.37 o                         
   5   1   1      10206.31      10577.27       187.53 o                         
   6   1   1      16712.24      16793.34       140.20 o                         
   7   1   1      36582.28      36212.43       320.36 o                         
   8   1   1      49929.23      49079.39       290.70 o                         
   9   1   1       1952.13       1947.43        76.59 o                         
  10   1   1      14325.12      13998.69       173.30 o                         
  11   1   1      32690.80      32295.35       275.90 o                         
  12   1   1        405.39        439.62        76.27 o                         
  13   1   1       3874.61       3782.22       155.48 o                         
  14   1   1      34567.07      34660.16       371.25 o                         
  15   1   1      10737.52      11466.86       219.34 o                         
  16   1   1      10459.53      10443.05       200.96 o                         
  17   1   1         18.86        -26.31       114.66 o                         
  18   1   1       9137.83       9180.22       194.12 o                         
  19   1   1        798.99        863.62       160.74 o                         
  20   1   1       9965.22      10599.80       302.01 o                         
  21   1   1       4360.77       4796.66       292.10 o                         
  22   1   1        232.33         94.18       190.59 o                         
  23   1   1      15962.52      16125.39       492.60 o                         
   1   2   1       7224.77       7783.24        82.43 o                         
   2   2   1      12304.88      12862.54       137.81 o                         
   3   2   1     112853.45     116455.98       419.48 o                         
   4   2   1      94277.98      95835.88       699.12 o                         
   5   2   1      78169.42      77604.97       708.31 o                         
   6   2   1        105.08         53.46        62.97 o                         
   7   2   1     292103.03     287035.25      1587.89 o                         
   8   2   1     188700.38     188142.67       695.92 o                         
   9   2   1      15531.43      15036.06       137.20 o                         
  10   2   1       2035.34       2057.91        98.31 o                         
  11   2   1       1940.51       2025.18        91.72 o                         
  12   2   1      19367.66      19512.42       196.13 o                         
  13   2   1       1449.52       1428.94        87.85 o                         
  14   2   1       9356.70       9240.34       180.50 o                         
  15   2   1      13231.97      13180.06       215.61 o                         
  16   2   1      82216.44      83523.22       582.06 o                         
  17   2   1         18.76        -73.69        91.28 o                         
  18   2   1       7449.19       7697.13       164.67 o                         
  19   2   1       4300.18       4278.80       164.01 o                         
  20   2   1       5325.13       5601.70       293.96 o                         
  21   2   1        375.35        961.14       220.40 o                         
  22   2   1       4752.66       4795.81       350.26 o                         
   0   3   1     127473.91     130028.96       715.36 o                         
   1   3   1     164857.89     168960.67       862.43 o                         
   2   3   1       6354.54       6659.07        69.01 o                         
   3   3   1      67374.77      68236.88       240.45 o                         
   4   3   1      82982.81      84144.65       311.06 o                         
   5   3   1      36983.47      36127.33       213.48 o                         
   6   3   1      11210.19      11022.16       113.37 o                         
   7   3   1      18421.17      18476.86       166.71 o                         
   8   3   1         22.79         15.03        63.63 o                         
   9   3   1       3962.44       3879.64        96.13 o                         
  10   3   1        362.64        343.10        56.47 o                         
  11   3   1     214930.09     215035.08       856.66 o                         
  12   3   1     209304.41     210422.28       865.36 o                         
  13   3   1      39576.32      39665.01       308.30 o                         
  14   3   1       2870.96       2863.93       102.24 o                         
  15   3   1       6870.65       6639.27       142.91 o                         
  16   3   1       6158.84       6106.75       144.12 o                         
  17   3   1       2485.66       2541.51       109.61 o                         
  18   3   1       3454.20       3306.62       116.04 o                         
  19   3   1         50.89       -131.58       131.58 o                         
  20   3   1      32631.28      31681.34       457.16 o                         
  21   3   1         45.30         59.46       187.24 o                         
  22   3   1       2093.58       2338.07       526.12 o                         
   1   4   1       1096.91       1119.28        50.02 o                         
   2   4   1       3837.30       3756.00        94.99 o                         
   3   4   1         53.89         34.61        36.77 o                         
   4   4   1      14532.62      14727.32       149.18 o                         
   5   4   1      59894.30      58578.62       290.24 o                         
   6   4   1      12298.67      11768.90       130.38 o                         
   7   4   1       3693.75       3821.03        65.33 o                         
   8   4   1      18190.04      18022.52       136.04 o                         
   9   4   1       9019.19       8667.31       109.25 o                         
  10   4   1       2148.25       2052.39        54.87 o                         
  11   4   1       3996.40       4039.62        70.53 o                         
  12   4   1      14791.42      14882.43       130.81 o                         
  13   4   1       9346.01       9263.67       119.23 o                         
  14   4   1       1698.40       1633.63        65.07 o                         
  15   4   1       5280.37       5339.11        99.66 o                         
  16   4   1        169.65        359.81        77.83 o                         
  17   4   1       3678.18       3441.83       130.29 o                         
  18   4   1       7671.78       7535.37       178.52 o                         
  19   4   1      11842.44      11650.99       251.99 o                         
  20   4   1          5.12       -134.06       134.06 o                         
   0   5   1      62071.95      60217.25       493.67 o                         
   1   5   1      29739.92      29830.28       175.89 o                         
   2   5   1     132752.31     132056.12       477.86 o                         
   3   5   1         18.63         60.98        45.30 o                         
   4   5   1      20899.85      20126.43       189.29 o                         
   5   5   1      29204.25      28338.53       167.73 o                         
   6   5   1       4114.84       4123.16        93.74 o                         
   7   5   1       3576.95       3521.02        78.55 o                         
   8   5   1      63608.99      63860.15       341.25 o                         
   9   5   1      25119.09      25103.24       218.13 o                         
  10   5   1       1447.01       1482.52        69.74 o                         
  11   5   1      23912.95      24189.42       213.98 o                         
  12   5   1       2854.53       2829.25        82.17 o                         
  13   5   1      17893.64      17741.33       154.11 o                         
  14   5   1       9327.69       9461.97       121.49 o                         
  15   5   1      27951.95      26945.32       291.35 o                         
  16   5   1      28725.48      28662.53       278.83 o                         
  17   5   1       6887.27       6643.69       136.00 o                         
  18   5   1      28920.63      28422.60       397.82 o                         
  19   5   1       1261.35       1195.50       230.55 o                         
  20   5   1      18617.60      18522.02       469.82 o                         
  21   5   1      30356.82      30471.95       975.36 o                         
   1   6   1       5320.64       4952.52        89.30 o                         
   2   6   1       1922.69       1848.01        61.53 o                         
   3   6   1       1764.60       1663.43        58.16 o                         
   4   6   1      53402.95      52138.96       263.09 o                         
   5   6   1       1085.01       1217.03        44.67 o                         
   6   6   1        870.29        899.13        77.36 o                         
   7   6   1      21287.08      21286.71       228.00 o                         
   8   6   1        529.95        521.84        64.43 o                         
   9   6   1         27.57         63.59        63.12 o                         
  10   6   1       2123.20       2206.71        81.15 o                         
  11   6   1       3934.43       4032.98       104.70 o                         
  12   6   1      44424.94      43632.41       336.23 o                         
  13   6   1          8.78         38.31        65.14 o                         
  14   6   1        478.08        378.25        77.58 o                         
  15   6   1      16412.94      16863.27       321.04 o                         
  16   6   1      20966.89      20723.34       494.70 o                         
  17   6   1      21774.71      21689.12       349.40 o                         
  18   6   1      10732.52      11113.15       341.90 o                         
  19   6   1      15347.79      15758.64       451.16 o                         
  20   6   1        216.16          7.39       206.97 o                         
  21   6   1       7664.19       7302.53       546.56 o                         
   0   7   1      53893.99      51453.37       734.82 o                         
   1   7   1      59351.01      57761.20       529.33 o                         
   2   7   1       7488.80       7510.00       108.23 o                         
   3   7   1      12254.65      12365.37       127.16 o                         
   4   7   1       3551.30       3504.54        73.45 o                         
   5   7   1         18.14         22.14        40.17 o                         
   6   7   1        181.82        126.24        41.93 o                         
   7   7   1      23983.59      23242.54       237.44 o                         
   8   7   1       7680.80       7594.62       146.67 o                         
   9   7   1        179.35        154.05        73.40 o                         
  10   7   1       7525.06       7337.87       151.70 o                         
  11   7   1      19843.50      19842.23       250.29 o                         
  12   7   1      35319.48      34376.38       454.45 o                         
  13   7   1      15137.13      15217.40       401.54 o                         
  14   7   1        729.91        737.01       132.18 o                         
  15   7   1         59.90        180.91       102.51 o                         
  16   7   1       6077.40       5673.88       173.60 o                         
  17   7   1        812.15       1120.92       138.51 o                         
  18   7   1       8785.42       8874.18       360.62 o                         
  19   7   1       1369.82       1355.81       296.20 o                         
  20   7   1       6639.99       6865.96       397.70 o                         
  21   7   1        848.13        952.45       403.66 o                         
   1   8   1      11973.89      11794.23       150.28 o                         
   2   8   1      11038.76      10655.87       188.17 o                         
   3   8   1      87649.91      87331.19       604.12 o                         
   4   8   1     124111.44     123126.98       503.12 o                         
   5   8   1      28756.08      28909.93       186.91 o                         
   6   8   1        288.31        420.21        50.68 o                         
   7   8   1     360985.34     359355.22      2478.77 o                         
   8   8   1     209878.72     207580.47       984.98 o                         
   9   8   1      36859.65      36366.15       437.42 o                         
  10   8   1       1114.93       1372.82       103.69 o                         
  11   8   1       5227.71       5295.89       161.58 o                         
  12   8   1      14747.43      14190.30       245.19 o                         
  13   8   1          4.01         87.34       101.36 o                         
  14   8   1       3477.60       3642.29       162.78 o                         
  15   8   1      30052.03      28940.15       339.33 o                         
  16   8   1     123720.68     121249.93      1861.60 o                         
  17   8   1       1792.16       1871.55       242.29 o                         
  18   8   1       6541.58       6409.93       345.41 o                         
  19   8   1      14085.78      15394.04       478.19 o                         
  20   8   1       9878.89       9435.77       471.40 o                         
  21   8   1       1536.79       1730.30       471.69 o                         
   0   9   1       1619.19       1571.30       173.74 o                         
   1   9   1      13245.50      13079.00       192.97 o                         
   2   9   1      15856.60      15859.52       247.71 o                         
   3   9   1       2235.75       2239.53        90.96 o                         
   4   9   1      19921.23      19410.97       178.17 o                         
   5   9   1       6148.41       6243.71       126.18 o                         
   6   9   1        323.78        310.48       104.68 o                         
   7   9   1      12874.18      12527.33       189.98 o                         
   8   9   1       5755.16       5946.06       176.16 o                         
   9   9   1      10140.38      10052.91       192.48 o                         
  10   9   1       5921.73       5990.79       158.40 o                         
  11   9   1          3.97        -14.29        92.51 o                         
  12   9   1       5227.31       5447.79       167.95 o                         
  13   9   1       1229.27       1414.74       125.81 o                         
  14   9   1      11614.69      11400.67       360.88 o                         
  15   9   1        569.89        448.24       224.66 o                         
  16   9   1       5380.02       5394.17       488.27 o                         
  17   9   1         19.04         -1.60       223.08 o                         
  18   9   1        376.32        155.91       225.49 o                         
  19   9   1        905.71       1206.92       294.22 o                         
  20   9   1        392.27        322.02       401.39 o                         
   1  10   1         58.85        206.73        99.16 o                         
   2  10   1         27.65          3.33        83.68 o                         
   3  10   1      13034.86      12918.39       217.81 o                         
   4  10   1      35268.58      35412.99       264.40 o                         
   5  10   1       2654.93       2791.52       179.89 o                         
   6  10   1      25201.90      25145.81       248.40 o                         
   7  10   1       3653.56       3696.17       166.25 o                         
   8  10   1       5268.32       5358.58       167.70 o                         
   9  10   1       3383.35       3436.18       137.31 o                         
  10  10   1        808.24        832.58       108.41 o                         
  11  10   1        505.66        707.47       106.01 o                         
  12  10   1      70308.04      70343.21       550.93 o                         
  13  10   1       4795.01       4628.86       351.62 o                         
  14  10   1       1524.73       1302.04       195.74 o                         
  15  10   1      13734.15      12881.79       447.17 o                         
  16  10   1       6648.13       6257.01       349.20 o                         
  17  10   1      17620.78      16893.04       513.95 o                         
  18  10   1       6706.38       5880.54       594.18 o                         
  19  10   1      39688.50      40028.52      1308.88 o                         
   0  11   1      14773.57      15136.24       454.15 o                         
   1  11   1       1661.92       1736.07       135.46 o                         
   2  11   1       5676.46       5661.93       217.02 o                         
   3  11   1        641.44       1042.78       156.02 o                         
   4  11   1      16267.48      15568.92       188.26 o                         
   5  11   1       3187.09       3395.12       138.44 o                         
   6  11   1      14862.83      14648.06       204.77 o                         
   7  11   1       1498.94       1513.74       106.67 o                         
   8  11   1      33314.27      32477.29       682.03 o                         
   9  11   1       2368.69       2018.00       178.14 o                         
  10  11   1        325.61         -0.49       195.90 o                         
  11  11   1       2965.78       3207.60       258.96 o                         
  12  11   1       1363.74       1327.00       160.66 o                         
  13  11   1       3291.82       3791.98       249.61 o                         
  14  11   1      13995.38      14993.54       489.27 o                         
  15  11   1      11807.54      12782.96       574.92 o                         
  16  11   1       9105.32       9022.62       508.73 o                         
  17  11   1       3877.30       3809.90       530.67 o                         
   1  12   1        182.04         59.71       110.79 o                         
   2  12   1        669.99        688.36       133.89 o                         
   3  12   1      20779.51      20852.39       630.88 o                         
   4  12   1          4.41         16.29       131.19 o                         
   5  12   1       9915.18       9824.60       225.39 o                         
   6  12   1        541.95        440.37        85.20 o                         
   7  12   1       4295.42       4445.35       126.26 o                         
   8  12   1       7515.64       6897.30       287.56 o                         
   9  12   1        525.23        234.80       174.29 o                         
  10  12   1        293.16        377.08       210.28 o                         
  11  12   1        287.37        169.34       164.14 o                         
  12  12   1      11525.09      11710.75       376.21 o                         
  13  12   1          0.18        202.57       229.28 o                         
  14  12   1       6276.27       6238.76       984.25 o                         
  15  12   1       1117.79       1346.15       385.52 o                         
  16  12   1       1467.19        959.26       460.35 o                         
   0  13   1      46731.54      46550.20       629.54 o                         
   1  13   1      25207.24      24838.19       444.92 o                         
   2  13   1        570.31        586.93       212.98 o                         
   3  13   1      40685.21      40486.90       564.94 o                         
   4  13   1      18653.75      19015.13       363.27 o                         
   5  13   1       1121.98       1106.70       106.45 o                         
   6  13   1       6183.06       6045.31       243.71 o                         
   7  13   1      11565.44      11964.81       418.97 o                         
   8  13   1       1033.80        936.57       185.48 o                         
   9  13   1        107.36        244.42       325.10 o                         
  10  13   1        564.66        606.71       197.40 o                         
  11  13   1      62892.11      63491.71      1116.09 o                         
  12  13   1      85857.46      85699.41       985.88 o                         
  13  13   1      27041.88      25325.67       991.95 o                         
  14  13   1        621.35        653.11       405.93 o                         
   1  14   1       7951.12       8004.99       211.29 o                         
   2  14   1       3862.10       3689.58       205.06 o                         
   3  14   1      12953.74      12772.36       308.55 o                         
   4  14   1      15105.61      15357.67       791.56 o                         
   5  14   1      12984.18      12265.11       349.67 o                         
   6  14   1       9321.94      10029.18       396.53 o                         
   7  14   1      17652.04      18799.40       514.59 o                         
   8  14   1      30664.80      31854.28       669.22 o                         
   9  14   1       2153.81       2069.44       252.99 o                         
  10  14   1       1596.02       1566.56       244.58 o                         
  11  14   1        252.79        156.08       218.95 o                         
  12  14   1       3850.29       3572.67       329.48 o                         
  13  14   1       1686.78       1738.15       327.08 o                         
   0  15   1       5660.10       5269.20       301.48 o                         
   1  15   1       6404.69       6213.95       242.75 o                         
   2  15   1       7332.92       7334.02       260.18 o                         
   3  15   1        541.64        750.74       170.25 o                         
   4  15   1       1314.00       1115.37       175.58 o                         
   5  15   1       4820.68       5097.91       272.25 o                         
   6  15   1          8.37         24.59       297.27 o                         
   7  15   1        114.50        142.21       294.89 o                         
   8  15   1      17348.17      17003.43       519.48 o                         
   9  15   1      13928.36      13695.94       475.79 o                         
  10  15   1       1568.79       1779.11       269.70 o                         
  11  15   1      12667.22      13331.10       584.17 o                         
  12  15   1         92.83        326.55       385.51 o                         
   1  16   1          3.53        103.82       160.51 o                         
   2  16   1         27.34       -100.19       161.08 o                         
   3  16   1       1674.63       2016.47       189.12 o                         
   4  16   1      24355.01      25091.84       482.23 o                         
   5  16   1        430.30        257.41       155.66 o                         
   6  16   1       1268.34       1344.30       249.36 o                         
   7  16   1       1658.44       1612.89       260.89 o                         
   8  16   1       4427.40       4483.92       391.96 o                         
   9  16   1          1.25        805.26       310.48 o                         
  10  16   1       1249.36       1240.46       473.96 o                         
   0  17   1        599.58        579.10       374.18 o                         
   1  17   1      16296.60      16865.89       417.45 o                         
   2  17   1          2.05       -188.40       188.40 o                         
   3  17   1         90.51        229.19       190.88 o                         
   4  17   1       1169.25        758.12       271.37 o                         
   5  17   1         71.39        367.60       211.97 o                         
   6  17   1       2608.49       2783.47       367.80 o                         
   7  17   1       3050.27       2480.96       505.72 o                         
   1  18   1        745.34        732.74       214.72 o                         
   2  18   1       1714.43       2560.20       343.33 o                         
   2   0   2      16078.17      16671.92       150.77 o                         
   3   0   2      51871.63      53537.18       445.03 o                         
   4   0   2       4275.60       4689.26        79.89 o                         
   5   0   2      25453.81      26161.16       251.92 o                         
   6   0   2       4013.83       4139.53       180.56 o                         
   7   0   2      81522.11      81210.99       541.33 o                         
   8   0   2       8289.64       7892.49       159.21 o                         
   9   0   2      42297.73      42090.03       487.53 o                         
  10   0   2       2209.72       1941.79       117.05 o                         
  11   0   2      18331.89      18597.94       300.28 o                         
  12   0   2       2973.64       2989.35       167.82 o                         
  13   0   2         96.73        207.95       229.04 o                         
  14   0   2       2714.50       2647.29       171.62 o                         
  15   0   2      16859.41      17147.21       370.53 o                         
  16   0   2       1008.24       1073.84       132.75 o                         
  17   0   2      57729.84      57347.84       631.45 o                         
  18   0   2      26191.79      25904.01       412.03 o                         
  19   0   2       8589.72       8699.27       371.58 o                         
  20   0   2      16120.83      15907.83       476.53 o                         
  21   0   2        603.98        462.62       385.52 o                         
  22   0   2       5028.02       4547.71       368.56 o                         
  23   0   2       7604.48       7525.97       439.38 o                         
   1   1   2      20174.88      20388.97       155.02 o                         
   2   1   2        555.87        652.09        39.29 o                         
   3   1   2       5238.83       5214.48       110.55 o                         
   4   1   2       6635.12       6627.52       105.00 o                         
   5   1   2       2139.58       2497.28        59.68 o                         
   6   1   2      15103.49      15012.40       121.26 o                         
   7   1   2      24071.12      24260.30       129.60 o                         
   8   1   2       5215.01       5072.11        78.22 o                         
   9   1   2      16630.48      16376.18       172.99 o                         
  10   1   2        497.09        440.50        57.40 o                         
  11   1   2      28382.26      27847.49       249.29 o                         
  12   1   2          9.00         75.79        64.74 o                         
  13   1   2      15182.18      15309.83       217.42 o                         
  14   1   2      26223.59      26017.40       291.02 o                         
  15   1   2       2922.75       2969.19       119.03 o                         
  16   1   2       3733.95       3927.70       135.12 o                         
  17   1   2      12476.37      12606.07       214.73 o                         
  18   1   2       1442.38       1452.22        99.57 o                         
  19   1   2       6037.02       6335.44       190.54 o                         
  20   1   2        784.86        935.38       345.01 o                         
  21   1   2       2451.27       2555.31       255.33 o                         
  22   1   2       4047.48       4117.41       289.77 o                         
  23   1   2        113.86       -107.72       265.26 o                         
   0   2   2      11184.60      11347.23       120.79 o                         
   1   2   2          0.24         41.12        38.88 o                         
   2   2   2      23780.84      24210.67       221.54 o                         
   3   2   2      16055.14      16183.50       166.32 o                         
   4   2   2        312.45        305.89        47.55 o                         
   5   2   2      76759.12      77483.76       380.57 o                         
   6   2   2       3469.08       3519.43        95.33 o                         
   7   2   2      27334.82      27359.50       188.20 o                         
   8   2   2      85227.76      84389.28       464.25 o                         
   9   2   2      10302.89      10259.51        96.51 o                         
  10   2   2      93487.06      93330.73       314.05 o                         
  11   2   2      17339.84      17488.05       175.89 o                         
  12   2   2       8918.40       8871.17       172.68 o                         
  13   2   2         29.74         52.36        69.30 o                         
  14   2   2      67482.80      66454.45       483.49 o                         
  15   2   2      58899.05      59209.43       456.22 o                         
  16   2   2      60267.95      59494.64       460.78 o                         
  17   2   2       7297.32       7134.37       156.46 o                         
  18   2   2         30.31         37.69       143.29 o                         
  19   2   2      15729.07      15309.83       259.74 o                         
  20   2   2      59947.80      60482.27       852.69 o                         
  21   2   2        973.45        642.83       207.86 o                         
  22   2   2      27291.58      26898.25       730.82 o                         
   1   3   2      31878.69      32221.58       174.05 o                         
   2   3   2        370.94        429.19        55.71 o                         
   3   3   2       1894.04       1872.19        57.52 o                         
   4   3   2        113.34        145.58        40.02 o                         
   5   3   2      68787.12      69149.45       310.68 o                         
   6   3   2     140411.27     138119.88       495.04 o                         
   7   3   2      50018.00      49437.06       336.57 o                         
   8   3   2       5461.39       5628.70       100.73 o                         
   9   3   2      11105.36      11406.03       142.50 o                         
  10   3   2      16312.52      16147.37       174.76 o                         
  11   3   2     102585.76     102988.05       410.06 o                         
  12   3   2     234685.23     234653.17      1083.26 o                         
  13   3   2        871.28        864.89        71.12 o                         
  14   3   2       4248.38       4345.48       115.57 o                         
  15   3   2      21447.64      21547.39       267.06 o                         
  16   3   2      13657.22      13102.71       360.07 o                         
  17   3   2      15599.49      16001.16       308.00 o                         
  18   3   2      98122.09      97926.86       711.88 o                         
  19   3   2      17981.81      18229.44       298.86 o                         
  20   3   2      17811.91      17448.32       379.65 o                         
  21   3   2      12292.64      11795.36       324.97 o                         
  22   3   2      27093.57      28109.88      1168.13 o                         
   0   4   2       1851.32       1703.52       110.64 o                         
   1   4   2      10945.86      11377.71       128.12 o                         
   2   4   2      20473.48      20251.60       202.88 o                         
   3   4   2      35562.79      36483.64       218.43 o                         
   4   4   2       4258.93       4324.30        92.30 o                         
   5   4   2        602.60        681.59        50.99 o                         
   6   4   2          2.92         38.23        36.01 o                         
   7   4   2      35872.43      35517.89       209.64 o                         
   8   4   2       2781.49       2705.78        66.43 o                         
   9   4   2         17.76          8.37        60.28 o                         
  10   4   2      20851.19      21397.45       184.40 o                         
  11   4   2       1327.50       1455.56        73.48 o                         
  12   4   2        947.20        900.02        49.51 o                         
  13   4   2       8042.03       7978.98        86.31 o                         
  14   4   2       8565.18       8268.25       103.26 o                         
  15   4   2       5010.15       4781.23        80.92 o                         
  16   4   2       1210.65       1160.72        94.18 o                         
  17   4   2        324.94        375.64       104.06 o                         
  18   4   2        369.43        294.37       101.32 o                         
  19   4   2       3503.77       4008.12       183.01 o                         
  20   4   2      14131.25      14291.85       539.81 o                         
  21   4   2          3.64        107.65       246.70 o                         
   1   5   2      72673.34      71731.75       601.60 o                         
   2   5   2        252.57        339.37        44.07 o                         
   3   5   2      18608.10      18324.79       149.42 o                         
   4   5   2      24943.37      24684.66       184.51 o                         
   5   5   2      70619.91      69486.39       317.37 o                         
   6   5   2      38933.44      38951.56       274.48 o                         
   7   5   2       3761.95       3637.69        95.42 o                         
   8   5   2       8171.25       8268.52       127.70 o                         
   9   5   2       4564.49       4496.28        74.62 o                         
  10   5   2      18800.78      18835.93       149.17 o                         
  11   5   2      24649.55      24681.93       165.23 o                         
  12   5   2        459.81        490.11        46.89 o                         
  13   5   2      81552.18      81627.14       341.99 o                         
  14   5   2      16816.06      16877.05       123.02 o                         
  15   5   2        114.65         99.60        63.44 o                         
  16   5   2       5754.51       5576.23       180.79 o                         
  17   5   2       7118.73       7157.06       199.35 o                         
  18   5   2        927.15       1138.18       157.59 o                         
  19   5   2      15461.90      15263.16       427.48 o                         
  20   5   2         25.48       -131.25       195.64 o                         
  21   5   2        875.02       1258.60       369.64 o                         
   0   6   2        117.62        -41.06       130.48 o                         
   1   6   2       5129.62       4967.43       102.79 o                         
   2   6   2        738.43        829.62        61.92 o                         
   3   6   2      31363.19      31092.79       228.79 o                         
   4   6   2       9380.95       9096.50       115.81 o                         
   5   6   2      13697.36      13834.62       121.39 o                         
   6   6   2       1694.05       1769.11        89.20 o                         
   7   6   2      19727.71      19635.59       197.38 o                         
   8   6   2       1457.35       1559.52        78.55 o                         
   9   6   2      17786.17      17872.03       195.78 o                         
  10   6   2      10103.09       9987.67       166.52 o                         
  11   6   2       5658.32       5807.39       145.37 o                         
  12   6   2       2068.75       1973.97        89.96 o                         
  13   6   2       7848.22       7853.95       181.86 o                         
  14   6   2        438.21        494.99        64.92 o                         
  15   6   2      15766.68      16335.87       338.11 o                         
  16   6   2         80.28         90.01       137.15 o                         
  17   6   2      19823.60      19588.54       371.01 o                         
  18   6   2      10517.25      11216.74       577.43 o                         
  19   6   2        754.28       1277.31       206.51 o                         
  20   6   2       1009.76       2021.77       324.82 o                         
  21   6   2       1149.41       1222.32       396.86 o                         
   1   7   2         94.75        143.34        62.41 o                         
   2   7   2       8480.85       8213.12       152.96 o                         
   3   7   2       2494.80       2373.84        64.83 o                         
   4   7   2       4271.22       4254.15        89.12 o                         
   5   7   2       1869.86       1866.75        72.53 o                         
   6   7   2      27904.59      28685.38       210.14 o                         
   7   7   2        496.24        504.46        74.35 o                         
   8   7   2      12091.42      11786.75       175.37 o                         
   9   7   2      19728.66      19934.82       227.69 o                         
  10   7   2      11799.24      12186.88       206.39 o                         
  11   7   2      42312.09      42817.80       454.52 o                         
  12   7   2      58097.83      57749.31       490.04 o                         
  13   7   2       1646.49       1535.43       144.50 o                         
  14   7   2      17302.96      17318.72       221.15 o                         
  15   7   2       3283.45       2931.89       107.32 o                         
  16   7   2      21324.52      21600.60       397.66 o                         
  17   7   2      14969.03      14930.42       334.45 o                         
  18   7   2      48777.46      48731.52       781.15 o                         
  19   7   2       8107.20       7374.91       347.61 o                         
  20   7   2       9750.53       9643.13       641.82 o                         
  21   7   2        318.87        349.23       380.98 o                         
   0   8   2          2.86         68.03        90.02 o                         
   1   8   2       3285.13       3182.12       107.97 o                         
   2   8   2       7000.22       7330.11       137.46 o                         
   3   8   2      14414.16      14251.66       147.07 o                         
   4   8   2         36.37        -58.52        58.52 o                         
   5   8   2      52501.84      52291.48       302.01 o                         
   6   8   2          3.73          1.84        41.81 o                         
   7   8   2      16365.82      16246.33       247.60 o                         
   8   8   2      74654.54      73990.21       610.15 o                         
   9   8   2       3057.63       3013.48       139.07 o                         
  10   8   2      77719.35      76908.48       591.07 o                         
  11   8   2      26184.92      26231.87       314.69 o                         
  12   8   2      10539.80      10552.58       204.62 o                         
  13   8   2        887.67        817.56       138.45 o                         
  14   8   2      73984.55      73704.26       664.87 o                         
  15   8   2      49538.25      48109.12       853.04 o                         
  16   8   2      65484.33      66993.48       727.57 o                         
  17   8   2       6455.92       6845.40       340.25 o                         
  18   8   2        753.12        666.47       460.35 o                         
  19   8   2      27144.86      26787.11       776.86 o                         
  20   8   2      56483.54      54222.39      1449.71 o                         
  21   8   2        483.73         77.10       392.32 o                         
   1   9   2      18589.32      18695.94       218.52 o                         
   2   9   2       4491.94       4530.59       123.88 o                         
   3   9   2       3278.54       3236.84        87.96 o                         
   4   9   2         21.56         -3.18        75.55 o                         
   5   9   2       3438.74       3467.80       133.57 o                         
   6   9   2      14819.35      14649.01       144.84 o                         
   7   9   2       3837.30       3833.91       130.46 o                         
   8   9   2        925.20        936.81       108.66 o                         
   9   9   2      20082.86      20037.50       291.56 o                         
  10   9   2       6035.53       6080.32       174.47 o                         
  11   9   2      20858.72      21180.14       286.07 o                         
  12   9   2      15138.82      15370.40       260.83 o                         
  13   9   2        103.90        -45.69       152.63 o                         
  14   9   2       1000.28        794.37       211.29 o                         
  15   9   2      15295.39      15069.91       464.14 o                         
  16   9   2       4378.84       4644.61       298.20 o                         
  17   9   2       5076.25       4693.17       497.79 o                         
  18   9   2      13016.88      12589.51       569.88 o                         
  19   9   2       1431.06       2372.07       483.03 o                         
  20   9   2       1823.03       1893.58       446.75 o                         
   0  10   2      31143.09      31126.66       648.86 o                         
   1  10   2       9660.32       9762.17       237.72 o                         
   2  10   2      24999.08      24819.58       360.83 o                         
   3  10   2        190.73        297.66        80.63 o                         
   4  10   2       8400.77       8521.08       188.82 o                         
   5  10   2       2487.74       2787.17       127.79 o                         
   6  10   2       1728.07       1453.40        92.57 o                         
   7  10   2      34874.64      32352.12       698.99 o                         
   8  10   2        814.82        765.37       136.80 o                         
   9  10   2      15944.08      15856.15       335.58 o                         
  10  10   2       1884.84       2022.02       154.65 o                         
  11  10   2       4101.48       4179.97       173.30 o                         
  12  10   2        308.78        193.80       177.76 o                         
  13  10   2        643.17        359.16       203.12 o                         
  14  10   2       2693.34       2695.88       337.21 o                         
  15  10   2      11125.36      10460.70      1129.44 o                         
  16  10   2       2169.85       1792.71       317.62 o                         
  17  10   2      11570.83      11346.90       549.14 o                         
  18  10   2       4710.46       5297.62       596.44 o                         
   1  11   2      38027.30      37158.03       528.02 o                         
   2  11   2        138.35        147.84       121.96 o                         
   3  11   2        777.66        907.89       203.34 o                         
   4  11   2        702.04        979.69       118.67 o                         
   5  11   2      21682.34      21328.14       308.36 o                         
   6  11   2      13683.85      13648.51       170.22 o                         
   7  11   2      23581.31      22813.71       404.50 o                         
   8  11   2        647.38        591.31       147.09 o                         
   9  11   2       1530.96       1302.31       164.69 o                         
  10  11   2       5791.33       5570.08       213.50 o                         
  11  11   2      26239.42      27233.42       533.00 o                         
  12  11   2        685.14        733.89       278.88 o                         
  13  11   2      45296.77      45473.07       812.23 o                         
  14  11   2      23337.77      22460.34       729.28 o                         
  15  11   2        196.02        379.63       469.42 o                         
  16  11   2        131.55        197.78       311.88 o                         
  17  11   2       5855.13       6490.54       644.07 o                         
   0  12   2       9201.33       8856.26       400.66 o                         
   1  12   2       2884.58       3047.72       203.66 o                         
   2  12   2        950.19       1078.82       128.64 o                         
   3  12   2       4331.74       4153.54       143.83 o                         
   4  12   2       3404.16       3555.79       163.98 o                         
   5  12   2       4567.25       4427.99       172.03 o                         
   6  12   2       2194.53       2315.23       112.42 o                         
   7  12   2       5574.21       5512.53       134.86 o                         
   8  12   2       5567.85       5346.09       354.50 o                         
   9  12   2       4780.82       4595.79       288.15 o                         
  10  12   2      20999.16      21533.25       530.13 o                         
  11  12   2         40.55       -223.56       223.56 o                         
  12  12   2        211.08         23.17       261.20 o                         
  13  12   2       1743.20       1241.01       245.44 o                         
  14  12   2      14224.80      14216.35       613.38 o                         
  15  12   2      21544.88      21922.96       746.51 o                         
   1  13   2       3920.03       3755.93       195.64 o                         
   2  13   2       1445.47       1637.73       127.40 o                         
   3  13   2        808.98       1059.49       156.81 o                         
   4  13   2         67.57          8.51       130.45 o                         
   5  13   2       8685.89       8443.59       238.28 o                         
   6  13   2      26756.12      26737.17       455.00 o                         
   7  13   2      16383.73      16695.99       415.67 o                         
   8  13   2       8914.38       8784.33       440.93 o                         
   9  13   2       9970.13       9933.50       392.89 o                         
  10  13   2      20736.11      21490.62       548.61 o                         
  11  13   2      28076.86      28409.34       558.23 o                         
  12  13   2      78563.53      78193.62      1464.58 o                         
  13  13   2          8.26       -103.75       278.35 o                         
  14  13   2      11431.64      11750.18       798.31 o                         
   0  14   2       7019.00       7207.36       323.33 o                         
   1  14   2       3660.63       3821.78       204.42 o                         
   2  14   2       1945.27       1721.99       184.87 o                         
   3  14   2      25908.22      25614.60       463.32 o                         
   4  14   2       1170.25       1255.01       172.63 o                         
   5  14   2       5016.56       4500.15       247.81 o                         
   6  14   2       3614.98       3438.16       235.97 o                         
   7  14   2       9630.92       9313.48       419.42 o                         
   8  14   2       8964.57       9233.25       390.10 o                         
   9  14   2       3834.46       3797.54       299.08 o                         
  10  14   2      11972.48      11531.55       429.03 o                         
  11  14   2       9462.20      10032.81       370.36 o                         
  12  14   2       5631.73       5479.87       306.16 o                         
  13  14   2      14091.29      13292.64       836.88 o                         
   1  15   2       1252.32       1390.01       166.71 o                         
   2  15   2         61.34        367.59       168.12 o                         
   3  15   2       6702.65       7156.18       472.99 o                         
   4  15   2       6269.77       6271.65       262.15 o                         
   5  15   2       4808.13       4784.06       237.84 o                         
   6  15   2       4309.61       4400.78       298.73 o                         
   7  15   2         41.42        317.78       215.04 o                         
   8  15   2       3107.08       3079.32       289.68 o                         
   9  15   2         56.41        121.55       229.52 o                         
  10  15   2       1452.20       1230.23       242.07 o                         
  11  15   2       7434.65       8264.54       539.75 o                         
  12  15   2       1400.43       1464.97       446.75 o                         
   0  16   2       4617.96       4743.08       359.04 o                         
   1  16   2       2200.66       2061.72       217.51 o                         
   2  16   2       2423.14       2436.63       224.14 o                         
   3  16   2      24381.97      24670.27       540.18 o                         
   4  16   2        449.73        536.47       184.56 o                         
   5  16   2       8314.13       8281.66       393.26 o                         
   6  16   2        417.70        576.32       198.30 o                         
   7  16   2       7653.12       7078.36       327.78 o                         
   8  16   2        633.18        207.19       271.71 o                         
   9  16   2      34537.91      34044.05       861.94 o                         
  10  16   2       5499.90       6331.77       605.51 o                         
   1  17   2       1723.56       1519.84       216.73 o                         
   2  17   2       1125.31       1576.70       203.31 o                         
   3  17   2        807.75        949.59       229.72 o                         
   4  17   2       2502.58       1882.92       251.28 o                         
   5  17   2       2448.49       2206.54       435.41 o                         
   6  17   2      12578.02      12968.15       775.64 o                         
   7  17   2       7930.54       7554.27       616.86 o                         
   8  17   2        375.41        356.03       403.66 o                         
   0  18   2       2478.02       3284.87       368.72 o                         
   1  18   2       1548.48       1516.65       252.17 o                         
   2  18   2        900.87        653.11       385.52 o                         
   1   0   3        206.57        260.86        43.63 o                         
   2   0   3      33262.61      35207.37       203.60 o                         
   3   0   3      25214.40      26917.27       262.91 o                         
   4   0   3       1756.96       1876.19        63.54 o                         
   5   0   3       1197.19       1240.18        59.21 o                         
   6   0   3       1867.40       1960.81        69.38 o                         
   7   0   3     222629.00     221200.81      1037.50 o                         
   8   0   3      48827.62      48079.71       330.46 o                         
   9   0   3       4138.25       4091.62       108.04 o                         
  10   0   3      32257.83      31878.46       610.82 o                         
  11   0   3        564.02        628.69       119.14 o                         
  12   0   3       7502.81       7457.74       200.83 o                         
  13   0   3      55612.71      55914.44       661.32 o                         
  14   0   3       2286.25       2148.79       139.92 o                         
  15   0   3        686.49        613.47       114.89 o                         
  16   0   3       8991.26       8776.93       239.33 o                         
  17   0   3      26208.66      25810.37       501.92 o                         
  18   0   3      50448.75      51814.27       860.55 o                         
  19   0   3       2663.42       3259.21       287.97 o                         
  20   0   3      13715.23      13934.96       468.62 o                         
  21   0   3      22951.46      23917.63       979.84 o                         
  22   0   3      18558.32      19446.34       907.22 o                         
  23   0   3      71603.85      71741.77      1198.10 o                         
   0   1   3       1255.35       1452.48        52.71 o                         
   1   1   3       1556.91       1618.87        38.79 o                         
   2   1   3          0.07         41.35        30.54 o                         
   3   1   3      42987.66      44792.54       198.96 o                         
   4   1   3       5589.89       5866.42        89.09 o                         
   5   1   3       1272.50       1485.82        68.20 o                         
   6   1   3       3911.39       4023.94        72.61 o                         
   7   1   3       5906.42       5943.10        73.29 o                         
   8   1   3        513.01        584.79        39.03 o                         
   9   1   3      29673.98      29656.61       269.80 o                         
  10   1   3       5082.97       5150.93        98.32 o                         
  11   1   3      18167.34      18267.99       183.29 o                         
  12   1   3        443.12        466.79        61.41 o                         
  13   1   3       1163.42       1214.48       108.30 o                         
  14   1   3      29415.86      28672.50       349.65 o                         
  15   1   3       2888.58       2894.33       106.88 o                         
  16   1   3       3264.66       3219.41       113.15 o                         
  17   1   3      48016.20      48592.79       587.68 o                         
  18   1   3        691.69        634.39       118.09 o                         
  19   1   3       7182.28       6696.76       274.64 o                         
  20   1   3        446.23        570.31       152.75 o                         
  21   1   3       6198.89       6585.71       415.22 o                         
  22   1   3       2720.05       2740.34       355.25 o                         
  23   1   3       1609.32       1816.48       449.02 o                         
   1   2   3     147836.83     150602.39       692.39 o                         
   2   2   3     306098.47     315283.47       994.28 o                         
   3   2   3      18468.47      19112.28       105.55 o                         
   4   2   3       8738.98       8525.53       127.37 o                         
   5   2   3        695.88        631.13        50.15 o                         
   6   2   3        505.34        566.79        61.88 o                         
   7   2   3      31251.57      30446.68       257.82 o                         
   8   2   3      22725.98      22380.24       197.18 o                         
   9   2   3      32355.32      32126.91       202.06 o                         
  10   2   3     146256.92     147251.02       547.84 o                         
  11   2   3       4483.25       4696.15        77.20 o                         
  12   2   3       5116.68       4841.96       131.60 o                         
  13   2   3      12596.08      12530.67       253.12 o                         
  14   2   3      17002.96      16390.20       341.67 o                         
  15   2   3       1923.33       2006.68       143.15 o                         
  16   2   3       2452.17       2323.13       150.93 o                         
  17   2   3       3066.98       3161.61       158.52 o                         
  18   2   3       2205.64       2289.73       144.16 o                         
  19   2   3          1.95       -102.09       142.51 o                         
  20   2   3          6.92        -76.70       155.72 o                         
  21   2   3       1655.93       1639.59       186.36 o                         
  22   2   3        920.97        572.87       277.88 o                         
   0   3   3      35811.20      35285.89       550.48 o                         
   1   3   3      10734.79      11382.05       116.52 o                         
   2   3   3     162080.75     166492.84       599.61 o                         
   3   3   3      61858.95      61714.44       246.15 o                         
   4   3   3      21157.83      21091.19       181.74 o                         
   5   3   3     328637.38     322800.09       982.09 o                         
   6   3   3    1291175.00    1281216.00      3606.81 o                         
   7   3   3      16007.57      15677.33       176.45 o                         
   8   3   3      11313.85      11517.14       142.00 o                         
   9   3   3      26355.65      26270.30       248.15 o                         
  10   3   3      66913.43      67225.20       379.49 o                         
  11   3   3        608.26        592.51        53.58 o                         
  12   3   3       2361.00       2375.83        57.88 o                         
  13   3   3       2534.98       2496.31        82.15 o                         
  14   3   3      68233.12      68299.48       540.53 o                         
  15   3   3       1430.12       1375.71       115.18 o                         
  16   3   3      14368.81      14331.55       290.30 o                         
  17   3   3      13987.17      14220.59       293.97 o                         
  18   3   3      35680.27      35470.54       615.54 o                         
  19   3   3        309.24        279.22       125.33 o                         
  20   3   3       5458.06       5339.99       246.25 o                         
  21   3   3       4096.77       4245.15       255.34 o                         
   1   4   3      29409.36      29548.97       235.72 o                         
   2   4   3       3658.65       3881.41        78.75 o                         
   3   4   3      48760.77      47987.20       271.52 o                         
   4   4   3         50.48         69.66        56.83 o                         
   5   4   3        525.26        440.13        44.91 o                         
   6   4   3       5442.75       5367.84        84.68 o                         
   7   4   3      13045.36      12655.18       132.35 o                         
   8   4   3        900.74        939.89        55.23 o                         
   9   4   3       1600.24       1459.98        42.96 o                         
  10   4   3      12499.25      12151.08       218.23 o                         
  11   4   3       8451.34       8381.54       157.86 o                         
  12   4   3         51.09        125.89        65.46 o                         
  13   4   3      48309.72      48016.23       352.02 o                         
  14   4   3        453.50        388.69        49.78 o                         
  15   4   3         12.47         13.62        83.11 o                         
  16   4   3        282.83        328.70       108.58 o                         
  17   4   3        101.15         53.39       103.49 o                         
  18   4   3       1669.69       1700.12       136.60 o                         
  19   4   3       5088.33       5301.61       191.85 o                         
  20   4   3       3193.58       3534.61       257.26 o                         
  21   4   3      15434.51      15869.21       573.21 o                         
   0   5   3     146901.09     147299.59       801.89 o                         
   1   5   3       2933.34       2971.97        73.94 o                         
   2   5   3      14852.91      14697.66       153.42 o                         
   3   5   3      24971.18      25323.39       189.29 o                         
   4   5   3      13788.36      13634.14       121.01 o                         
   5   5   3      14035.92      13475.77       151.76 o                         
   6   5   3       9867.84       9692.25       124.49 o                         
   7   5   3       5155.87       5141.37       107.73 o                         
   8   5   3       1921.47       1856.88        61.64 o                         
   9   5   3      10740.25      10857.52       117.75 o                         
  10   5   3      18774.86      18345.97       156.58 o                         
  11   5   3      18453.55      18056.38       134.35 o                         
  12   5   3        434.35        433.52        54.47 o                         
  13   5   3       1243.29       1227.74        63.90 o                         
  14   5   3      71670.75      71949.77       340.40 o                         
  15   5   3       3414.44       3400.15       125.36 o                         
  16   5   3       5942.36       5802.42       272.02 o                         
  17   5   3      68811.06      68628.89       596.14 o                         
  18   5   3      31422.73      31392.97       376.08 o                         
  19   5   3      29941.30      30263.08       650.66 o                         
  20   5   3        485.64        202.14       204.30 o                         
  21   5   3      13163.21      14687.34       752.96 o                         
   1   6   3       6700.18       6790.31       137.11 o                         
   2   6   3         39.60        129.39        48.04 o                         
   3   6   3      12985.90      12847.13       142.00 o                         
   4   6   3       2392.39       2331.99        73.34 o                         
   5   6   3        272.52        312.77        43.62 o                         
   6   6   3        180.16        163.76        52.65 o                         
   7   6   3      52207.59      52003.69       354.33 o                         
   8   6   3       4978.08       5031.62       114.43 o                         
   9   6   3       1693.98       1744.14        85.11 o                         
  10   6   3      58040.08      57699.01       402.25 o                         
  11   6   3        393.20        372.71        80.37 o                         
  12   6   3       1652.64       1616.01        80.89 o                         
  13   6   3      42020.68      42205.72       521.05 o                         
  14   6   3        158.21        266.87        88.86 o                         
  15   6   3         65.95        182.85       102.26 o                         
  16   6   3      12970.29      12917.88       320.02 o                         
  17   6   3       8488.14       8291.21       258.74 o                         
  18   6   3      16319.03      15439.13       364.26 o                         
  19   6   3         87.15        132.82       314.08 o                         
  20   6   3       9673.50       9377.41       370.83 o                         
  21   6   3      21048.22      20553.53       868.68 o                         
   0   7   3         13.10         -7.66        75.80 o                         
   1   7   3       7163.52       6871.50       129.50 o                         
   2   7   3      21368.84      21290.81       162.99 o                         
   3   7   3      26781.79      26768.78       235.03 o                         
   4   7   3       7720.79       7696.10       110.06 o                         
   5   7   3      44419.27      44642.13       258.96 o                         
   6   7   3     239036.97     239617.89       794.47 o                         
   7   7   3       7427.17       7364.33       119.55 o                         
   8   7   3       1175.21       1134.07        86.52 o                         
   9   7   3        567.77        543.94        89.81 o                         
  10   7   3      17825.24      17764.60       245.31 o                         
  11   7   3      19996.16      19821.30       256.32 o                         
  12   7   3        256.07        287.21        87.58 o                         
  13   7   3        443.59        473.90        84.83 o                         
  14   7   3       2983.62       2960.97       239.69 o                         
  15   7   3       5726.70       6017.17       238.08 o                         
  16   7   3       2404.51       2517.18       190.64 o                         
  17   7   3        640.11        898.39       164.00 o                         
  18   7   3      11301.69      11438.67       438.68 o                         
  19   7   3        382.49        441.84       302.98 o                         
  20   7   3       1034.61       1489.91       417.27 o                         
  21   7   3        191.31        151.94       378.71 o                         
   1   8   3      93535.16      92064.72       447.31 o                         
   2   8   3     274445.69     276032.41       796.23 o                         
   3   8   3      37043.19      37207.09       239.36 o                         
   4   8   3      13244.00      13247.81       146.46 o                         
   5   8   3        719.32        763.92        60.49 o                         
   6   8   3        223.61        199.99        42.17 o                         
   7   8   3      23314.04      23782.97       278.71 o                         
   8   8   3      33143.67      32442.71       421.55 o                         
   9   8   3      24314.80      24235.30       317.49 o                         
  10   8   3     214352.33     215307.34      1011.09 o                         
  11   8   3       3731.71       3502.52       136.88 o                         
  12   8   3       2223.98       2273.48       118.33 o                         
  13   8   3      44355.41      43905.16       466.98 o                         
  14   8   3      29563.00      29370.18       865.51 o                         
  15   8   3       6245.05       5920.26       416.15 o                         
  16   8   3       2500.84       2508.88       202.15 o                         
  17   8   3       5011.04       4421.94       339.12 o                         
  18   8   3       2960.23       3005.87       544.93 o                         
  19   8   3        477.12        963.79       415.00 o                         
  20   8   3       1718.39       1873.17       435.41 o                         
   0   9   3         20.61         65.88        93.02 o                         
   1   9   3        190.81        177.62        64.12 o                         
   2   9   3      13501.53      13531.43       149.26 o                         
   3   9   3      26790.79      27248.62       209.21 o                         
   4   9   3       1371.63       1515.68        93.58 o                         
   5   9   3      10781.70      11017.08       165.52 o                         
   6   9   3      50534.15      49903.54       369.86 o                         
   7   9   3       2840.35       2899.86        95.43 o                         
   8   9   3       1749.72       1708.99       127.70 o                         
   9   9   3       4847.65       5044.25       199.82 o                         
  10   9   3       9172.57       8954.80       228.95 o                         
  11   9   3        269.43        240.64       120.23 o                         
  12   9   3       5109.77       5513.64       200.57 o                         
  13   9   3       1524.33       1610.56       221.24 o                         
  14   9   3       3145.94       3126.12       149.50 o                         
  15   9   3       6125.58       6604.30       462.30 o                         
  16   9   3         14.40        -43.09       219.74 o                         
  17   9   3       9300.36      10136.66       422.02 o                         
  18   9   3       2707.97       2860.00       300.02 o                         
  19   9   3       1333.68       1673.60       478.50 o                         
   1  10   3         35.76         -6.25       144.26 o                         
   2  10   3      23282.08      23398.77       308.22 o                         
   3  10   3      39037.55      39654.48       334.24 o                         
   4  10   3        286.64        357.49        92.46 o                         
   5  10   3        289.65        202.28        88.71 o                         
   6  10   3       8499.14       8562.68       147.53 o                         
   7  10   3      56314.76      56642.82       393.44 o                         
   8  10   3      27618.76      28107.85       433.21 o                         
   9  10   3       4364.07       4153.22       198.55 o                         
  10  10   3       6122.17       6213.10       208.92 o                         
  11  10   3       2760.00       2711.33       159.85 o                         
  12  10   3        420.28        311.44       193.73 o                         
  13  10   3      52542.02      51791.32       849.18 o                         
  14  10   3       6158.85       6324.66       355.53 o                         
  15  10   3        245.71        407.13       238.98 o                         
  16  10   3        426.86        698.40       242.53 o                         
  17  10   3       9669.50       9057.82       457.09 o                         
  18  10   3      22456.31      22161.88      1020.66 o                         
   0  11   3      15067.82      14764.41       927.66 o                         
   1  11   3       6347.51       6294.87       176.31 o                         
   2  11   3       1107.58       1183.86       117.81 o                         
   3  11   3       7650.82       7766.84       181.13 o                         
   4  11   3       1508.41       1513.70       122.33 o                         
   5  11   3       2715.98       2628.43       158.30 o                         
   6  11   3       5358.70       5242.25       108.63 o                         
   7  11   3       3798.97       3602.07       145.59 o                         
   8  11   3       2341.05       2484.56       167.38 o                         
   9  11   3      13762.87      14482.26       334.38 o                         
  10  11   3       2203.46       2358.19       176.46 o                         
  11  11   3        341.40        242.57       203.46 o                         
  12  11   3       1113.28       1102.98       198.44 o                         
  13  11   3        670.90        441.15       224.15 o                         
  14  11   3      55802.58      56645.49       932.65 o                         
  15  11   3       4526.07       4465.12       398.81 o                         
  16  11   3       1992.25       2232.07       276.37 o                         
  17  11   3      24513.85      25301.37      1095.52 o                         
   1  12   3      13968.51      13890.90       273.75 o                         
   2  12   3      17982.65      18015.25       297.20 o                         
   3  12   3        604.16        570.89       150.94 o                         
   4  12   3        191.11        341.49       120.29 o                         
   5  12   3          0.03        -17.61       109.67 o                         
   6  12   3        954.19        922.23       129.87 o                         
   7  12   3      15241.00      15254.12       293.69 o                         
   8  12   3          5.80         74.18       165.79 o                         
   9  12   3       8967.34       8811.25       362.78 o                         
  10  12   3       1801.29       1597.98       380.68 o                         
  11  12   3        313.92        492.20       180.07 o                         
  12  12   3       2166.52       2128.47       237.30 o                         
  13  12   3       1389.83       1417.66       219.58 o                         
  14  12   3       3337.60       3363.96       264.43 o                         
  15  12   3        902.20       1548.43       272.36 o                         
   0  13   3       7534.85       7432.89       273.00 o                         
   1  13   3       9671.31       9604.11       220.29 o                         
   2  13   3      66273.10      67067.73       573.16 o                         
   3  13   3      19172.53      19417.56       387.76 o                         
   4  13   3      13273.71      12816.58       258.98 o                         
   5  13   3      53709.12      53751.89       644.32 o                         
   6  13   3     350350.56     353261.44      2394.42 o                         
   7  13   3      12333.26      12773.62       332.81 o                         
   8  13   3       2671.67       2720.34       219.17 o                         
   9  13   3      18951.23      18690.53       456.42 o                         
  10  13   3      31499.94      32033.47       584.19 o                         
  11  13   3       2379.92       2403.74       213.62 o                         
  12  13   3       2271.91       2445.39       216.03 o                         
  13  13   3        838.19        605.03       213.00 o                         
  14  13   3      26337.05      25093.11      1118.22 o                         
   1  14   3      14439.64      14805.39       290.70 o                         
   2  14   3      42757.35      42296.10       969.75 o                         
   3  14   3       1005.72       1022.18       163.31 o                         
   4  14   3       2143.99       1929.35       170.37 o                         
   5  14   3         36.71         -7.82       128.65 o                         
   6  14   3         65.17        204.45       151.59 o                         
   7  14   3       4998.25       4894.27       244.39 o                         
   8  14   3      17200.48      17381.81       398.69 o                         
   9  14   3       4405.21       4835.46       251.70 o                         
  10  14   3       9036.57       9162.41       349.72 o                         
  11  14   3       4450.32       3918.70       271.34 o                         
  12  14   3         40.10        -27.00       189.64 o                         
   0  15   3       5295.99       5051.14       270.91 o                         
   1  15   3        900.68        820.06       165.61 o                         
   2  15   3       4979.95       5187.49       266.11 o                         
   3  15   3      11579.11      11447.41       310.77 o                         
   4  15   3       2589.37       2298.76       188.60 o                         
   5  15   3       3985.40       4431.37       283.30 o                         
   6  15   3        143.86        322.48       192.03 o                         
   7  15   3       2626.54       2327.27       226.38 o                         
   8  15   3       2918.73       3211.22       262.21 o                         
   9  15   3       7180.61       6864.61       386.26 o                         
  10  15   3       5231.10       5447.74       413.08 o                         
  11  15   3      12575.00      12961.36       755.23 o                         
  12  15   3         69.28       -324.29       383.25 o                         
   1  16   3       3208.58       3426.30       254.34 o                         
   2  16   3         51.78        270.67       165.55 o                         
   3  16   3      13760.83      13261.66       422.00 o                         
   4  16   3        273.87       -159.76       159.76 o                         
   5  16   3        217.20        238.33       239.60 o                         
   6  16   3       1034.82        916.86       193.67 o                         
   7  16   3      10378.25      10860.70       387.01 o                         
   8  16   3       8261.69       8808.00       715.52 o                         
   9  16   3          3.05        -20.41       392.32 o                         
  10  16   3      12518.27      11144.70       743.89 o                         
   0  17   3       2018.96       2125.79       309.00 o                         
   1  17   3          4.81        -80.98       184.96 o                         
   2  17   3        480.09         24.46       180.72 o                         
   3  17   3       2810.14       2593.22       280.01 o                         
   4  17   3         11.37        246.89       253.82 o                         
   5  17   3      10838.94      11228.48       703.06 o                         
   6  17   3       5880.66       4841.83       532.94 o                         
   1  18   3      18985.05      18165.70       620.64 o                         
   2  18   3      48918.58      48005.22      1599.34 o                         
   3  18   3       2818.78       2648.77       446.75 o                         
   0   0   4      56316.12      57605.67       432.99 o                         
   1   0   4      27208.95      28839.46       248.09 o                         
   2   0   4     281918.88     289049.84      1131.23 o                         
   3   0   4      22885.83      23115.26       257.28 o                         
   4   0   4      19009.24      18620.01       269.55 o                         
   5   0   4     101726.83      99742.23       974.86 o                         
   6   0   4    1902377.25    1896144.62      8446.85 o                         
   7   0   4       1764.90       1949.01       162.72 o                         
   8   0   4       2229.82       2249.69        95.91 o                         
   9   0   4        722.76        803.48        76.74 o                         
  10   0   4      54589.68      55176.45       616.73 o                         
  11   0   4      16447.47      16454.95       346.70 o                         
  12   0   4      11331.92      11462.92       368.52 o                         
  13   0   4        104.78         68.98       174.62 o                         
  14   0   4     102175.53     101520.30      1200.69 o                         
  15   0   4       6879.89       7111.44       357.19 o                         
  16   0   4      40952.33      40094.48       747.68 o                         
  17   0   4      21255.72      22021.88       572.40 o                         
  18   0   4      65953.89      65535.09      1008.24 o                         
  19   0   4       1452.29       1847.66       247.56 o                         
  20   0   4       7452.79       7451.33       425.23 o                         
  21   0   4       2896.24       2202.02       446.75 o                         
  22   0   4      10318.99      11242.04       746.14 o                         
   1   1   4      48089.02      48649.15       179.40 o                         
   2   1   4     303607.09     311594.50      1230.31 o                         
   3   1   4        637.82        677.78        38.85 o                         
   4   1   4       1851.48       2014.52        53.86 o                         
   5   1   4       1092.72       1072.06        65.49 o                         
   6   1   4        688.76        678.46        76.20 o                         
   7   1   4       5207.22       5207.47        93.14 o                         
   8   1   4      10546.71      10371.67       130.29 o                         
   9   1   4      12882.37      12395.40       157.96 o                         
  10   1   4      99422.01      99530.11       533.77 o                         
  11   1   4        104.43        126.87        60.28 o                         
  12   1   4       1557.33       1439.52        92.02 o                         
  13   1   4       2130.99       2209.95       231.88 o                         
  14   1   4       2817.01       2842.39       131.22 o                         
  15   1   4       1751.87       1796.51       159.86 o                         
  16   1   4        249.90        170.25       156.41 o                         
  17   1   4        247.63        432.07       138.91 o                         
  18   1   4         80.25        335.75       143.69 o                         
  19   1   4        541.76        449.03       209.81 o                         
  20   1   4       4604.55       4857.58       233.01 o                         
  21   1   4       6607.28       6401.36       311.34 o                         
  22   1   4        195.19         88.12       274.08 o                         
  23   1   4        134.99        117.92       394.59 o                         
   0   2   4      12316.26      12416.50       134.63 o                         
   1   2   4        353.45        396.31        32.41 o                         
   2   2   4        608.59        559.62        34.73 o                         
   3   2   4      16706.42      17347.64       108.35 o                         
   4   2   4      90959.99      92447.10       465.91 o                         
   5   2   4       1061.82       1130.18        58.01 o                         
   6   2   4      56635.84      56441.77       268.42 o                         
   7   2   4       8879.27       9046.49       111.78 o                         
   8   2   4        891.92        970.49        71.14 o                         
   9   2   4      15583.96      15166.60       132.71 o                         
  10   2   4       5272.21       5333.46       115.71 o                         
  11   2   4       6539.74       6557.57       101.52 o                         
  12   2   4       4634.29       4501.21       128.72 o                         
  13   2   4      10773.96      10519.43       198.45 o                         
  14   2   4      28520.19      28949.06       311.28 o                         
  15   2   4       3756.30       3542.90       185.98 o                         
  16   2   4      46516.71      45915.23       568.86 o                         
  17   2   4      21404.52      21323.48       413.49 o                         
  18   2   4      25519.16      25476.96       438.33 o                         
  19   2   4        906.37        961.97       158.22 o                         
  20   2   4       3712.65       3572.27       206.68 o                         
  21   2   4       4459.17       4689.14       250.83 o                         
  22   2   4      14508.66      14937.11       576.78 o                         
   1   3   4       2863.64       3049.40        48.90 o                         
   2   3   4      16780.27      16956.91       120.93 o                         
   3   3   4      13436.67      13725.29        93.43 o                         
   4   3   4      75168.73      76015.35       449.30 o                         
   5   3   4       3012.62       2992.60        89.34 o                         
   6   3   4       3126.00       3194.62        88.51 o                         
   7   3   4       7092.48       6981.62       108.76 o                         
   8   3   4       1744.97       1785.14        64.78 o                         
   9   3   4        105.53        119.26        43.02 o                         
  10   3   4     145949.48     146570.20       518.95 o                         
  11   3   4      16276.02      16127.14       154.54 o                         
  12   3   4      18495.08      18427.91       171.72 o                         
  13   3   4      23967.11      23761.27       242.79 o                         
  14   3   4      25095.06      25173.42       397.59 o                         
  15   3   4        274.71        529.67       103.00 o                         
  16   3   4       1717.14       2035.40       168.24 o                         
  17   3   4       5616.15       5167.44       189.97 o                         
  18   3   4      69443.40      70378.99       823.95 o                         
  19   3   4       4373.51       4202.36       216.91 o                         
  20   3   4      21197.14      21263.32       422.44 o                         
  21   3   4      13057.06      13250.80       408.56 o                         
   0   4   4      34668.69      34268.25       334.13 o                         
   1   4   4      17427.48      17384.37       118.78 o                         
   2   4   4      52978.91      52682.82       221.55 o                         
   3   4   4       6675.92       6750.28        71.64 o                         
   4   4   4        247.41        280.19        32.62 o                         
   5   4   4      17638.56      17524.67       140.94 o                         
   6   4   4      56110.61      55310.07       293.91 o                         
   7   4   4       3761.29       3393.03        91.51 o                         
   8   4   4       1457.99       1642.12        87.94 o                         
   9   4   4          2.12        -39.11        64.50 o                         
  10   4   4         14.26         71.79        69.68 o                         
  11   4   4      16554.62      16886.69       189.69 o                         
  12   4   4       4505.43       4528.28        97.14 o                         
  13   4   4       9495.06       9440.98       151.76 o                         
  14   4   4       2915.59       2861.01        83.24 o                         
  15   4   4      11690.03      11752.29       227.29 o                         
  16   4   4       6241.93       6263.58       202.27 o                         
  17   4   4      12082.15      12307.15       302.39 o                         
  18   4   4         34.04         18.90       149.36 o                         
  19   4   4        314.32        177.14       122.40 o                         
  20   4   4        396.08        520.81       206.47 o                         
  21   4   4         21.41        183.35       267.17 o                         
   1   5   4     164482.33     161176.66       493.18 o                         
   2   5   4    1601593.62    1599625.12      6668.23 o                         
   3   5   4      13642.96      13798.46       122.12 o                         
   4   5   4      14275.75      14050.85       106.59 o                         
   5   5   4       4357.05       4438.56        64.50 o                         
   6   5   4         20.96         69.37        53.63 o                         
   7   5   4       3799.79       3978.39        87.18 o                         
   8   5   4      24856.36      25038.02       211.91 o                         
   9   5   4       3778.53       3826.95        81.96 o                         
  10   5   4     554369.19     560659.00      1769.68 o                         
  11   5   4       7364.77       7203.83       210.65 o                         
  12   5   4     100206.28     101135.30       701.21 o                         
  13   5   4      26195.29      26120.89       312.94 o                         
  14   5   4      89607.05      90045.78       496.53 o                         
  15   5   4        647.87        723.31        86.25 o                         
  16   5   4       5837.06       5587.55       193.98 o                         
  17   5   4      10020.63       9697.64       265.58 o                         
  18   5   4        586.34        616.96       122.73 o                         
  19   5   4        181.21        194.85       208.50 o                         
  20   5   4         20.14        244.07       197.21 o                         
  21   5   4       1438.32       2095.41       428.61 o                         
   0   6   4      17059.68      16692.17       177.36 o                         
   1   6   4      17940.51      17936.54       139.35 o                         
   2   6   4      91945.63      91032.16       351.33 o                         
   3   6   4        757.82        714.51        55.63 o                         
   4   6   4      15704.77      15900.65       129.34 o                         
   5   6   4      26690.47      26956.93       166.09 o                         
   6   6   4     340677.72     340809.41       988.69 o                         
   7   6   4       1289.90       1370.50        72.52 o                         
   8   6   4        496.76        368.80        70.56 o                         
   9   6   4         74.94         17.66        63.02 o                         
  10   6   4      26278.37      26744.70       279.65 o                         
  11   6   4       2669.44       2790.32       138.72 o                         
  12   6   4      15982.42      16053.96       208.00 o                         
  13   6   4       2822.86       2838.85       106.60 o                         
  14   6   4      14187.86      14092.47       186.70 o                         
  15   6   4       5074.84       5038.91       139.12 o                         
  16   6   4        222.25        309.92       106.49 o                         
  17   6   4        581.59        459.35       156.91 o                         
  18   6   4       8311.26       7843.61       283.98 o                         
  19   6   4        128.40        222.61       196.25 o                         
  20   6   4       1073.94        842.27       238.84 o                         
  21   6   4        637.36       1031.82       387.78 o                         
   1   7   4       8115.39       8143.92       120.03 o                         
   2   7   4      25331.51      25275.21       169.52 o                         
   3   7   4      23431.50      23529.20       188.58 o                         
   4   7   4       6345.09       6073.78        98.66 o                         
   5   7   4       7425.98       7323.06       101.02 o                         
   6   7   4       9567.98       9556.01       119.08 o                         
   7   7   4        776.12        760.89        62.32 o                         
   8   7   4       3676.99       3533.54       114.68 o                         
   9   7   4         10.55        -66.57        82.12 o                         
  10   7   4      22557.98      22470.84       271.84 o                         
  11   7   4       1476.21       1462.89        94.76 o                         
  12   7   4       8031.75       7787.12       275.87 o                         
  13   7   4      32481.76      31959.04       573.32 o                         
  14   7   4      41580.02      40531.62       714.66 o                         
  15   7   4        708.06        818.50       212.37 o                         
  16   7   4       6705.48       6572.09       354.13 o                         
  17   7   4        513.45        648.99       172.81 o                         
  18   7   4      17937.69      17599.14       403.49 o                         
  19   7   4        120.56        211.89       290.37 o                         
  20   7   4      20287.03      18748.03       902.70 o                         
  21   7   4       9553.83      10064.92       705.32 o                         
   0   8   4       6920.72       6966.53       150.38 o                         
   1   8   4       9890.66       9882.11       113.93 o                         
   2   8   4         97.90         99.80        48.51 o                         
   3   8   4      10902.29      10668.16       139.69 o                         
   4   8   4      63621.59      63255.71       330.10 o                         
   5   8   4       3882.41       3941.78        86.97 o                         
   6   8   4       8284.90       8349.25       118.98 o                         
   7   8   4      11990.84      12041.21       240.88 o                         
   8   8   4        626.09        863.28       100.63 o                         
   9   8   4       7230.36       7312.25       219.08 o                         
  10   8   4       2676.69       2521.30       125.23 o                         
  11   8   4       1136.99       1400.01       108.33 o                         
  12   8   4       9020.22       9202.76       189.91 o                         
  13   8   4       9654.66       9739.60       470.66 o                         
  14   8   4      24812.11      24511.20       573.02 o                         
  15   8   4       1137.58        953.58       224.39 o                         
  16   8   4      28858.28      29286.77       513.71 o                         
  17   8   4       9706.59       8883.52       329.31 o                         
  18   8   4      14072.51      13355.39       482.26 o                         
  19   8   4       2213.95       2174.79       469.43 o                         
  20   8   4       1466.21       2204.26       453.55 o                         
   1   9   4       2136.99       2155.43        71.20 o                         
   2   9   4       6552.35       6521.81       101.25 o                         
   3   9   4        177.32        183.14        69.21 o                         
   4   9   4        275.92        240.36        73.87 o                         
   5   9   4         55.09        -24.28        69.43 o                         
   6   9   4       1098.27       1114.92        73.76 o                         
   7   9   4       7035.47       6935.94       139.46 o                         
   8   9   4        204.91        204.54       110.21 o                         
   9   9   4       8858.62       8991.75       224.36 o                         
  10   9   4       4002.96       3844.72       162.37 o                         
  11   9   4         52.36        -19.61       108.21 o                         
  12   9   4       3153.31       3089.75       260.24 o                         
  13   9   4       6760.18       6611.58       290.17 o                         
  14   9   4        377.48        411.65       214.61 o                         
  15   9   4       4577.15       4685.65       313.10 o                         
  16   9   4         40.23       -148.82       221.99 o                         
  17   9   4       1743.88       1832.35       269.48 o                         
  18   9   4       5523.45       5949.26       365.73 o                         
  19   9   4       3173.84       3351.79       512.52 o                         
   0  10   4         74.68        211.75        99.59 o                         
   1  10   4      16200.16      16223.41       200.15 o                         
   2  10   4      97374.42      96884.21       532.72 o                         
   3  10   4      15377.00      15030.12       238.39 o                         
   4  10   4       2178.47       2219.46       109.70 o                         
   5  10   4      19323.04      19963.85       232.90 o                         
   6  10   4     415645.62     416453.94      1460.77 o                         
   7  10   4       2424.68       2496.69       127.49 o                         
   8  10   4        307.70        336.19       111.78 o                         
   9  10   4        378.08        351.40       115.71 o                         
  10  10   4       7200.44       7482.04       242.86 o                         
  11  10   4        351.28        429.89       116.99 o                         
  12  10   4        150.43        221.48       175.41 o                         
  13  10   4         13.82       -164.59       252.69 o                         
  14  10   4      24136.38      24161.21       604.95 o                         
  15  10   4      10386.64       9958.78       424.64 o                         
  16  10   4      10256.58      10569.38       442.45 o                         
  17  10   4       3892.61       3240.68       306.03 o                         
  18  10   4      24932.07      23870.22      1052.43 o                         
   1  11   4      13463.91      13306.88       214.93 o                         
   2  11   4     425223.19     423394.25      1987.13 o                         
   3  11   4       8937.98       8936.31       196.94 o                         
   4  11   4       4248.16       3868.57       150.47 o                         
   5  11   4         13.14        -42.52        83.19 o                         
   6  11   4       2541.74       2653.99       115.01 o                         
   7  11   4       2531.52       2414.28       127.44 o                         
   8  11   4      30485.74      31667.65       405.37 o                         
   9  11   4       4696.83       4609.66       196.05 o                         
  10  11   4     181239.92     181275.06      1401.37 o                         
  11  11   4        488.42        450.37       154.97 o                         
  12  11   4       8350.05       8644.04       405.25 o                         
  13  11   4       5551.98       5785.32       292.98 o                         
  14  11   4      46956.05      47230.18       856.75 o                         
  15  11   4        124.82        259.80       347.13 o                         
  16  11   4         99.98       -277.61       291.37 o                         
   0  12   4        910.05        747.27       160.72 o                         
   1  12   4       3127.48       3345.23       123.98 o                         
   2  12   4        229.08        376.80       119.96 o                         
   3  12   4       2670.93       2962.59       162.05 o                         
   4  12   4      10768.13      10892.07       218.93 o                         
   5  12   4        457.24        448.86       121.67 o                         
   6  12   4       5471.73       5316.38       168.03 o                         
   7  12   4       2322.54       2371.87       146.70 o                         
   8  12   4        330.94        222.63       147.68 o                         
   9  12   4      13850.00      13685.48       342.32 o                         
  10  12   4         94.09        164.72       167.03 o                         
  11  12   4        139.48        266.55       185.96 o                         
  12  12   4       1391.17       1355.34       212.85 o                         
  13  12   4        384.69        382.29       293.93 o                         
  14  12   4       1965.10       1817.33       238.43 o                         
  15  12   4        631.02        618.07       260.95 o                         
   1  13   4       5370.71       5693.49       157.97 o                         
   2  13   4       4161.17       4270.74       177.16 o                         
   3  13   4      12972.70      13053.93       281.44 o                         
   4  13   4       8343.10       8404.95       233.52 o                         
   5  13   4       1075.87        893.04       108.91 o                         
   6  13   4       4910.74       4914.40       246.51 o                         
   7  13   4        422.94        424.14       186.64 o                         
   8  13   4       7186.35       7517.00       275.62 o                         
   9  13   4         20.39        316.63       170.02 o                         
  10  13   4      34400.90      34480.75       637.80 o                         
  11  13   4       6062.61       7100.30       318.40 o                         
  12  13   4       2818.83       2837.18       330.98 o                         
  13  13   4      10073.25       9505.50       377.81 o                         
   0  14   4      12120.30      12001.05       478.18 o                         
   1  14   4        926.35        709.18       129.30 o                         
   2  14   4       2504.36       2598.97       171.04 o                         
   3  14   4       1608.80       1785.03       150.38 o                         
   4  14   4        692.63        454.26       166.52 o                         
   5  14   4      15665.15      15925.16       306.57 o                         
   6  14   4      10199.84      10262.40       252.96 o                         
   7  14   4        177.93        213.84       154.15 o                         
   8  14   4       1729.20       1678.15       180.93 o                         
   9  14   4         42.13        299.35       176.35 o                         
  10  14   4        152.30        132.98       201.96 o                         
  11  14   4       1297.54        922.61       204.46 o                         
  12  14   4       7066.15       7477.13       712.11 o                         
   1  15   4      22611.18      23471.99       429.54 o                         
   2  15   4     143604.62     143026.69      1113.80 o                         
   3  15   4       2171.42       2531.97       191.60 o                         
   4  15   4       1365.86       1282.77       148.70 o                         
   5  15   4       2004.91       2069.18       155.76 o                         
   6  15   4        356.39        129.31       307.28 o                         
   7  15   4        833.41        379.32       202.26 o                         
   8  15   4       1948.57       1974.72       188.87 o                         
   9  15   4       2835.83       2896.96       219.63 o                         
  10  15   4      54182.00      54842.15      1072.98 o                         
  11  15   4       1536.05       2131.69       455.82 o                         
   0  16   4      13960.07      13141.34       513.98 o                         
   1  16   4       6926.57       6909.49       245.95 o                         
   2  16   4      71712.34      71567.80       758.94 o                         
   3  16   4        291.63        290.23       231.99 o                         
   4  16   4      10020.40      10085.94       362.21 o                         
   5  16   4       3855.57       3959.68       260.08 o                         
   6  16   4     170575.28     172081.80      2358.96 o                         
   7  16   4       2246.25       1983.52       275.63 o                         
   8  16   4       1237.97       1170.16       415.00 o                         
   9  16   4       1451.87        952.46       439.94 o                         
  10  16   4      16512.87      16533.85       886.79 o                         
   1  17   4       1536.54       1479.90       210.37 o                         
   2  17   4      10762.72       9939.68       476.43 o                         
   3  17   4         25.02        273.29       583.94 o                         
   1  18   4        387.94        927.51       435.41 o                         
   2  18   4        953.26        588.55       284.75 o                         
   3  18   4       4083.78       3558.18       530.67 o                         
   1   0   5      40073.72      41955.90       285.24 o                         
   2   0   5       3994.36       4060.47       103.57 o                         
   3   0   5      19746.74      20836.71       205.14 o                         
   4   0   5       6704.24       6871.12       118.53 o                         
   5   0   5      23682.63      23973.32       252.06 o                         
   6   0   5     354756.00     350424.84      1544.27 o                         
   7   0   5      11581.18      11430.69       185.99 o                         
   8   0   5        936.86        941.05        96.89 o                         
   9   0   5       1444.35       1502.45        84.45 o                         
  10   0   5        119.25        369.12       155.33 o                         
  11   0   5     182847.95     185978.98      1369.00 o                         
  12   0   5      91975.92      91303.73      1102.16 o                         
  13   0   5      10123.51       9860.32       372.28 o                         
  14   0   5      32803.84      32237.09       659.24 o                         
  15   0   5      42708.30      43741.55       783.00 o                         
  16   0   5      15561.83      15284.54       960.53 o                         
  17   0   5        639.44        629.39       210.23 o                         
  18   0   5      88366.29      88154.04      1208.95 o                         
  19   0   5      35048.46      35321.04       759.92 o                         
  20   0   5          8.44        -30.30       226.08 o                         
  21   0   5       9200.28       9210.99      1172.50 o                         
  22   0   5      12022.69      12811.61       789.24 o                         
   0   1   5       5388.59       5495.57       102.34 o                         
   1   1   5       6568.64       6727.00        57.61 o                         
   2   1   5      24964.00      25558.77       139.22 o                         
   3   1   5      31386.13      32708.93       165.83 o                         
   4   1   5         10.31         80.03        41.46 o                         
   5   1   5      68732.21      69071.01       277.75 o                         
   6   1   5         80.29         67.20        39.04 o                         
   7   1   5      16137.20      16423.45       177.96 o                         
   8   1   5       2193.80       2326.18        75.18 o                         
   9   1   5       2022.67       2016.85        71.48 o                         
  10   1   5      43727.14      43856.98       337.93 o                         
  11   1   5       3902.65       3922.13       115.56 o                         
  12   1   5       4400.33       4363.53       142.84 o                         
  13   1   5       2190.63       2271.71       159.66 o                         
  14   1   5      32416.96      33472.25       492.13 o                         
  15   1   5      10903.78      11077.08       292.06 o                         
  16   1   5       1881.08       1849.60       164.34 o                         
  17   1   5       8749.35       8675.13       514.91 o                         
  18   1   5        387.48        464.46       154.00 o                         
  19   1   5       3878.24       3806.63       222.99 o                         
  20   1   5      28967.23      30024.81       502.41 o                         
  21   1   5        591.60        265.26       205.31 o                         
  22   1   5       8547.56       8345.17       467.08 o                         
   1   2   5      96011.84      97256.20       352.74 o                         
   2   2   5      33195.14      33652.78       283.63 o                         
   3   2   5      84175.06      83924.70       430.69 o                         
   4   2   5      25321.01      25087.85       138.40 o                         
   5   2   5       1489.28       1488.03        56.62 o                         
   6   2   5      19581.43      19218.58       132.27 o                         
   7   2   5        841.61        783.73        48.80 o                         
   8   2   5       3964.14       3945.78        86.86 o                         
   9   2   5      32287.09      32262.51       203.44 o                         
  10   2   5      24549.21      24584.57       235.47 o                         
  11   2   5      28233.75      28022.01       290.13 o                         
  12   2   5          1.44        123.22        82.53 o                         
  13   2   5      67655.11      68331.97       557.74 o                         
  14   2   5      35693.72      35802.93       397.63 o                         
  15   2   5       9234.68       9499.43       277.63 o                         
  16   2   5         84.39        -89.17       164.85 o                         
  17   2   5       3629.39       3989.93       223.16 o                         
  18   2   5        731.49        822.62       164.85 o                         
  19   2   5       2360.14       2219.35       196.47 o                         
  20   2   5        513.18        494.23       165.00 o                         
  21   2   5       2198.49       2261.14       244.50 o                         
   0   3   5        164.51        145.29        45.52 o                         
   1   3   5      29722.42      29720.73       132.48 o                         
   2   3   5      16674.57      16799.65       106.00 o                         
   3   3   5      57787.90      57224.14       223.17 o                         
   4   3   5       3724.20       3829.16        67.51 o                         
   5   3   5     393981.38     390944.62      1614.97 o                         
   6   3   5     105232.00     103510.82       520.69 o                         
   7   3   5      52478.40      51993.54       289.18 o                         
   8   3   5       2883.15       3024.87        77.49 o                         
   9   3   5      84772.29      85268.59       440.85 o                         
  10   3   5      67188.39      67768.16       310.16 o                         
  11   3   5       2753.11       2813.16        71.30 o                         
  12   3   5      10472.56      10660.80       132.13 o                         
  13   3   5        506.83        515.38        57.05 o                         
  14   3   5       8246.46       8372.76       212.53 o                         
  15   3   5       2009.49       2138.68       149.32 o                         
  16   3   5         19.23        177.33       119.03 o                         
  17   3   5      78555.55      78567.55       684.40 o                         
  18   3   5      98243.51     100158.36      1064.84 o                         
  19   3   5       3148.79       2991.99       232.66 o                         
  20   3   5        691.08        639.50       159.71 o                         
  21   3   5       4430.36       4915.16       376.34 o                         
   1   4   5         13.17         31.08        35.77 o                         
   2   4   5      15128.66      15152.46       105.95 o                         
   3   4   5      38958.83      38712.04       171.20 o                         
   4   4   5      17590.66      17326.64       114.76 o                         
   5   4   5        282.31        349.02        36.76 o                         
   6   4   5       8267.86       8224.54       104.72 o                         
   7   4   5       1272.27       1291.56        70.16 o                         
   8   4   5        892.76        852.16       103.93 o                         
   9   4   5       8166.87       8249.23       149.74 o                         
  10   4   5       8972.65       8598.10       135.72 o                         
  11   4   5      14968.92      14993.53       176.66 o                         
  12   4   5       1749.41       1811.90       135.22 o                         
  13   4   5       1022.19       1085.66        65.42 o                         
  14   4   5      16773.51      16584.29       252.88 o                         
  15   4   5        735.22        841.37       128.12 o                         
  16   4   5      18862.07      18745.23       310.49 o                         
  17   4   5       2043.51       2295.05       160.41 o                         
  18   4   5      14896.58      14383.16       338.22 o                         
  19   4   5       2954.41       2928.93       168.54 o                         
  20   4   5        873.16       1165.58       315.21 o                         
  21   4   5       1018.56        473.96       408.19 o                         
   0   5   5      19523.01      19514.21       190.82 o                         
   1   5   5        496.24        522.22        43.93 o                         
   2   5   5      41626.36      40987.05       216.13 o                         
   3   5   5      64783.76      63359.79       257.18 o                         
   4   5   5          0.92         -3.72        41.75 o                         
   5   5   5      28336.52      28226.83       156.02 o                         
   6   5   5       3085.75       3064.87        89.63 o                         
   7   5   5        109.46        188.16        52.21 o                         
   8   5   5      46693.32      47268.64       366.27 o                         
   9   5   5         57.06         39.17        71.92 o                         
  10   5   5     131638.38     132417.30       711.79 o                         
  11   5   5      84093.47      84597.09       584.75 o                         
  12   5   5         36.09        111.79        74.13 o                         
  13   5   5      13815.99      13593.93       185.11 o                         
  14   5   5      70246.82      70631.58       665.73 o                         
  15   5   5      77269.30      76724.02       756.95 o                         
  16   5   5      33064.80      31971.42       310.62 o                         
  17   5   5      34618.48      34999.22       416.73 o                         
  18   5   5       2040.17       1962.16       173.89 o                         
  19   5   5       6918.34       6505.39       252.07 o                         
  20   5   5      30507.79      30671.51       596.47 o                         
  21   5   5        435.12        519.31       374.18 o                         
   1   6   5      24198.63      23713.54       150.68 o                         
   2   6   5        239.56        146.34        44.78 o                         
   3   6   5      25433.59      25238.97       195.28 o                         
   4   6   5        157.65        111.77        58.53 o                         
   5   6   5       6835.85       6914.23        75.55 o                         
   6   6   5      89986.22      89754.84       428.57 o                         
   7   6   5       3831.31       3684.62        87.07 o                         
   8   6   5       2486.10       2535.56        86.50 o                         
   9   6   5       3160.39       3195.42        99.61 o                         
  10   6   5       5120.00       5349.80       169.70 o                         
  11   6   5      38682.91      37528.57       374.16 o                         
  12   6   5      17780.10      17896.00       203.76 o                         
  13   6   5        307.71        267.04        64.01 o                         
  14   6   5      18003.03      17727.14       226.39 o                         
  15   6   5       7352.83       7428.56       168.05 o                         
  16   6   5      17835.37      17758.66       331.08 o                         
  17   6   5        363.84        255.44       157.70 o                         
  18   6   5      39341.97      39226.16       544.98 o                         
  19   6   5       4689.59       4556.72       355.15 o                         
  20   6   5        599.91        603.22       399.12 o                         
  21   6   5      11605.67      10516.41       725.74 o                         
   0   7   5       4362.82       4412.69       110.13 o                         
   1   7   5       3753.88       3592.35        76.12 o                         
   2   7   5      11319.91      11414.46       116.81 o                         
   3   7   5       1128.11       1205.78        63.89 o                         
   4   7   5       5771.22       5828.17       100.53 o                         
   5   7   5      44282.14      45235.25       271.06 o                         
   6   7   5      39462.20      39386.25       239.41 o                         
   7   7   5      25249.24      25378.26       211.79 o                         
   8   7   5       1265.71       1329.15        80.84 o                         
   9   7   5       9504.95       9547.27       176.20 o                         
  10   7   5      20730.15      20918.16       261.38 o                         
  11   7   5       1387.53       1577.52       137.76 o                         
  12   7   5       9495.73      10133.95       264.72 o                         
  13   7   5       1749.91       1800.14       229.52 o                         
  14   7   5        768.93       1109.20       205.13 o                         
  15   7   5        629.13        713.20       278.75 o                         
  16   7   5         28.87        134.27       166.38 o                         
  17   7   5      10198.06       9674.54       319.99 o                         
  18   7   5      11270.46      10928.07       335.35 o                         
  19   7   5        413.01        629.79       211.93 o                         
  20   7   5       1328.36       1392.40       415.00 o                         
  21   7   5        236.99        244.92       383.25 o                         
   1   8   5      95370.59      95835.82       399.74 o                         
   2   8   5      24479.00      24800.42       178.69 o                         
   3   8   5      48298.77      48502.01       308.42 o                         
   4   8   5       7466.08       7479.06       120.48 o                         
   5   8   5       6789.60       6926.03       108.51 o                         
   6   8   5      25692.27      25433.47       193.50 o                         
   7   8   5       1150.30       1174.40        83.45 o                         
   8   8   5          7.36        -66.09        75.79 o                         
   9   8   5      62157.28      62089.65       660.14 o                         
  10   8   5      50954.85      51494.83       465.91 o                         
  11   8   5      36800.42      36625.43       347.63 o                         
  12   8   5        125.20        254.83       129.25 o                         
  13   8   5      91801.20      89630.20      1090.06 o                         
  14   8   5      42397.94      42115.60       746.74 o                         
  15   8   5       8511.45       9122.61       394.34 o                         
  16   8   5       3725.92       3720.74       241.44 o                         
  17   8   5       3090.98       2896.65       206.20 o                         
  18   8   5       4655.22       4523.65       327.76 o                         
  19   8   5       1978.93       2072.74       476.23 o                         
  20   8   5        829.04       -426.34       426.34 o                         
   0   9   5       3412.99       3466.79       115.10 o                         
   1   9   5      11235.19      11193.07       126.61 o                         
   2   9   5       4047.37       4081.10        92.17 o                         
   3   9   5      17396.14      17521.38       210.34 o                         
   4   9   5         80.22         30.50        98.31 o                         
   5   9   5         14.43        176.99        72.58 o                         
   6   9   5       7564.75       7542.68       154.68 o                         
   7   9   5       8558.81       8409.41       155.15 o                         
   8   9   5        952.15       1055.19        93.95 o                         
   9   9   5       4468.34       4396.91       168.12 o                         
  10   9   5      22696.49      22857.04       322.33 o                         
  11   9   5       1255.49       1156.92       115.24 o                         
  12   9   5       5659.59       5717.63       217.52 o                         
  13   9   5          1.19        113.65       184.09 o                         
  14   9   5       2080.38       2485.71       278.26 o                         
  15   9   5       4294.58       4526.30       311.27 o                         
  16   9   5          6.72        -71.07       273.85 o                         
  17   9   5       3668.32       3593.63       217.27 o                         
  18   9   5       8875.83       8776.38       424.40 o                         
   1  10   5       8183.09       8442.43       141.21 o                         
   2  10   5       1545.09       1440.81        91.16 o                         
   3  10   5      14908.20      14232.88       251.11 o                         
   4  10   5          2.53        -11.17        85.36 o                         
   5  10   5        514.53        608.09        83.11 o                         
   6  10   5      48885.62      49679.93       574.02 o                         
   7  10   5        677.11        740.23        89.77 o                         
   8  10   5         26.46          2.36        86.72 o                         
   9  10   5      10856.23      10859.32       250.32 o                         
  10  10   5       7029.73       7507.63       241.78 o                         
  11  10   5      59075.04      57419.89       761.08 o                         
  12  10   5      23104.85      23287.43       498.68 o                         
  13  10   5      11647.50      12012.76       492.85 o                         
  14  10   5      21518.21      22030.77       578.69 o                         
  15  10   5      16240.69      16343.81       517.45 o                         
  16  10   5      20165.73      20003.48       899.47 o                         
  17  10   5       1071.05        946.49       257.05 o                         
   0  11   5          0.74       -115.01       115.01 o                         
   1  11   5       2227.93       2396.88       103.73 o                         
   2  11   5      12368.84      12268.46       226.98 o                         
   3  11   5      39245.84      38996.82       396.77 o                         
   4  11   5       1050.44       1084.43       111.45 o                         
   5  11   5      20448.30      20766.48       262.53 o                         
   6  11   5       6596.44       6843.49       157.85 o                         
   7  11   5      12109.11      12263.00       224.17 o                         
   8  11   5       5698.39       5706.69       279.87 o                         
   9  11   5       2956.32       3130.09       162.80 o                         
  10  11   5      41193.63      41000.71       616.60 o                         
  11  11   5      20385.74      20289.31       543.66 o                         
  12  11   5       1776.59       1882.48       219.64 o                         
  13  11   5       6966.31       6231.48       308.44 o                         
  14  11   5      51722.89      51788.09       772.35 o                         
  15  11   5      11186.06      10184.82       440.27 o                         
  16  11   5       7285.68       7268.12       355.12 o                         
   1  12   5       1545.39       1591.81       102.64 o                         
   2  12   5        706.98        668.54       122.09 o                         
   3  12   5      14645.32      14739.81       256.32 o                         
   4  12   5       4851.53       5173.06       190.88 o                         
   5  12   5          4.40        -88.47       140.06 o                         
   6  12   5       9754.78       9944.82       224.15 o                         
   7  12   5       1608.73       1858.85       143.11 o                         
   8  12   5      10932.40      11555.48       313.07 o                         
   9  12   5        506.44        419.06       157.42 o                         
  10  12   5        465.02        737.67       183.28 o                         
  11  12   5       6836.04       6935.65       378.33 o                         
  12  12   5        128.78        185.68       193.02 o                         
  13  12   5       6525.11       7205.17       331.66 o                         
  14  12   5       5089.42       5167.27       306.10 o                         
  15  12   5       3188.25       2578.48       551.07 o                         
   0  13   5       1898.48       2367.88       176.81 o                         
   1  13   5       3654.99       3603.24       161.08 o                         
   2  13   5          2.63         43.60       112.39 o                         
   3  13   5       9497.33       9565.86       221.70 o                         
   4  13   5       3330.73       3275.91       151.31 o                         
   5  13   5     109439.23     110004.98       729.73 o                         
   6  13   5      57541.50      56715.77       536.80 o                         
   7  13   5      24233.51      24077.10       436.50 o                         
   8  13   5         76.29        232.62       156.38 o                         
   9  13   5      63657.03      64880.66       731.67 o                         
  10  13   5      33962.54      33453.21       589.30 o                         
  11  13   5        959.92        819.27       275.66 o                         
  12  13   5       1011.71       1216.38       230.07 o                         
  13  13   5        441.49        531.71       253.65 o                         
   1  14   5       9832.17      10219.51       276.62 o                         
   2  14   5       8383.74       8275.17       231.75 o                         
   3  14   5      32694.43      32824.55       413.63 o                         
   4  14   5       6598.64       6879.77       204.34 o                         
   5  14   5        859.78       1139.91       124.57 o                         
   6  14   5       7064.81       7214.16       269.69 o                         
   7  14   5       2413.56       2777.16       171.02 o                         
   8  14   5        239.16        354.37       211.62 o                         
   9  14   5       3523.50       3451.40       224.87 o                         
  10  14   5       4719.18       5051.57       313.53 o                         
  11  14   5       7076.67       7030.79       289.79 o                         
  12  14   5        500.28        306.14       412.73 o                         
   0  15   5       8483.86       8341.81       765.89 o                         
   1  15   5          6.01        169.73       189.55 o                         
   2  15   5       2824.58       2831.20       195.40 o                         
   3  15   5       1285.19       1279.69       171.65 o                         
   4  15   5          0.72        108.31       124.43 o                         
   5  15   5       4130.07       4550.56       228.35 o                         
   6  15   5        367.51        367.37       155.56 o                         
   7  15   5         63.70       -140.85       176.84 o                         
   8  15   5       3621.28       3950.85       212.87 o                         
   9  15   5        201.44        317.51       190.57 o                         
  10  15   5      28976.41      28788.58      1125.05 o                         
  11  15   5       5487.31       4426.80       562.42 o                         
   1  16   5       7937.99       7393.61       275.09 o                         
   2  16   5         38.13       -168.26       168.26 o                         
   3  16   5       1021.85       1249.65       217.74 o                         
   4  16   5       3253.52       3929.47       236.89 o                         
   5  16   5        594.83        421.91       209.53 o                         
   6  16   5      26396.34      25721.31       730.69 o                         
   9  16   5       4825.19       4050.32       566.95 o                         
  10  16   5       8714.65       9395.83       730.26 o                         
   0  17   5         64.78       -244.03       271.79 o                         
   1  17   5       3116.97       3413.83       340.68 o                         
   2  17   5       2257.94       2477.17       337.46 o                         
   3  17   5       6459.97       6245.15       434.40 o                         
   2  18   5       5763.38       5308.99       555.62 o                         
   0   0   6      14944.45      15928.34       437.85 o                         
   1   0   6      61609.43      61576.43       351.49 o                         
   2   0   6       4952.26       5133.53       103.59 o                         
   3   0   6     139019.23     137699.73       563.33 o                         
   4   0   6      28190.84      27870.41       387.24 o                         
   5   0   6       7404.31       7105.89       145.89 o                         
   6   0   6      14595.98      14098.91       166.08 o                         
   7   0   6          3.37         26.54        56.35 o                         
   8   0   6      15473.28      15549.06       209.46 o                         
   9   0   6       3864.11       4428.44       125.50 o                         
  10   0   6       9175.39       8940.00       161.22 o                         
  11   0   6     160119.61     161923.55      1265.98 o                         
  12   0   6     101065.73     101874.13      1204.46 o                         
  13   0   6      52094.11      51503.04      1066.45 o                         
  14   0   6       1976.34       2043.79       234.10 o                         
  15   0   6      11121.60      10688.91       422.28 o                         
  16   0   6       3780.04       3618.07       295.83 o                         
  17   0   6       6757.05       6538.23       468.32 o                         
  18   0   6       6380.31       6624.85       858.38 o                         
  19   0   6       1022.66       1470.38       262.04 o                         
  20   0   6      47235.46      46749.89       908.60 o                         
  21   0   6        816.48        977.88       276.93 o                         
  22   0   6        248.46       -192.76       396.85 o                         
   1   1   6        399.44        473.64        32.26 o                         
   2   1   6      12340.10      12636.38        93.05 o                         
   3   1   6        332.25        318.03        38.64 o                         
   4   1   6      58150.63      58327.52       246.75 o                         
   5   1   6      74265.12      72481.53       337.46 o                         
   6   1   6        259.33        319.26        36.38 o                         
   7   1   6       9972.64      10159.84       122.73 o                         
   8   1   6      14334.67      14153.64       148.04 o                         
   9   1   6        112.38        261.45        58.64 o                         
  10   1   6       2615.87       2584.64        97.15 o                         
  11   1   6       3922.88       3836.78       124.29 o                         
  12   1   6      11526.71      11421.58       293.28 o                         
  13   1   6      26189.34      26305.67       316.98 o                         
  14   1   6         10.57        100.07       127.18 o                         
  15   1   6        556.52        342.49       138.32 o                         
  16   1   6       2024.12       2265.41       182.96 o                         
  17   1   6       3634.15       3427.76       207.17 o                         
  18   1   6       3676.12       3864.92       228.33 o                         
  19   1   6        611.20        437.73       170.23 o                         
  20   1   6        103.73        185.30       203.92 o                         
  21   1   6       2775.15       3002.92       217.52 o                         
  22   1   6          1.29        -38.88       577.14 o                         
   0   2   6       8881.30       9229.13        90.78 o                         
   1   2   6       9632.43       9714.83        69.95 o                         
   2   2   6      33400.21      33424.34       167.19 o                         
   3   2   6      10461.42      10744.31       112.76 o                         
   4   2   6      23763.96      23560.36       162.17 o                         
   5   2   6       7371.81       7232.42        77.96 o                         
   6   2   6       5554.04       5555.80        97.60 o                         
   7   2   6       1315.52       1308.73        53.79 o                         
   8   2   6      96485.21      97666.45       403.44 o                         
   9   2   6      16895.68      17018.92       163.84 o                         
  10   2   6      19401.37      19484.64       167.09 o                         
  11   2   6      28235.17      28603.25       222.82 o                         
  12   2   6       2693.64       2596.36        91.03 o                         
  13   2   6      17898.65      18121.04       238.49 o                         
  14   2   6      59167.83      58794.44       453.09 o                         
  15   2   6       1964.51       1744.34       166.60 o                         
  16   2   6      32795.67      33190.36       505.47 o                         
  17   2   6         27.20        234.89       171.12 o                         
  18   2   6       7196.62       7657.60       278.34 o                         
  19   2   6        427.76        586.18       168.73 o                         
  20   2   6      21281.13      20643.71       510.37 o                         
  21   2   6      25296.31      24849.11      1043.36 o                         
   1   3   6      82341.69      81311.94       353.25 o                         
   2   3   6      10934.27      11146.30        93.08 o                         
   3   3   6      12414.77      12038.76       108.54 o                         
   4   3   6      79190.79      77939.03       312.08 o                         
   5   3   6        178.79         96.00        40.91 o                         
   6   3   6      19618.53      19024.60       160.40 o                         
   7   3   6      14405.69      14403.75       149.40 o                         
   8   3   6      10273.40      10347.00       124.58 o                         
   9   3   6          4.46         17.97        55.40 o                         
  10   3   6      34325.54      34208.34       243.43 o                         
  11   3   6       2821.24       2822.05        63.06 o                         
  12   3   6      89765.89      90828.50       455.03 o                         
  13   3   6       8588.08       8567.75       112.77 o                         
  14   3   6       1480.63       1499.42        85.65 o                         
  15   3   6       5610.87       5325.06       151.53 o                         
  16   3   6       7307.54       7325.23       256.26 o                         
  17   3   6      77948.01      77977.73       872.91 o                         
  18   3   6      57211.68      58503.19       673.73 o                         
  19   3   6      28438.67      28576.96       517.70 o                         
  20   3   6        628.16        811.27       174.96 o                         
  21   3   6      12007.55      11624.38       523.75 o                         
   0   4   6       6980.87       6823.21       113.03 o                         
   1   4   6      19910.73      19256.26       117.30 o                         
   2   4   6       3547.72       3499.63        57.44 o                         
   3   4   6      18536.03      18300.29       114.60 o                         
   4   4   6        351.84        307.27        39.14 o                         
   5   4   6       3206.93       3152.92        62.84 o                         
   6   4   6        244.13        211.60        61.21 o                         
   7   4   6       1487.27       1521.16        75.07 o                         
   8   4   6      41957.86      41768.00       311.54 o                         
   9   4   6      10179.68       9820.89       139.45 o                         
  10   4   6        442.40        455.76        66.97 o                         
  11   4   6       6340.31       6552.95       128.75 o                         
  12   4   6       8767.53       8810.02       161.22 o                         
  13   4   6       3650.74       3753.82        94.70 o                         
  14   4   6       9565.13       9567.14       156.92 o                         
  15   4   6       1294.57       1101.81        95.70 o                         
  16   4   6      14553.31      14848.10       286.19 o                         
  17   4   6        160.72        344.97       126.57 o                         
  18   4   6        112.01        102.67       179.44 o                         
  19   4   6       2126.89       2272.52       191.42 o                         
  20   4   6        191.59         -8.62       213.55 o                         
  21   4   6        121.72        185.95       367.37 o                         
   1   5   6      71427.57      70419.56       267.97 o                         
   2   5   6       3578.13       3521.75        70.32 o                         
   3   5   6       4110.67       4045.41        64.70 o                         
   4   5   6       9545.80       9310.49        93.02 o                         
   5   5   6      11860.04      11876.57       104.51 o                         
   6   5   6      16970.17      17012.10       150.40 o                         
   7   5   6     104332.64     103412.16       571.40 o                         
   8   5   6        254.14        262.45        73.92 o                         
   9   5   6      35042.96      35179.93       312.62 o                         
  10   5   6       9859.01       9975.88       178.98 o                         
  11   5   6       6835.18       6857.91       137.13 o                         
  12   5   6       1787.89       1819.38        89.44 o                         
  13   5   6      13273.01      13586.36       202.60 o                         
  14   5   6        578.95        678.44        77.49 o                         
  15   5   6       8669.73       8578.96       193.92 o                         
  16   5   6      37970.60      37287.71       492.21 o                         
  17   5   6      42281.52      42688.57       467.79 o                         
  18   5   6         15.06        319.23       159.64 o                         
  19   5   6      15986.15      16309.04       370.95 o                         
  20   5   6        112.90        488.87       212.20 o                         
  21   5   6       1838.43       2202.00       446.75 o                         
  22   5   6       4653.11       4349.66       537.47 o                         
   0   6   6         15.77         69.75        64.12 o                         
   1   6   6      20492.47      20632.58       149.63 o                         
   2   6   6       4489.15       4440.66        81.66 o                         
   3   6   6       7246.10       7150.26        89.82 o                         
   4   6   6       6659.65       6493.30        89.58 o                         
   5   6   6       1159.99       1155.23        52.68 o                         
   6   6   6        527.00        588.97        50.25 o                         
   7   6   6        801.99        790.10        60.99 o                         
   8   6   6       9105.84       9071.90       133.20 o                         
   9   6   6      39626.16      40176.20       439.03 o                         
  10   6   6       6746.97       6716.65       173.98 o                         
  11   6   6      34751.65      34638.66       351.60 o                         
  12   6   6      52594.00      52515.18       433.65 o                         
  13   6   6       1763.13       1697.26        93.98 o                         
  14   6   6       2426.85       2330.97       106.75 o                         
  15   6   6       1039.52       1004.42       107.27 o                         
  16   6   6       7338.79       6927.00       164.78 o                         
  17   6   6        117.65        157.71       176.43 o                         
  18   6   6        546.91        293.78       184.26 o                         
  19   6   6        132.26        254.15       271.24 o                         
  20   6   6      18902.46      18389.48       882.28 o                         
  21   6   6       1141.85        768.77       387.79 o                         
   1   7   6      12988.78      13015.80       127.76 o                         
   2   7   6        202.56        218.35        50.80 o                         
   3   7   6      11181.21      11317.35       122.67 o                         
   4   7   6      46170.69      46496.91       243.98 o                         
   5   7   6      15425.27      15671.07       124.71 o                         
   6   7   6      16543.03      16736.81       158.13 o                         
   7   7   6       6876.63       7029.50       118.94 o                         
   8   7   6      25867.53      25802.77       259.51 o                         
   9   7   6       3380.15       3186.57       111.14 o                         
  10   7   6      12531.66      12985.27       474.79 o                         
  11   7   6        389.42        467.28       132.10 o                         
  12   7   6      40113.53      40154.14       594.45 o                         
  13   7   6      24797.33      24373.34       481.84 o                         
  14   7   6        279.48        160.02       133.45 o                         
  15   7   6       5800.25       5911.86       288.37 o                         
  16   7   6       1044.46       1487.22       181.38 o                         
  17   7   6      28441.65      28860.47       526.60 o                         
  18   7   6      28453.54      28461.02       526.78 o                         
  19   7   6      17105.91      16856.03       528.38 o                         
  20   7   6         16.86        -43.09       414.99 o                         
   0   8   6      21053.65      21561.34       231.98 o                         
   1   8   6      13075.23      12827.61       124.39 o                         
   2   8   6      28409.92      28998.22       207.73 o                         
   3   8   6      13526.27      12897.40       138.37 o                         
   4   8   6      28342.79      28347.75       198.22 o                         
   5   8   6        849.08        806.72        76.64 o                         
   6   8   6       3360.87       3247.68       103.09 o                         
   7   8   6       1021.90       1114.09        96.53 o                         
   8   8   6      80117.89      80611.65       483.46 o                         
   9   8   6       4153.92       4174.76       166.49 o                         
  10   8   6      26656.81      26856.33       345.64 o                         
  11   8   6       5447.34       5331.48       255.38 o                         
  12   8   6        592.14        870.13       205.10 o                         
  13   8   6      26207.11      26822.74       514.97 o                         
  14   8   6      44189.95      44719.59       677.67 o                         
  15   8   6       5145.46       5115.88       282.10 o                         
  16   8   6      20599.55      20666.99       545.74 o                         
  17   8   6        720.32        663.66       178.10 o                         
  18   8   6       9482.31       9530.27       371.66 o                         
  19   8   6       1063.73       1297.15       401.39 o                         
   1   9   6       1030.48       1035.83        60.40 o                         
   2   9   6        203.00        234.38        67.65 o                         
   3   9   6       2948.78       2772.76       110.31 o                         
   4   9   6      53328.13      52954.23       679.08 o                         
   5   9   6       6270.42       6167.82       125.34 o                         
   6   9   6       1718.72       1653.75        67.64 o                         
   7   9   6       8930.28       8981.92       163.20 o                         
   8   9   6       1590.84       1422.50        99.38 o                         
   9   9   6         23.96        198.30       156.13 o                         
  10   9   6       7225.27       7430.10       212.57 o                         
  11   9   6        648.42        539.50       107.97 o                         
  12   9   6      27498.80      27843.45       901.32 o                         
  13   9   6       1820.03       2195.91       211.64 o                         
  14   9   6       2628.57       2560.30       230.38 o                         
  15   9   6      10762.36      10345.98       366.42 o                         
  16   9   6       2731.02       2979.70       262.99 o                         
  17   9   6       2333.66       2386.67       248.42 o                         
  18   9   6       9961.38       9461.71       709.86 o                         
   0  10   6      13886.25      13807.30       265.81 o                         
   1  10   6      21738.14      21528.39       217.50 o                         
   2  10   6       2212.53       2071.29       102.77 o                         
   3  10   6      28914.81      28812.12       300.39 o                         
   4  10   6       2035.54       1996.89        94.30 o                         
   5  10   6          2.89        -43.10        75.24 o                         
   6  10   6       8311.29       8419.16       142.29 o                         
   7  10   6       3005.40       3146.35       118.29 o                         
   8  10   6       9423.40       9283.52       217.22 o                         
   9  10   6       5519.29       5500.06       178.74 o                         
  10  10   6       3115.17       3361.71       213.66 o                         
  11  10   6      19092.64      19951.80       931.59 o                         
  12  10   6      28967.42      28908.27       554.03 o                         
  13  10   6      29748.09      30515.28       518.68 o                         
  14  10   6          1.48          0.20       195.23 o                         
  15  10   6       8669.54       8792.71       359.23 o                         
  16  10   6       4556.62       4435.91       307.71 o                         
  17  10   6       6255.36       6541.91       471.80 o                         
   1  11   6      16663.74      16396.37       210.74 o                         
   2  11   6       7087.92       7107.23       212.93 o                         
   3  11   6       2106.56       2216.99       145.20 o                         
   4  11   6        689.36        654.50        99.43 o                         
   5  11   6      30273.44      30308.35       295.84 o                         
   6  11   6       7086.23       7019.96       147.91 o                         
   7  11   6      53162.11      53250.21       434.70 o                         
   8  11   6       2880.84       3043.12       154.90 o                         
   9  11   6       3844.45       3530.39       249.32 o                         
  10  11   6        167.13        -69.07       277.70 o                         
  11  11   6      12544.26      12359.01       443.88 o                         
  12  11   6       1841.03       1848.16       205.00 o                         
  13  11   6      19025.84      19063.24       428.26 o                         
  14  11   6         23.09         92.07       195.63 o                         
  15  11   6       5522.70       6175.86       320.57 o                         
  16  11   6      13895.33      14081.88       877.71 o                         
   0  12   6        191.17         95.71       118.99 o                         
   1  12   6          0.33         40.66        94.93 o                         
   2  12   6        532.23        618.58       123.05 o                         
   3  12   6       1156.61       1289.19       149.08 o                         
   4  12   6       6388.79       6400.82       248.97 o                         
   5  12   6       2469.58       2552.69       140.42 o                         
   6  12   6        956.55        919.41        97.81 o                         
   7  12   6        307.22        378.69       119.82 o                         
   8  12   6      19019.51      19059.07       327.87 o                         
   9  12   6      29380.22      29997.25       438.72 o                         
  10  12   6       1153.03       1220.37       158.31 o                         
  11  12   6       6670.41       6745.17       320.99 o                         
  12  12   6       8339.16       8242.06       305.66 o                         
  13  12   6        879.26       1271.80       205.36 o                         
  14  12   6      19911.08      19120.35       443.65 o                         
   1  13   6      10306.85      10277.18       251.90 o                         
   2  13   6       2647.03       2490.20       158.38 o                         
   3  13   6      23742.42      24238.43       332.19 o                         
   4  13   6      27630.46      27401.26       329.86 o                         
   5  13   6          1.56        -28.16       102.36 o                         
   6  13   6      11950.69      11906.31       239.47 o                         
   7  13   6       3704.92       3929.07       195.49 o                         
   8  13   6      12671.53      12544.05       302.42 o                         
   9  13   6         11.36        200.43       139.99 o                         
  10  13   6       7677.51       7606.95       259.27 o                         
  11  13   6       2281.89       1991.07       237.82 o                         
  12  13   6      40431.77      40551.48       697.74 o                         
  13  13   6       5611.67       5567.68       325.61 o                         
   0  14   6      36244.71      35110.27       686.68 o                         
   1  14   6       1424.70       1406.09       195.40 o                         
   2  14   6        628.40        472.06       122.20 o                         
   3  14   6      11646.88      11164.00       244.17 o                         
   4  14   6         36.24         96.08       107.55 o                         
   5  14   6          3.98        157.24       122.29 o                         
   6  14   6        236.57        280.46       152.28 o                         
   7  14   6        861.13        799.43       147.94 o                         
   8  14   6      32052.49      32541.33       474.43 o                         
   9  14   6       3520.27       3109.79       199.79 o                         
  10  14   6       1527.88       1445.64       190.41 o                         
  11  14   6       2002.97       2023.58       221.65 o                         
  12  14   6          2.87        446.74       473.96 o                         
   1  15   6       8935.54       8708.11       284.57 o                         
   2  15   6         93.60        397.95       156.72 o                         
   3  15   6       3293.63       3517.99       205.01 o                         
   4  15   6       7650.30       6999.85       277.26 o                         
   5  15   6       2233.98       2130.66       226.50 o                         
   6  15   6        732.57        880.66       150.32 o                         
   7  15   6       4576.32       4138.09       225.93 o                         
   8  15   6       1261.55       1104.95       181.89 o                         
   9  15   6       3412.55       3460.62       274.33 o                         
  10  15   6       1361.08       1288.09       430.87 o                         
  11  15   6         54.98        360.57       403.66 o                         
   0  16   6       9351.46       8365.31      1215.60 o                         
   1  16   6       6312.86       6556.14       266.27 o                         
   2  16   6       1895.47       1804.00       192.48 o                         
   3  16   6      29772.75      30565.01       591.30 o                         
   4  16   6       4736.18       5008.15       355.53 o                         
   5  16   6         51.31       -136.53       248.63 o                         
   6  16   6       1377.05       1549.55       326.83 o                         
   1  17   6       8362.36       8846.16       388.19 o                         
   2  17   6       2321.84       2567.12       496.64 o                         
   3  17   6        303.54       -204.10       394.59 o                         
   1   0   7      25709.99      26039.52       268.92 o                         
   2   0   7      57408.21      58758.79       393.52 o                         
   3   0   7       3734.88       3825.17       107.94 o                         
   4   0   7      32496.86      31606.88       261.63 o                         
   5   0   7       1729.55       1726.53        79.84 o                         
   6   0   7      14787.20      14267.21       180.43 o                         
   7   0   7      25098.04      24440.24       233.23 o                         
   8   0   7      23196.41      22622.62       453.45 o                         
   9   0   7       7971.78       7898.05       138.48 o                         
  10   0   7      17772.18      17316.50       420.52 o                         
  11   0   7       2959.59       2846.76       360.58 o                         
  12   0   7      26173.74      26581.75       864.26 o                         
  13   0   7      11333.74      11039.18       422.98 o                         
  14   0   7      12778.84      12568.37       445.69 o                         
  15   0   7      19681.12      20482.69       571.16 o                         
  16   0   7     123657.98     122845.65      1484.25 o                         
  17   0   7      51918.20      53265.06      1336.32 o                         
  18   0   7      18830.72      18730.75       587.32 o                         
  19   0   7       2213.72       2456.91       531.79 o                         
  20   0   7        294.58        194.72       243.30 o                         
  21   0   7       6581.26       7046.87       428.06 o                         
  22   0   7       1808.61       2075.00       507.98 o                         
   0   1   7       1652.33       1894.14        70.95 o                         
   1   1   7      38408.07      38514.88       193.18 o                         
   2   1   7      19903.91      19936.08       130.32 o                         
   3   1   7       1135.56       1084.26        42.14 o                         
   4   1   7      10411.02       9932.73        98.84 o                         
   5   1   7       7304.07       7270.74        90.78 o                         
   6   1   7       1341.56       1379.45        67.80 o                         
   7   1   7       2977.12       2873.49        50.65 o                         
   8   1   7          4.46         38.64        49.07 o                         
   9   1   7      19929.11      19812.13       170.02 o                         
  10   1   7        685.19        711.42        60.00 o                         
  11   1   7        254.38        218.28        65.58 o                         
  12   1   7       8800.43       9382.90       164.02 o                         
  13   1   7       2579.53       2552.06       146.58 o                         
  14   1   7       4128.93       3904.35       202.42 o                         
  15   1   7      29618.95      29656.20       802.16 o                         
  16   1   7       1166.93       1311.33       174.12 o                         
  17   1   7          1.35        -41.69       158.00 o                         
  18   1   7       3497.50       3639.98       224.02 o                         
  19   1   7       1045.10       1453.79       190.66 o                         
  20   1   7      24845.78      25567.76       490.22 o                         
  21   1   7       7783.76       7714.58       343.12 o                         
   1   2   7      26797.67      26113.86       190.97 o                         
   2   2   7      33008.89      32259.54       177.85 o                         
   3   2   7      87160.12      85538.11       287.52 o                         
   4   2   7    1122805.88    1108930.25      2243.42 o                         
   5   2   7      20006.13      19617.54       131.06 o                         
   6   2   7      32635.70      32204.51       230.63 o                         
   7   2   7      19339.88      19610.00       148.45 o                         
   8   2   7     157308.80     157171.94       720.59 o                         
   9   2   7        108.34        155.23        49.06 o                         
  10   2   7        631.75        640.77        54.33 o                         
  11   2   7        142.08         63.44        53.80 o                         
  12   2   7       5753.97       5825.50       124.53 o                         
  13   2   7        370.39        230.72        85.78 o                         
  14   2   7      18856.15      19102.88       286.56 o                         
  15   2   7       2549.83       2444.21       142.28 o                         
  16   2   7      20473.21      20456.26       478.20 o                         
  17   2   7          2.28        -73.81       183.60 o                         
  18   2   7      24593.62      24481.57       454.49 o                         
  19   2   7       1329.30       1361.12       218.33 o                         
  20   2   7       5259.76       5453.96       301.64 o                         
  21   2   7        619.52        685.88       282.66 o                         
   0   3   7    2335333.50    2320611.75     13568.42 o                         
   1   3   7     121460.41     118967.32       367.70 o                         
   2   3   7      18829.66      18454.33       122.81 o                         
   3   3   7      16132.63      15920.56       120.90 o                         
   4   3   7      31602.08      31526.17       204.38 o                         
   5   3   7      14831.58      14403.71       117.70 o                         
   6   3   7      33649.29      33368.99       190.46 o                         
   7   3   7       4158.24       4201.26        95.91 o                         
   8   3   7     259629.56     259635.23       856.15 o                         
   9   3   7      26893.93      26792.37       217.09 o                         
  10   3   7      28567.54      28520.72       217.53 o                         
  11   3   7      14538.46      14552.13       155.28 o                         
  12   3   7     124858.26     124783.79       659.07 o                         
  13   3   7         15.06         27.30        46.69 o                         
  14   3   7       3430.55       3651.83       196.91 o                         
  15   3   7      10880.64      10872.89       299.24 o                         
  16   3   7      13873.48      14255.89       341.21 o                         
  17   3   7        127.65        371.29       152.09 o                         
  18   3   7       6148.87       6463.08       281.86 o                         
  19   3   7        188.47       -184.64       184.64 o                         
  20   3   7       1315.88       1455.64       185.42 o                         
  21   3   7         67.34       -222.24       374.18 o                         
  22   3   7       9310.02       8903.74       648.62 o                         
   1   4   7       3586.02       3518.53        53.47 o                         
   2   4   7       1123.53       1148.56        46.10 o                         
   3   4   7       1437.76       1425.80        46.93 o                         
   4   4   7      31268.60      30387.32       174.46 o                         
   5   4   7       2484.78       2550.74        61.81 o                         
   6   4   7       2622.95       2575.70        70.22 o                         
   7   4   7        730.77        716.07        66.30 o                         
   8   4   7       8476.49       8487.54       131.27 o                         
   9   4   7       1130.41       1157.84        75.27 o                         
  10   4   7      16396.28      16256.98       191.58 o                         
  11   4   7        526.35        430.50        71.78 o                         
  12   4   7         69.50        120.96        64.38 o                         
  13   4   7       4849.41       4958.99       118.18 o                         
  14   4   7       1147.59       1190.45        96.92 o                         
  15   4   7         18.68        -16.57        94.93 o                         
  16   4   7       3103.19       3283.62       171.40 o                         
  17   4   7       8295.82       8058.36       232.88 o                         
  18   4   7       4573.84       4603.89       232.01 o                         
  19   4   7      14200.56      14314.67       354.91 o                         
  20   4   7       2317.56       2216.48       228.00 o                         
  21   4   7       4806.14       4261.23       537.47 o                         
  22   4   7        365.99        560.13       369.64 o                         
   0   5   7       4436.86       4296.74       104.80 o                         
   1   5   7       1826.47       1838.39        54.06 o                         
   2   5   7       5450.18       5361.80        71.68 o                         
   3   5   7       1666.24       1686.11        51.09 o                         
   4   5   7      11550.74      11783.72       110.81 o                         
   5   5   7      25362.86      24880.54       186.52 o                         
   6   5   7       2348.38       2314.56        62.57 o                         
   7   5   7       2173.06       2154.62       132.59 o                         
   8   5   7        262.64        219.59        72.46 o                         
   9   5   7      12395.54      12840.15       271.08 o                         
  10   5   7      85556.77      84804.31       623.21 o                         
  11   5   7      55874.57      55955.11       435.75 o                         
  12   5   7      51798.40      51434.57       406.24 o                         
  13   5   7       7040.40       7034.42       141.17 o                         
  14   5   7       3533.87       3687.80       128.22 o                         
  15   5   7       8562.20       8308.57       202.61 o                         
  16   5   7       8552.43       7898.58       189.52 o                         
  17   5   7          0.87        -56.46       165.14 o                         
  18   5   7       7342.17       7908.18       276.46 o                         
  19   5   7        134.44        179.18       314.31 o                         
  20   5   7      37022.38      37097.55       750.20 o                         
  21   5   7      14479.31      14617.15       821.01 o                         
   1   6   7       1117.78       1170.07        54.41 o                         
   2   6   7       1977.41       1945.48        63.54 o                         
   3   6   7       1920.71       1964.35        60.15 o                         
   4   6   7      16962.50      17163.13       131.67 o                         
   5   6   7        429.25        481.63        43.97 o                         
   6   6   7       1058.16       1111.29        51.11 o                         
   7   6   7         45.92        -26.63        48.50 o                         
   8   6   7       3261.61       3304.68        89.58 o                         
   9   6   7       3941.71       3823.46       130.86 o                         
  10   6   7      16301.86      16289.35       246.04 o                         
  11   6   7       1452.81       1527.34       105.53 o                         
  12   6   7       2069.92       2239.27       110.77 o                         
  13   6   7       6948.07       7154.48       196.72 o                         
  14   6   7        461.34        699.33       116.08 o                         
  15   6   7       1020.55       1126.44       114.50 o                         
  16   6   7      43085.57      43610.28       496.55 o                         
  17   6   7      19427.17      19061.31       436.17 o                         
  18   6   7      13845.08      13920.02       354.07 o                         
  19   6   7      12533.24      13499.73       382.01 o                         
  20   6   7       1145.32        922.97       401.39 o                         
   0   7   7     399014.59     403605.41      2056.04 o                         
   1   7   7       2574.22       2648.30        74.38 o                         
   2   7   7        194.87        156.83        53.17 o                         
   3   7   7      11889.95      11679.00       119.35 o                         
   4   7   7      29785.69      29336.23       187.18 o                         
   5   7   7      15006.63      14961.16       116.36 o                         
   6   7   7        551.68        499.07        52.23 o                         
   7   7   7        378.35        303.59        70.43 o                         
   8   7   7      55659.71      55788.79       482.20 o                         
   9   7   7       4051.73       4196.74       154.79 o                         
  10   7   7      23302.00      23283.00       437.40 o                         
  11   7   7       4518.05       4642.66       211.92 o                         
  12   7   7      45998.18      46032.43       577.84 o                         
  13   7   7       1758.20       1811.43       163.32 o                         
  14   7   7         29.93        251.47       169.18 o                         
  15   7   7        528.43        605.68       192.11 o                         
  16   7   7        464.03        558.72       124.29 o                         
  17   7   7        466.52        359.59       183.25 o                         
  18   7   7        176.14        243.06       234.15 o                         
  19   7   7        401.46        428.19       246.55 o                         
  20   7   7       2712.43       3376.72       555.61 o                         
   1   8   7      12004.83      12171.75       129.25 o                         
   2   8   7      53881.81      53257.17       289.46 o                         
   3   8   7      82777.72      83297.53       376.15 o                         
   4   8   7    1120048.50    1125697.25      2655.62 o                         
   5   8   7      30790.26      30666.98       200.05 o                         
   6   8   7      18870.32      18973.57       180.07 o                         
   7   8   7      22024.54      22007.59       244.56 o                         
   8   8   7     226764.09     225299.28      1367.54 o                         
   9   8   7         29.18        145.47        88.86 o                         
  10   8   7          5.86        164.67       134.56 o                         
  11   8   7         38.72        -24.51       157.76 o                         
  12   8   7       8939.72       8750.05       281.73 o                         
  13   8   7        226.18        315.13       180.05 o                         
  14   8   7      26869.34      26792.65       527.85 o                         
  15   8   7       3729.39       3637.47       309.65 o                         
  16   8   7      32679.74      32734.01       607.73 o                         
  17   8   7        507.17        270.69       165.87 o                         
  18   8   7      34290.63      34639.23       763.06 o                         
  19   8   7       5190.48       5327.11       598.71 o                         
   0   9   7     120274.23     119275.84       594.55 o                         
   1   9   7       1999.93       2010.28        76.21 o                         
   2   9   7       4637.86       4349.87       105.18 o                         
   3   9   7       5091.08       4937.06       136.90 o                         
   4   9   7       9049.11       9088.40       158.50 o                         
   5   9   7       3811.12       3795.46       104.14 o                         
   6   9   7      14637.97      14733.48       178.91 o                         
   7   9   7        489.71        535.44       107.78 o                         
   8   9   7      14441.67      14585.66       227.86 o                         
   9   9   7      19044.26      19118.64       386.11 o                         
  10   9   7       2795.30       2812.57       139.63 o                         
  11   9   7       1177.88       1307.43       189.26 o                         
  12   9   7         31.24        195.81       159.43 o                         
  13   9   7        930.62       1142.81       191.84 o                         
  14   9   7       1167.26        938.28       191.94 o                         
  15   9   7       3219.46       3897.88       328.18 o                         
  16   9   7        132.62        370.94       211.06 o                         
  17   9   7         24.88        -23.43       178.19 o                         
  18   9   7       1504.27       1471.78       492.10 o                         
   1  10   7      13899.58      13832.07       209.47 o                         
   2  10   7       4394.34       4468.48       149.35 o                         
   3  10   7        154.42        159.15        86.81 o                         
   4  10   7        425.91        409.96        94.99 o                         
   5  10   7       1170.80       1123.31        83.42 o                         
   6  10   7        993.00       1212.08        67.27 o                         
   7  10   7      18772.55      19090.39       221.26 o                         
   8  10   7      48018.27      48385.82       420.95 o                         
   9  10   7        268.30        122.56       108.05 o                         
  10  10   7       7255.51       7483.94       209.65 o                         
  11  10   7        655.95        887.83       190.17 o                         
  12  10   7      20862.03      20513.08       423.84 o                         
  13  10   7       8618.30       9229.02       313.83 o                         
  14  10   7      13784.55      13839.40       371.87 o                         
  15  10   7      10671.28      10215.38       393.65 o                         
  16  10   7      47288.62      47576.91       985.96 o                         
   0  11   7       7909.93       8214.06       222.97 o                         
   1  11   7       1703.06       1757.75       106.47 o                         
   2  11   7       1783.30       1749.68       185.11 o                         
   3  11   7       1679.12       1723.60       131.22 o                         
   4  11   7         48.23         62.53        93.17 o                         
   5  11   7       1051.49       1276.82       100.55 o                         
   6  11   7       1885.76       2069.68        80.36 o                         
   7  11   7        169.26          0.20        95.09 o                         
   8  11   7       1397.87       1570.18       121.81 o                         
   9  11   7      10531.15      10749.27       299.33 o                         
  10  11   7      10233.73      10196.38       309.78 o                         
  11  11   7       2073.83       2498.17       231.09 o                         
  12  11   7       9176.20       9105.60       598.39 o                         
  13  11   7       1448.74       1584.44       193.39 o                         
  14  11   7        677.20       1067.15       216.66 o                         
  15  11   7      16367.49      16330.66       476.72 o                         
   1  12   7       4290.21       4156.65       145.17 o                         
   2  12   7        923.14       1103.57       125.30 o                         
   3  12   7       3390.65       3506.47       173.63 o                         
   4  12   7      49570.70      50062.76       444.38 o                         
   5  12   7        167.93        181.33       130.66 o                         
   6  12   7       6851.13       6998.05       173.99 o                         
   7  12   7       3411.01       3597.41       174.51 o                         
   8  12   7      16755.18      17070.94       310.33 o                         
   9  12   7        248.18        364.24       180.45 o                         
  10  12   7       1652.90       1399.78       170.42 o                         
  11  12   7        139.67        187.75       177.05 o                         
  12  12   7         60.62        109.51       196.53 o                         
  13  12   7        411.44        621.65       188.71 o                         
  14  12   7       3188.50       3469.34       250.09 o                         
   0  13   7     544897.38     547581.31      3981.28 o                         
   1  13   7      30463.14      30027.53       404.82 o                         
   2  13   7       9540.86       9997.27       255.19 o                         
   3  13   7       9690.24       9539.42       221.45 o                         
   4  13   7      28648.29      29051.60       351.79 o                         
   5  13   7       7121.46       6977.44       184.85 o                         
   6  13   7       6845.66       6500.19       175.55 o                         
   7  13   7       2172.21       2028.89       166.36 o                         
   8  13   7     123424.55     123582.71       865.71 o                         
   9  13   7       8410.38       8925.30       252.01 o                         
  10  13   7      13936.96      14215.82       347.14 o                         
  11  13   7       4413.87       4738.97       266.28 o                         
  12  13   7      68781.80      68093.20      1026.61 o                         
  13  13   7        221.88        -59.32       350.02 o                         
   1  14   7       1576.22       1276.35       211.62 o                         
   2  14   7       1153.56       1367.79       165.14 o                         
   3  14   7       2239.29       2054.71       145.62 o                         
   4  14   7     123178.16     122744.90      1219.81 o                         
   5  14   7       3915.87       4045.04       230.90 o                         
   6  14   7       2243.13       2285.41       171.70 o                         
   7  14   7       7125.85       7590.84       254.68 o                         
   8  14   7      27198.07      26928.80       493.40 o                         
   9  14   7          1.02       -138.18       172.81 o                         
  10  14   7       2179.84       2322.35       198.36 o                         
  11  14   7        283.78        236.41       273.27 o                         
  12  14   7       6368.19       6275.12       641.80 o                         
   0  15   7       1073.00       1587.43       442.21 o                         
   1  15   7       2525.65       2145.72       219.45 o                         
   2  15   7       3917.55       4278.70       224.19 o                         
   3  15   7         22.96         -3.42       185.76 o                         
   4  15   7       4802.51       4728.49       283.30 o                         
   5  15   7      12288.08      12972.37       411.84 o                         
   6  15   7        592.03        703.68       163.73 o                         
   7  15   7          0.10       -172.42       172.42 o                         
   8  15   7          0.28        435.93       210.53 o                         
   9  15   7       4971.53       4867.97       454.64 o                         
  10  15   7      11809.24      10092.33       721.20 o                         
   1  16   7        553.58        273.27       210.14 o                         
   2  16   7        510.11        597.19       209.53 o                         
   3  16   7        434.78        655.11       208.50 o                         
   4  16   7        643.00         56.28       248.21 o                         
   5  16   7       2641.46       2142.48       350.31 o                         
   1  17   7          4.96       -430.87       430.87 o                         
   2  17   7       1927.68       2195.20       526.12 o                         
   0   0   8    1143629.75    1135885.38     18781.40 o                         
   1   0   8     319371.19     311446.56      2696.31 o                         
   2   0   8        192.07        211.73        67.46 o                         
   3   0   8     122236.67     120865.16       612.98 o                         
   4   0   8     392511.94     385644.56      1622.84 o                         
   5   0   8      43364.37      42187.37       325.69 o                         
   6   0   8       2680.43       2735.09        97.87 o                         
   7   0   8       9943.43      10030.13       156.52 o                         
   8   0   8      47374.07      47007.86       445.85 o                         
   9   0   8       3158.28       3087.31        93.82 o                         
  10   0   8      30238.18      29675.68       274.53 o                         
  11   0   8     358299.62     358972.34      1845.77 o                         
  12   0   8     629544.56     626374.94      3414.90 o                         
  13   0   8       8203.21       8082.73       263.43 o                         
  14   0   8       6495.04       6625.02       254.78 o                         
  15   0   8       6619.15       6703.00       263.64 o                         
  16   0   8      13640.81      13756.92       626.85 o                         
  17   0   8       5235.03       5385.62       366.71 o                         
  18   0   8      19039.71      19441.66       607.80 o                         
  19   0   8        414.73         79.14       264.77 o                         
  20   0   8      44145.96      44532.05       977.74 o                         
  21   0   8       2275.66       2130.23       313.79 o                         
   1   1   8         11.87         68.75        39.92 o                         
   2   1   8      13080.58      12763.10        92.11 o                         
   3   1   8     113520.45     113004.66       437.12 o                         
   4   1   8      49355.43      49256.62       233.26 o                         
   5   1   8      12446.95      12570.98       128.47 o                         
   6   1   8      12750.66      12376.02       149.62 o                         
   7   1   8      34708.94      35002.43       183.03 o                         
   8   1   8      37677.64      37480.00       267.55 o                         
   9   1   8       6172.10       5981.62       100.85 o                         
  10   1   8       3346.22       3339.51        87.44 o                         
  11   1   8       5639.47       5888.03       169.60 o                         
  12   1   8       5666.14       5734.66       124.23 o                         
  13   1   8       4116.59       4030.09       155.02 o                         
  14   1   8      10001.80      10170.64       204.99 o                         
  15   1   8        752.34        897.50       127.32 o                         
  16   1   8      12399.03      12483.39       268.16 o                         
  17   1   8         95.93        -55.19       178.82 o                         
  18   1   8       2719.29       2666.68       244.53 o                         
  19   1   8        182.15        452.64       346.04 o                         
  20   1   8        136.27         33.56       207.98 o                         
  21   1   8         94.64       -207.18       212.25 o                         
   0   2   8     102852.53     100598.99       561.69 o                         
   1   2   8       3028.50       3017.95        65.86 o                         
   2   2   8        909.36        931.91        39.84 o                         
   3   2   8      23808.50      23191.05       118.81 o                         
   4   2   8       3789.34       3759.81        63.00 o                         
   5   2   8       2997.36       2840.75        59.40 o                         
   6   2   8       1057.84        993.68        43.03 o                         
   7   2   8       8802.62       8800.32       106.26 o                         
   8   2   8      64322.48      63841.74       306.19 o                         
   9   2   8       4951.08       4892.54       112.04 o                         
  10   2   8      27400.59      27337.84       197.18 o                         
  11   2   8      28451.09      28507.55       273.87 o                         
  12   2   8      28534.23      28506.84       237.66 o                         
  13   2   8       2806.05       2838.52       147.06 o                         
  14   2   8         74.77        199.34       149.58 o                         
  15   2   8      33287.50      33250.88       416.83 o                         
  16   2   8       5116.66       4976.67       327.63 o                         
  17   2   8      11839.60      12131.52       338.77 o                         
  18   2   8       8458.21       8239.87       297.55 o                         
  19   2   8       2127.75       1680.95       224.21 o                         
  20   2   8      25040.14      24835.19       592.55 o                         
  21   2   8       3391.92       3551.96       452.42 o                         
  22   2   8      13383.13      13231.29       771.11 o                         
   1   3   8      16451.50      15925.43       101.17 o                         
   2   3   8      22067.52      21271.20       134.46 o                         
   3   3   8       2107.92       2019.17        51.48 o                         
   4   3   8      32575.26      32292.61       167.79 o                         
   5   3   8        334.98        345.30        42.16 o                         
   6   3   8        229.46        275.54        42.04 o                         
   7   3   8       7466.95       7384.35       109.41 o                         
   8   3   8        833.02        900.85        63.64 o                         
   9   3   8        105.37        119.04        50.98 o                         
  10   3   8        294.50        235.09        55.51 o                         
  11   3   8      14460.41      14986.34       174.12 o                         
  12   3   8      32332.03      32136.36       266.05 o                         
  13   3   8        631.00        751.14        75.83 o                         
  14   3   8      12226.00      12487.68       317.48 o                         
  15   3   8       1555.12       1591.42       166.53 o                         
  16   3   8       7008.20       7212.63       247.91 o                         
  17   3   8      12010.45      12436.47       285.73 o                         
  18   3   8       1607.49       1339.72       148.61 o                         
  19   3   8      16478.96      16876.93       532.71 o                         
  20   3   8        804.50       1112.36       189.26 o                         
  21   3   8       8188.13       7679.02       605.52 o                         
  22   3   8       3521.06       4163.67       546.54 o                         
   0   4   8      53208.13      51435.89       411.15 o                         
   1   4   8      10111.37       9735.21        94.80 o                         
   2   4   8       7883.50       7837.98        87.63 o                         
   3   4   8       9105.62       9082.85       100.04 o                         
   4   4   8       1198.35       1228.46        51.33 o                         
   5   4   8        973.51       1001.12        45.02 o                         
   6   4   8       6021.85       6153.32        91.08 o                         
   7   4   8      49906.00      49782.88       281.80 o                         
   8   4   8       1557.65       1495.10        73.21 o                         
   9   4   8       4687.46       4588.36       110.91 o                         
  10   4   8      29132.33      28822.64       315.77 o                         
  11   4   8        688.60        803.26        76.75 o                         
  12   4   8       2272.14       2423.62        91.49 o                         
  13   4   8       3127.76       3156.75       116.01 o                         
  14   4   8       2830.26       2919.97       124.13 o                         
  15   4   8       4494.60       4262.18       188.15 o                         
  16   4   8        888.66       1145.47       156.01 o                         
  17   4   8        124.03         76.35       136.20 o                         
  18   4   8      16930.52      17008.23       382.21 o                         
  19   4   8       2276.16       1995.49       195.76 o                         
  20   4   8        232.79        309.91       174.85 o                         
  21   4   8       1230.95       1106.66       383.25 o                         
   1   5   8          0.12         43.44        41.00 o                         
   2   5   8      15127.41      15210.90       121.15 o                         
   3   5   8      72356.87      72452.13       280.41 o                         
   4   5   8     212410.08     213469.17       643.73 o                         
   5   5   8      43435.00      43448.79       209.71 o                         
   6   5   8       1012.74       1011.90        54.30 o                         
   7   5   8     178027.33     177232.39       701.03 o                         
   8   5   8     380424.69     382363.06      1228.06 o                         
   9   5   8      33530.18      34063.21       284.64 o                         
  10   5   8      21914.78      21979.66       275.44 o                         
  11   5   8       5970.92       5924.38       145.73 o                         
  12   5   8        849.62        883.16        92.90 o                         
  13   5   8       4345.34       4507.52       124.45 o                         
  14   5   8        369.65        396.01        85.81 o                         
  15   5   8      42942.11      43519.62       447.24 o                         
  16   5   8     155818.05     154205.83       920.46 o                         
  17   5   8       2870.90       2959.77       202.97 o                         
  18   5   8       8621.19       9082.85       298.89 o                         
  19   5   8       6529.29       6907.58       275.29 o                         
  20   5   8      13367.49      13957.07       830.08 o                         
  21   5   8       1079.11        693.93       387.79 o                         
   0   6   8     256114.70     253675.94      1219.38 o                         
   1   6   8      50018.62      49988.68       251.97 o                         
   2   6   8       4413.32       4549.35        76.32 o                         
   3   6   8      35280.28      35284.46       198.53 o                         
   4   6   8      84551.85      85000.75       313.33 o                         
   5   6   8       5386.65       5278.05        87.64 o                         
   6   6   8       1349.95       1260.87        53.94 o                         
   7   6   8      34526.69      33838.52       245.06 o                         
   8   6   8      16006.54      15898.79       190.96 o                         
   9   6   8        352.37        335.46       115.30 o                         
  10   6   8       1451.40       1457.25       105.89 o                         
  11   6   8      59052.25      59444.62       509.15 o                         
  12   6   8     124780.89     125940.48       895.68 o                         
  13   6   8         94.15        320.75       144.86 o                         
  14   6   8       3243.89       3214.73       126.27 o                         
  15   6   8         31.85         61.95       104.83 o                         
  16   6   8       7687.47       7535.19       286.34 o                         
  17   6   8       1510.07       1806.28       301.14 o                         
  18   6   8       6365.74       6312.91       264.13 o                         
  19   6   8        375.91        281.51       177.33 o                         
  20   6   8      13204.22      13945.70       834.61 o                         
   1   7   8       3057.09       3026.85        72.77 o                         
   2   7   8       2672.04       2628.92        78.12 o                         
   3   7   8        431.44        512.97        51.99 o                         
   4   7   8      29480.48      29849.24       189.82 o                         
   5   7   8       8246.21       8037.60       106.38 o                         
   6   7   8      10754.58      11030.71       137.17 o                         
   7   7   8      10876.88      10697.23       155.89 o                         
   8   7   8       6701.60       6474.77       186.04 o                         
   9   7   8       2892.56       2885.01       252.04 o                         
  10   7   8       1200.99       1061.65       188.97 o                         
  11   7   8      11461.19      11560.10       397.15 o                         
  12   7   8      11552.87      11362.13       261.51 o                         
  13   7   8         60.65         41.58       137.62 o                         
  14   7   8      17300.93      17267.66       422.57 o                         
  15   7   8       3042.51       3291.24       240.69 o                         
  16   7   8       5923.32       5946.96       249.83 o                         
  17   7   8        466.40        514.95       190.99 o                         
  18   7   8       2639.40       2649.49       309.65 o                         
  19   7   8      21776.27      20397.86       714.26 o                         
   0   8   8      54920.52      55541.27       418.47 o                         
   1   8   8          0.97        -57.05        57.05 o                         
   2   8   8       6606.40       6652.25       110.63 o                         
   3   8   8      22369.17      22533.71       199.06 o                         
   4   8   8       7698.06       7861.95       118.43 o                         
   5   8   8       3073.07       3299.35        82.22 o                         
   6   8   8       1585.98       1789.71        83.50 o                         
   7   8   8        470.92        410.73        86.54 o                         
   8   8   8      67570.28      66728.46       598.98 o                         
   9   8   8       4353.82       4406.27       163.10 o                         
  10   8   8       3432.19       3417.71       391.16 o                         
  11   8   8      13777.71      13591.41       423.28 o                         
  12   8   8       7948.73       8274.73       276.73 o                         
  13   8   8       4035.76       3796.68       219.10 o                         
  14   8   8        571.75        457.15       180.49 o                         
  15   8   8      20468.38      21231.14       489.28 o                         
  16   8   8       9044.25       9307.43       360.63 o                         
  17   8   8      16062.67      16246.44       388.52 o                         
  18   8   8       8613.27       8305.98       335.41 o                         
   1   9   8       9106.05       9321.95       136.22 o                         
   2   9   8        811.44        833.72        86.49 o                         
   3   9   8      57941.75      57655.34       372.08 o                         
   4   9   8       4775.00       5219.88       128.42 o                         
   5   9   8       1547.28       1667.58        71.84 o                         
   6   9   8       6469.33       6384.20       128.22 o                         
   7   9   8       6307.07       6214.06       162.64 o                         
   8   9   8        483.37        498.41        91.51 o                         
   9   9   8        116.73         68.09        92.47 o                         
  10   9   8       3138.56       3433.89       232.90 o                         
  11   9   8       2269.84       2582.23       216.60 o                         
  12   9   8       6312.83       6236.82       254.51 o                         
  13   9   8       1227.04       1432.66       206.31 o                         
  14   9   8      16207.50      16276.94       434.22 o                         
  15   9   8        686.42        726.38       195.89 o                         
  16   9   8       1407.40       1269.21       223.56 o                         
  17   9   8        725.63        580.57       194.19 o                         
   0  10   8     297858.25     294556.94      1762.98 o                         
   1  10   8      76257.76      76117.74       522.41 o                         
   2  10   8        467.64        610.34       111.46 o                         
   3  10   8      44555.80      44730.63       373.42 o                         
   4  10   8      82407.47      82730.34       529.37 o                         
   5  10   8       8979.35       9189.54       160.93 o                         
   6  10   8         30.35         73.47        73.08 o                         
   7  10   8      12108.73      11966.20       211.82 o                         
   8  10   8       9776.86      10049.48       218.28 o                         
   9  10   8        823.49        657.72       108.72 o                         
  10  10   8       2008.87       2039.40       167.84 o                         
  11  10   8      93379.54      93769.06       888.95 o                         
  12  10   8     171441.09     171695.19      1522.66 o                         
  13  10   8        248.80        125.79       172.09 o                         
  14  10   8       3475.94       3045.80       246.95 o                         
  15  10   8       2381.77       2589.75       344.35 o                         
  16  10   8       4652.47       4448.14       306.33 o                         
   1  11   8        568.16        417.78       107.73 o                         
   2  11   8      29078.23      29021.84       392.78 o                         
   3  11   8      62379.40      61673.64       559.93 o                         
   4  11   8      80530.20      81181.59       696.42 o                         
   5  11   8         77.45         72.97        81.21 o                         
   6  11   8       1189.98       1242.60       117.06 o                         
   7  11   8      49493.72      49360.79       436.03 o                         
   8  11   8     121273.66     120354.73       813.23 o                         
   9  11   8      26651.79      26730.42       681.50 o                         
  10  11   8      12888.33      12628.47       312.46 o                         
  11  11   8       5705.62       5853.12       291.17 o                         
  12  11   8       5260.08       4726.42       339.24 o                         
  13  11   8      10436.05      11043.41       349.37 o                         
  14  11   8        515.28        621.67       229.08 o                         
  15  11   8       7174.07       7409.77       308.03 o                         
   0  12   8       2460.27       2317.74       191.85 o                         
   1  12   8        135.59        248.03       110.16 o                         
   2  12   8        160.50        335.95       113.92 o                         
   3  12   8        756.70        821.22       136.52 o                         
   4  12   8       2328.70       2252.88       132.98 o                         
   5  12   8       1522.92       1508.86       117.32 o                         
   6  12   8        412.65        435.00        74.36 o                         
   7  12   8       6334.27       6601.37       218.79 o                         
   8  12   8       3770.00       3728.33       175.39 o                         
   9  12   8       1221.25       1205.95       181.20 o                         
  10  12   8      18758.21      18912.41       385.21 o                         
  11  12   8       1232.44       1245.88       178.22 o                         
  12  12   8       2038.55       2036.56       206.90 o                         
  13  12   8       1481.25       1559.52       209.09 o                         
  14  12   8        125.84       -194.83       300.50 o                         
   1  13   8        313.06        434.76       141.86 o                         
   2  13   8      16825.14      16915.20       321.27 o                         
   3  13   8       2337.47       2570.24       151.64 o                         
   4  13   8      24248.12      24336.93       320.91 o                         
   5  13   8       4758.90       4846.13       163.41 o                         
   6  13   8          8.08         -5.27       146.70 o                         
   7  13   8       4734.69       4873.06       206.66 o                         
   8  13   8        166.94        405.72       160.84 o                         
   9  13   8       2917.42       2629.84       205.59 o                         
  10  13   8        102.99        134.84       164.70 o                         
  11  13   8       5383.65       4948.07       239.69 o                         
  12  13   8      10977.59      10748.57       350.94 o                         
  13  13   8        151.99       -455.81       455.81 o                         
   0  14   8        380.10        335.32       308.41 o                         
   1  14   8       4041.57       4413.78       238.97 o                         
   2  14   8        839.48        860.99       169.35 o                         
   3  14   8       1203.30       1052.69       117.12 o                         
   4  14   8         48.52        121.52       150.80 o                         
   5  14   8         38.05        142.54       164.06 o                         
   6  14   8       1681.87       1577.24       213.51 o                         
   7  14   8       6665.45       6872.05       282.34 o                         
   8  14   8      11322.87      11879.22       497.79 o                         
   9  14   8        897.77        947.57       194.55 o                         
  10  14   8       4312.65       4274.55       289.26 o                         
  11  14   8        167.50        111.63       239.83 o                         
   1  15   8         14.51         89.03       192.76 o                         
   2  15   8         24.38        289.31       173.56 o                         
   3  15   8      21323.74      21837.62       501.70 o                         
   4  15   8      30774.03      30857.18       597.57 o                         
   5  15   8      14394.37      13283.61       415.33 o                         
   6  15   8        111.19        490.11       167.96 o                         
   7  15   8      23529.77      22925.27       430.49 o                         
   8  15   8      41410.88      42111.21      1205.56 o                         
   9  15   8       1175.01       1945.73       451.28 o                         
  10  15   8        840.42        519.31       403.66 o                         
   0  16   8     134151.25     134192.66      2556.18 o                         
   1  16   8      21519.20      22127.92      1169.21 o                         
   2  16   8        878.82        958.43       226.60 o                         
   3  16   8      26602.64      27873.50       671.65 o                         
   4  16   8      54084.07      55089.25       931.67 o                         
   5  16   8       2561.13       1723.81       337.65 o                         
   1   0   9     152347.84     145842.38       928.53 o                         
   2   0   9          0.09         -0.17        31.90 o                         
   3   0   9        237.45        106.61        69.11 o                         
   4   0   9       5096.41       5158.33       129.94 o                         
   5   0   9      35131.00      33629.59       391.79 o                         
   6   0   9      11412.32      11152.22       166.72 o                         
   7   0   9      20082.12      19909.14       255.53 o                         
   8   0   9       1243.02       1350.48       136.17 o                         
   9   0   9      14629.89      14398.75       303.08 o                         
  10   0   9      33693.61      33997.54       294.73 o                         
  11   0   9      67165.65      67197.41       613.14 o                         
  12   0   9     215791.22     217748.28      1311.70 o                         
  13   0   9         80.99         77.24       113.62 o                         
  14   0   9      10798.26      10781.03       259.38 o                         
  15   0   9      32696.13      33673.84       541.27 o                         
  16   0   9      41508.16      39954.28       597.91 o                         
  17   0   9       4048.13       4196.20       342.04 o                         
  18   0   9      79706.07      81092.27      1700.81 o                         
  19   0   9         29.43       -163.28       337.89 o                         
  20   0   9      20824.62      20415.22       891.37 o                         
  21   0   9       3758.02       3419.84       467.17 o                         
   0   1   9       8735.45       8579.82       131.93 o                         
   1   1   9       1404.72       1298.75        62.47 o                         
   2   1   9      18774.70      18194.29       127.53 o                         
   3   1   9      16296.90      15931.26       125.89 o                         
   4   1   9        544.71        641.98        48.05 o                         
   5   1   9      11684.01      11359.51       134.77 o                         
   6   1   9        455.06        519.45        62.24 o                         
   7   1   9      12678.64      12564.66       133.68 o                         
   8   1   9      43391.86      43176.99       223.41 o                         
   9   1   9          5.15         23.45        61.61 o                         
  10   1   9       3230.96       3300.59        86.47 o                         
  11   1   9      17960.53      17985.84       204.79 o                         
  12   1   9        127.57        157.48        65.62 o                         
  13   1   9       4477.08       4459.59       138.03 o                         
  14   1   9      15609.34      15430.61       270.71 o                         
  15   1   9      14349.18      14127.63       298.70 o                         
  16   1   9      41750.39      42228.70       566.61 o                         
  17   1   9        193.45        210.13       197.32 o                         
  18   1   9       2819.77       2662.78       262.89 o                         
  19   1   9       2206.50       2108.17       311.42 o                         
  20   1   9      16369.63      16181.70       476.82 o                         
  21   1   9       3584.10       3477.58       345.66 o                         
   1   2   9        262.38        296.83        33.98 o                         
   2   2   9      38826.17      37913.65       184.55 o                         
   3   2   9      17429.65      17250.84       111.02 o                         
   4   2   9      10852.91      10386.82        89.95 o                         
   5   2   9      39803.10      39562.68       199.70 o                         
   6   2   9        336.72        249.26        41.62 o                         
   7   2   9     100601.87     100967.77       330.17 o                         
   8   2   9      15800.24      16212.55       153.67 o                         
   9   2   9      20274.46      20287.07       205.29 o                         
  10   2   9       6465.18       6626.42       158.15 o                         
  11   2   9      42958.75      43495.54       302.25 o                         
  12   2   9        568.49        493.53        62.22 o                         
  13   2   9      13439.33      13790.42       172.92 o                         
  14   2   9         49.96        244.35        92.71 o                         
  15   2   9       1838.67       1866.86       194.07 o                         
  16   2   9       7665.78       8051.84       247.08 o                         
  17   2   9       1067.09        852.17       153.12 o                         
  18   2   9       1222.26       1191.60       182.95 o                         
  19   2   9      28829.86      29154.07       619.39 o                         
  20   2   9       6373.11       6212.87       371.79 o                         
  21   2   9       8322.85       8940.41       968.38 o                         
  22   2   9       4068.93       4048.02       496.65 o                         
   0   3   9      42774.17      42017.03       298.95 o                         
   1   3   9      27790.07      27592.53       147.51 o                         
   2   3   9      12451.22      12236.62       101.02 o                         
   3   3   9       3740.65       3779.50        62.27 o                         
   4   3   9       7098.69       7026.25        81.45 o                         
   5   3   9      11066.00      11299.48        97.16 o                         
   6   3   9       6882.79       6951.12        88.27 o                         
   7   3   9       1635.10       1609.59        53.43 o                         
   8   3   9       8111.52       8235.35       110.51 o                         
   9   3   9      17764.87      17834.10       169.52 o                         
  10   3   9       3441.92       3477.58        84.82 o                         
  11   3   9      45307.92      45834.92       302.65 o                         
  12   3   9      17684.98      17896.68       182.76 o                         
  13   3   9      19366.78      19622.68       222.76 o                         
  14   3   9        437.99        381.30       116.53 o                         
  15   3   9      15312.85      15107.96       272.79 o                         
  16   3   9       1044.88       1167.82       151.70 o                         
  17   3   9      11219.45      11274.96       251.40 o                         
  18   3   9      13276.39      13259.20       275.33 o                         
  19   3   9        926.77       1031.64       187.00 o                         
  20   3   9       7260.74       7590.06       294.32 o                         
  21   3   9        677.43       -181.42       376.45 o                         
   1   4   9        315.82        316.37        35.41 o                         
   2   4   9       2527.97       2586.41        55.48 o                         
   3   4   9       5136.36       5095.70        78.74 o                         
   4   4   9       2427.68       2497.33        60.35 o                         
   5   4   9       1069.91        968.02        46.42 o                         
   6   4   9      12608.58      12944.00       123.57 o                         
   7   4   9        301.25        372.17        47.61 o                         
   8   4   9      18163.53      18183.77       169.51 o                         
   9   4   9      18215.40      18387.57       187.81 o                         
  10   4   9       8286.60       8342.26       135.26 o                         
  11   4   9      15547.74      15966.13       173.14 o                         
  12   4   9      15739.21      15889.78       174.73 o                         
  13   4   9       1620.41       1683.12       107.28 o                         
  14   4   9        685.00        608.43       134.68 o                         
  15   4   9       2379.54       2254.29       143.34 o                         
  16   4   9       8212.74       7973.07       238.37 o                         
  17   4   9      13763.37      13732.12       302.79 o                         
  18   4   9       6374.96       6508.53       236.64 o                         
  19   4   9       5296.44       5303.37       253.33 o                         
  20   4   9       2466.87       2192.37       229.60 o                         
  21   4   9       3413.05       3614.86       519.32 o                         
   0   5   9      15376.97      15591.40       165.13 o                         
   1   5   9      10638.75      10784.02       110.81 o                         
   2   5   9        608.18        729.68        61.89 o                         
   3   5   9      15263.01      15381.02       129.41 o                         
   4   5   9      16809.46      16706.49       143.25 o                         
   5   5   9      16227.30      16550.54       128.62 o                         
   6   5   9        372.25        409.05        49.77 o                         
   7   5   9      16324.52      16521.71       167.27 o                         
   8   5   9      89629.84      88865.74       509.40 o                         
   9   5   9      70307.77      70085.14       415.36 o                         
  10   5   9      12428.22      12397.34       186.11 o                         
  11   5   9      21108.09      21304.68       242.96 o                         
  12   5   9       1420.01       1489.73        87.80 o                         
  13   5   9       4595.04       4542.29       141.98 o                         
  14   5   9      85133.28      84729.93       588.80 o                         
  15   5   9       6249.35       6540.19       236.31 o                         
  16   5   9     123573.76     123843.73       820.12 o                         
  17   5   9        843.65       1075.63       171.48 o                         
  18   5   9       1621.55       1251.19       228.42 o                         
  19   5   9       9000.34       8838.22       298.99 o                         
  20   5   9      47519.02      49867.57      1458.69 o                         
   1   6   9      33362.77      33535.96       188.29 o                         
   2   6   9       3144.61       3134.44        65.82 o                         
   3   6   9        594.18        594.28        49.08 o                         
   4   6   9       8669.60       8678.29       106.16 o                         
   5   6   9         34.36         78.17        42.77 o                         
   6   6   9      16872.67      16900.06       186.45 o                         
   7   6   9      32274.65      32899.68       258.69 o                         
   8   6   9         28.68         14.02        63.36 o                         
   9   6   9      21367.56      21773.59       241.67 o                         
  10   6   9       9895.89      10052.68       231.98 o                         
  11   6   9      19444.82      19667.08       253.98 o                         
  12   6   9      85639.28      85515.87       563.82 o                         
  13   6   9       1323.91       1319.67       131.42 o                         
  14   6   9          7.40         19.99       153.53 o                         
  15   6   9      22002.99      21411.22       314.93 o                         
  16   6   9      20549.83      19444.22       378.14 o                         
  17   6   9       7209.33       7379.41       309.07 o                         
  18   6   9      25863.85      26414.22       587.33 o                         
  19   6   9       2003.05       1633.76       196.16 o                         
   0   7   9      31632.26      31086.24       393.47 o                         
   1   7   9       5632.47       5674.64        97.83 o                         
   2   7   9      14383.83      14890.24       142.42 o                         
   3   7   9      11001.05      11350.12       120.37 o                         
   4   7   9        846.97        823.16        60.02 o                         
   5   7   9       3495.84       3336.84        90.23 o                         
   6   7   9        652.94        613.30        63.56 o                         
   7   7   9      15856.00      15887.83       225.14 o                         
   8   7   9        669.93        657.69       113.43 o                         
   9   7   9       1622.65       1795.17        99.94 o                         
  10   7   9         72.52        172.46        81.81 o                         
  11   7   9       6426.37       6650.70       267.14 o                         
  12   7   9       3140.31       2963.47       193.19 o                         
  13   7   9       3474.57       3353.15       227.65 o                         
  14   7   9         40.93       -162.53       175.25 o                         
  15   7   9       6213.07       6073.40       236.71 o                         
  16   7   9       2288.13       2180.27       207.10 o                         
  17   7   9       1498.67       1594.81       190.40 o                         
  18   7   9         42.16       -179.24       179.24 o                         
  19   7   9       1321.39       1547.94       296.98 o                         
   1   8   9        897.51        880.74        72.46 o                         
   2   8   9      31970.27      32237.11       216.98 o                         
   3   8   9      41942.27      41608.51       256.98 o                         
   4   8   9      25346.35      25749.84       201.64 o                         
   5   8   9      94432.60      94838.21       453.57 o                         
   6   8   9        410.75        363.54        68.20 o                         
   7   8   9     129892.98     130453.90       728.82 o                         
   8   8   9      10827.58      11129.85       240.71 o                         
   9   8   9       8983.45       8864.58       225.74 o                         
  10   8   9       2332.03       2080.41       154.44 o                         
  11   8   9      49633.83      50051.82       676.19 o                         
  12   8   9        815.12        857.98       169.10 o                         
  13   8   9      21662.91      21559.74       425.58 o                         
  14   8   9         48.26         49.56       230.66 o                         
  15   8   9       6724.80       7041.61       321.41 o                         
  16   8   9      21814.73      21297.02       444.78 o                         
  17   8   9        149.23        387.62       167.96 o                         
  18   8   9       1791.04       1802.08       208.61 o                         
   0   9   9       3862.17       3603.62       158.46 o                         
   1   9   9        108.64        133.75        72.95 o                         
   2   9   9       9072.06       9270.91       175.83 o                         
   3   9   9       2718.88       2652.60       108.21 o                         
   4   9   9       4476.11       4454.64       128.62 o                         
   5   9   9       6901.84       6732.04       133.85 o                         
   6   9   9         12.05         83.00       101.12 o                         
   7   9   9        281.62        393.60       101.01 o                         
   8   9   9        373.02        272.87        93.69 o                         
   9   9   9         36.86        248.63       144.84 o                         
  10   9   9       6031.76       5617.90       237.45 o                         
  11   9   9         85.18        152.82       157.26 o                         
  12   9   9       3589.30       3542.49       217.68 o                         
  13   9   9       6564.25       7074.54       256.67 o                         
  14   9   9       1572.00       1947.79       197.17 o                         
  15   9   9      18004.70      17272.24       411.34 o                         
  16   9   9       2149.00       1730.77       209.96 o                         
  17   9   9       3043.03       2753.80       264.27 o                         
   1  10   9      28070.14      27919.35       404.95 o                         
   2  10   9       1391.46       1315.47       119.96 o                         
   3  10   9       5343.15       5250.61       147.97 o                         
   4  10   9       3261.68       3075.44       120.50 o                         
   5  10   9        990.58       1152.53        79.21 o                         
   6  10   9       1260.94       1133.07        91.36 o                         
   7  10   9       1482.14       1519.83        86.65 o                         
   8  10   9       5267.18       5294.54       172.62 o                         
   9  10   9      10840.69      11212.01       295.32 o                         
  10  10   9      23098.03      22778.51       393.76 o                         
  11  10   9      25011.12      24849.17       459.04 o                         
  12  10   9      69799.38      69355.88       851.48 o                         
  13  10   9        313.75        -21.77       175.75 o                         
  14  10   9      11388.29      11541.87       319.97 o                         
  15  10   9      12547.32      12291.95       365.99 o                         
  16  10   9      28089.14      28725.98       682.97 o                         
   0  11   9          1.30        -24.02       190.50 o                         
   1  11   9         89.21        -15.14       119.89 o                         
   2  11   9       2539.17       2606.20       148.60 o                         
   3  11   9      10042.85      10127.35       221.70 o                         
   4  11   9       3320.70       3286.09       207.58 o                         
   5  11   9       8242.42       8365.62       154.94 o                         
   6  11   9       2379.10       2431.18       109.03 o                         
   7  11   9       4341.09       4404.03       153.69 o                         
   8  11   9      45717.51      45405.88       545.37 o                         
   9  11   9        296.08        378.55       154.29 o                         
  10  11   9       2662.07       2666.85       191.26 o                         
  11  11   9      15194.48      15513.71       395.47 o                         
  12  11   9         24.29         53.37       172.38 o                         
  13  11   9      12994.93      12998.61       334.69 o                         
  14  11   9      27415.87      27940.65       477.47 o                         
  15  11   9       7017.85       7089.35       566.96 o                         
   1  12   9      11567.04      11804.44       283.49 o                         
   2  12   9       8902.73       9232.55       223.18 o                         
   3  12   9        872.29        806.59       117.63 o                         
   4  12   9         14.52        254.35       102.63 o                         
   5  12   9        274.70        321.15       243.40 o                         
   6  12   9        770.85        834.07       104.38 o                         
   7  12   9       1251.16       1429.40       152.80 o                         
   8  12   9         40.08         83.82       146.87 o                         
   9  12   9      11626.79      11373.17       302.81 o                         
  10  12   9       2531.65       2616.89       207.38 o                         
  11  12   9      11274.60      10938.09       313.63 o                         
  12  12   9       3267.46       3264.22       242.45 o                         
  13  12   9         14.04        -65.79       200.24 o                         
  14  12   9       1951.60       2533.09       512.52 o                         
   0  13   9      37616.50      36980.73       681.65 o                         
   1  13   9      16738.23      16457.08       329.86 o                         
   2  13   9       7035.50       6853.02       232.48 o                         
   3  13   9       2101.21       1988.70       154.28 o                         
   4  13   9        274.08        501.03       123.23 o                         
   5  13   9        995.07       1463.81       198.68 o                         
   6  13   9         78.55        -61.12       183.02 o                         
   7  13   9        916.42        838.10       162.79 o                         
   8  13   9       2419.38       2846.13       236.63 o                         
   9  13   9      25005.80      25271.79       441.94 o                         
  10  13   9        400.31        476.90       163.63 o                         
  11  13   9      17730.96      17820.25       448.83 o                         
  12  13   9       6358.03       7223.23       387.79 o                         
   1  14   9       4435.77       3997.15       227.47 o                         
   2  14   9       4286.25       4361.02       233.31 o                         
   3  14   9       4019.53       3866.54       200.13 o                         
   4  14   9       4657.43       4569.14       232.47 o                         
   5  14   9      14733.66      14505.88       357.58 o                         
   6  14   9       9136.35       9425.54       317.52 o                         
   7  14   9      16218.12      16929.64       398.95 o                         
   8  14   9       9417.65       8743.74       289.31 o                         
   9  14   9       3506.84       3398.40       219.56 o                         
  10  14   9         60.54        158.95       280.13 o                         
  11  14   9      13281.99      12038.36       789.25 o                         
   0  15   9       7199.54       6313.74       644.07 o                         
   1  15   9       6481.21       6871.99       368.54 o                         
   2  15   9        200.87        489.09       177.55 o                         
   3  15   9       3322.71       2701.53       245.68 o                         
   4  15   9       6106.55       6105.70       313.28 o                         
   5  15   9       3669.72       3112.74       411.12 o                         
   6  15   9        208.54        265.68       197.61 o                         
   7  15   9       8148.56       7172.68       464.92 o                         
   8  15   9      11740.87      12378.94       458.22 o                         
   9  15   9       9225.17       8810.76       689.44 o                         
  10  15   9       6466.54       5129.86       569.23 o                         
   1  16   9      11629.11      11282.15       681.52 o                         
   2  16   9         47.03         51.13       210.20 o                         
   3  16   9         14.54         68.99       285.20 o                         
   4  16   9       6151.09       5938.18       743.85 o                         
   0   0  10        248.49        438.59       147.40 o                         
   1   0  10      10501.51      10606.31       197.00 o                         
   2   0  10       6649.82       6612.99       186.39 o                         
   3   0  10      50811.50      49763.26       278.07 o                         
   4   0  10       2892.12       2899.85       114.26 o                         
   5   0  10     149748.44     150322.78       877.01 o                         
   6   0  10     128491.95     128976.74       738.67 o                         
   7   0  10      35730.57      36782.04       407.97 o                         
   8   0  10       9078.18       8850.78       207.52 o                         
   9   0  10      33947.63      33614.18       434.73 o                         
  10   0  10         47.44        153.67        71.94 o                         
  11   0  10       6076.52       6373.40       221.65 o                         
  12   0  10      13976.94      14040.58       438.66 o                         
  13   0  10        478.76        511.94       134.23 o                         
  14   0  10      42537.29      43588.32       703.28 o                         
  15   0  10       7831.40       8106.15       317.94 o                         
  16   0  10        744.89        746.09       342.43 o                         
  17   0  10      11366.78      11403.27       696.26 o                         
  18   0  10       9992.43       9094.36       641.82 o                         
  19   0  10       5612.44       6030.17       571.49 o                         
  20   0  10       1433.05       1387.87       444.48 o                         
  21   0  10       8100.85       7810.55       641.81 o                         
   1   1  10      60276.85      59526.73       297.60 o                         
   2   1  10       2152.48       2145.49        40.21 o                         
   3   1  10       2397.15       2286.01        50.41 o                         
   4   1  10       8560.32       8464.69       106.12 o                         
   5   1  10         28.48        158.73        51.26 o                         
   6   1  10       3997.72       3910.60        98.21 o                         
   7   1  10      18651.06      18438.83       177.57 o                         
   8   1  10        504.15        574.69        57.47 o                         
   9   1  10      15876.00      15442.94       163.43 o                         
  10   1  10      10346.32      10284.07       146.32 o                         
  11   1  10       4452.50       4422.45       110.53 o                         
  12   1  10       9727.72       9523.35       145.12 o                         
  13   1  10       3872.51       3843.23       129.13 o                         
  14   1  10       5469.55       5219.43       174.42 o                         
  15   1  10       1568.26       1676.71       172.91 o                         
  16   1  10       4538.95       4720.83       230.04 o                         
  17   1  10         12.09         58.23       218.98 o                         
  18   1  10         10.83        409.13       210.85 o                         
  19   1  10       1519.78       1814.31       232.76 o                         
  20   1  10       1194.51        926.01       286.87 o                         
  21   1  10       4017.81       3667.77       356.35 o                         
   0   2  10         13.41        105.78        77.72 o                         
   1   2  10      13814.36      13707.74       104.37 o                         
   2   2  10       6997.23       6942.91        95.76 o                         
   3   2  10      57941.96      57595.79       225.93 o                         
   4   2  10       6511.06       6458.26        68.65 o                         
   5   2  10      35334.72      35287.48       183.22 o                         
   6   2  10       6090.84       6004.17        82.95 o                         
   7   2  10      14057.97      14184.00       116.62 o                         
   8   2  10      12934.40      13221.99       141.48 o                         
   9   2  10      30037.95      29598.94       316.61 o                         
  10   2  10      33748.98      33985.78       254.38 o                         
  11   2  10      38234.89      38464.80       324.53 o                         
  12   2  10       7506.13       7462.98       143.40 o                         
  13   2  10       2874.47       2796.66       164.71 o                         
  14   2  10      19474.93      19491.08       484.56 o                         
  15   2  10      16966.31      17033.83       338.48 o                         
  16   2  10         88.04        397.79       143.78 o                         
  17   2  10      70017.75      70386.58       697.55 o                         
  18   2  10          6.96       -177.45       177.45 o                         
  19   2  10      26058.62      25746.86       523.77 o                         
  20   2  10      21590.93      21774.35       442.19 o                         
  21   2  10      21849.87      21991.52       669.56 o                         
   1   3  10          5.26         -8.53        39.62 o                         
   2   3  10       5315.73       5409.70        77.87 o                         
   3   3  10         19.95         -2.45        37.55 o                         
   4   3  10       1274.20       1259.83        46.77 o                         
   5   3  10       1871.76       1913.09        53.83 o                         
   6   3  10      32757.54      33018.35       197.14 o                         
   7   3  10     116474.45     115791.79       386.65 o                         
   8   3  10       3525.82       3590.95        80.46 o                         
   9   3  10       3049.02       3151.36        85.05 o                         
  10   3  10      38864.06      38892.29       321.00 o                         
  11   3  10      13582.94      13770.56       185.69 o                         
  12   3  10       7762.15       7867.06       131.07 o                         
  13   3  10      33756.96      34184.23       333.44 o                         
  14   3  10        935.25       1181.65       126.36 o                         
  15   3  10       2189.38       2491.96       178.27 o                         
  16   3  10      19104.53      19202.94       355.63 o                         
  17   3  10       4981.84       5250.93       196.38 o                         
  18   3  10      33643.01      34132.25       472.96 o                         
  19   3  10        416.65         53.25       176.80 o                         
  20   3  10        461.06        270.00       203.43 o                         
   0   4  10       2202.74       2293.68        94.99 o                         
   1   4  10       2388.10       2426.67        58.53 o                         
   2   4  10       8955.91       8821.94        92.11 o                         
   3   4  10      25070.93      25192.57       171.17 o                         
   4   4  10       5533.85       5443.12        78.19 o                         
   5   4  10       2458.44       2434.85        60.09 o                         
   6   4  10       1360.38       1424.55        55.65 o                         
   7   4  10       1361.41       1326.28        58.51 o                         
   8   4  10       2660.69       2764.53        89.86 o                         
   9   4  10      19071.68      18904.17       177.59 o                         
  10   4  10      16322.00      16728.53       175.74 o                         
  11   4  10      16104.95      16295.09       215.58 o                         
  12   4  10          2.52        206.51        79.10 o                         
  13   4  10        242.72        378.59        93.43 o                         
  14   4  10       5443.78       5347.94       153.84 o                         
  15   4  10        990.87        980.21       113.69 o                         
  16   4  10       1520.79       1523.65       143.84 o                         
  17   4  10      15889.04      15900.34       298.21 o                         
  18   4  10        972.10        804.90       154.88 o                         
  19   4  10       5347.30       4878.49       250.42 o                         
  20   4  10         45.05         19.58       228.67 o                         
   1   5  10      80388.59      80046.98       397.00 o                         
   2   5  10      85446.33      85418.70       350.60 o                         
   3   5  10      45616.89      45301.28       236.85 o                         
   4   5  10       8275.71       8339.46        99.61 o                         
   5   5  10      15178.58      15446.62       124.60 o                         
   6   5  10      10337.02      10473.55       118.39 o                         
   7   5  10      20583.06      20775.20       169.64 o                         
   8   5  10      37817.29      38002.20       292.58 o                         
   9   5  10      61594.77      61559.49       499.16 o                         
  10   5  10      78435.20      78186.97       482.98 o                         
  11   5  10       2069.78       1942.39       104.29 o                         
  12   5  10        123.83        188.45        78.86 o                         
  13   5  10      37428.05      37359.71       338.89 o                         
  14   5  10       9012.09       9210.48       187.86 o                         
  15   5  10        573.73        774.42       119.21 o                         
  16   5  10       1303.93       1328.76       123.36 o                         
  17   5  10        389.59        310.56       158.77 o                         
  18   5  10       7819.64       7483.70       256.86 o                         
  19   5  10        777.13        673.82       214.98 o                         
  20   5  10          9.74       -378.71       378.71 o                         
   0   6  10       8983.06       9043.85       146.88 o                         
   1   6  10       7424.91       7836.44       109.02 o                         
   2   6  10        505.48        636.32        55.58 o                         
   3   6  10      53611.88      53769.39       280.85 o                         
   4   6  10        678.70        708.58        67.00 o                         
   5   6  10      54788.95      55003.09       274.42 o                         
   6   6  10      55465.02      55726.31       292.54 o                         
   7   6  10         39.37         81.20        64.78 o                         
   8   6  10       2344.80       2397.15        87.91 o                         
   9   6  10        411.71        369.21        93.90 o                         
  10   6  10       3029.01       3337.39       166.33 o                         
  11   6  10        576.22        988.00       129.89 o                         
  12   6  10       1853.16       1817.46       144.40 o                         
  13   6  10        487.19        473.53       102.66 o                         
  14   6  10       7849.04       7723.44       202.94 o                         
  15   6  10      20788.52      20848.15       296.69 o                         
  16   6  10       3631.08       3649.23       182.97 o                         
  17   6  10         85.26         -0.72       163.93 o                         
  18   6  10       1664.01       1754.31       192.43 o                         
  19   6  10       2085.90       2614.53       468.67 o                         
   1   7  10       2976.83       2992.42        74.95 o                         
   2   7  10        941.66       1047.33        56.37 o                         
   3   7  10      18773.43      18823.52       175.24 o                         
   4   7  10        971.20       1003.65        67.56 o                         
   5   7  10       1293.09       1383.48        66.61 o                         
   6   7  10      18995.71      19085.99       183.80 o                         
   7   7  10      48905.03      48749.04       333.46 o                         
   8   7  10        190.92        301.67       100.60 o                         
   9   7  10        291.29        203.95        82.99 o                         
  10   7  10       4546.18       4538.12       146.33 o                         
  11   7  10      10980.61      10806.21       211.12 o                         
  12   7  10      17135.80      17313.43       404.57 o                         
  13   7  10      38484.23      37483.35       537.19 o                         
  14   7  10       2544.95       2731.61       156.26 o                         
  15   7  10        256.47        114.54       135.90 o                         
  16   7  10       2925.09       2687.16       198.27 o                         
  17   7  10       3161.92       3517.59       212.19 o                         
  18   7  10      11996.52      11766.30       338.22 o                         
  19   7  10       4315.95       4769.56       380.83 o                         
   0   8  10        159.94        307.85        92.98 o                         
   1   8  10      12573.88      12784.58       172.42 o                         
   2   8  10       3545.81       3735.57        93.08 o                         
   3   8  10      29047.81      29209.77       217.82 o                         
   4   8  10       9641.12       9606.47       137.15 o                         
   5   8  10      17428.06      17252.81       193.68 o                         
   6   8  10       8878.32       8813.94       156.29 o                         
   7   8  10       7881.28       7851.83       208.12 o                         
   8   8  10       2563.82       2524.09       200.70 o                         
   9   8  10      28021.81      27979.11       436.16 o                         
  10   8  10      17810.96      18404.29       366.50 o                         
  11   8  10      19330.67      19418.43       427.15 o                         
  12   8  10      13226.42      12775.72       364.16 o                         
  13   8  10       2142.08       2356.77       195.99 o                         
  14   8  10      29966.86      29885.74       503.50 o                         
  15   8  10      14411.78      14391.48       318.32 o                         
  16   8  10         14.26       -103.17       177.36 o                         
  17   8  10      57071.80      56623.09       698.07 o                         
  18   8  10         97.07        104.73       316.35 o                         
   1   9  10       5193.29       5083.46       149.61 o                         
   2   9  10      14170.66      14101.63       200.32 o                         
   3   9  10         69.44         14.52        76.55 o                         
   4   9  10       5572.83       5760.63       128.16 o                         
   5   9  10       2036.97       2030.32       104.51 o                         
   6   9  10       4794.62       4681.71       128.71 o                         
   7   9  10      18079.53      18428.56       278.98 o                         
   8   9  10        119.49        314.49       139.84 o                         
   9   9  10        251.78        233.31       142.13 o                         
  10   9  10      12828.95      12675.51       325.40 o                         
  11   9  10       1565.35       1812.72       215.05 o                         
  12   9  10       4593.23       4495.09       253.54 o                         
  13   9  10      17248.76      17789.40       397.50 o                         
  14   9  10       1600.68       1490.98       194.56 o                         
  15   9  10       2086.74       2364.30       250.01 o                         
  16   9  10        454.10        413.63       269.04 o                         
  17   9  10        563.49        224.63       219.92 o                         
   0  10  10       2005.99       2001.36       190.50 o                         
   1  10  10        661.24        751.04       130.48 o                         
   2  10  10        688.39        892.40       104.70 o                         
   3  10  10      21080.31      21276.10       274.33 o                         
   4  10  10       6956.70       6810.61       155.19 o                         
   5  10  10      23180.76      23205.06       243.05 o                         
   6  10  10      30319.30      29891.65       321.69 o                         
   7  10  10      18082.96      17491.43       444.38 o                         
   8  10  10       2805.14       2970.54       197.30 o                         
   9  10  10      12125.25      12039.14       318.05 o                         
  10  10  10       2703.34       2581.37       198.62 o                         
  11  10  10      21642.23      21921.88       434.21 o                         
  12  10  10      10787.51      11123.96       370.23 o                         
  13  10  10       1173.79       1239.97       207.55 o                         
  14  10  10      13668.62      13066.33       353.47 o                         
  15  10  10          1.97        164.08       190.94 o                         
  16  10  10          7.90          2.12       386.95 o                         
   1  11  10      52628.65      51084.27       574.33 o                         
   2  11  10      34081.17      33965.42       391.37 o                         
   3  11  10       3871.14       3670.17       163.29 o                         
   4  11  10        856.84        857.49       111.77 o                         
   5  11  10       3162.08       3168.85       110.50 o                         
   6  11  10        394.20        346.79       131.98 o                         
   7  11  10      16455.25      15207.46       474.00 o                         
   8  11  10       3345.57       3688.10       214.51 o                         
   9  11  10      24189.18      23624.67       482.00 o                         
  10  11  10      54139.71      52857.45       611.97 o                         
  11  11  10       4735.53       4913.86       230.58 o                         
  12  11  10       1032.19        765.84       174.01 o                         
  13  11  10       7471.74       7202.88       297.07 o                         
  14  11  10       6168.84       5824.74       312.39 o                         
  15  11  10        722.91        692.43       487.57 o                         
   0  12  10          3.53       -188.95       188.95 o                         
   1  12  10       7346.27       7192.07       227.66 o                         
   2  12  10       1307.83       1284.19       123.99 o                         
   3  12  10      27603.82      28030.74       396.22 o                         
   4  12  10          1.09        120.26       166.70 o                         
   5  12  10       3873.19       4303.85       134.94 o                         
   6  12  10        469.07        486.07       106.19 o                         
   7  12  10       3386.59       3468.97       193.36 o                         
   8  12  10       9283.75       8792.07       272.60 o                         
   9  12  10       4681.23       4278.59       221.71 o                         
  10  12  10      11897.28      12648.06       323.57 o                         
  11  12  10      12308.74      11979.41       327.88 o                         
  12  12  10         58.42        226.68       172.16 o                         
  13  12  10        426.75        287.87       246.95 o                         
   1  13  10        890.19       1186.33       157.87 o                         
   2  13  10       1221.24        988.47       153.37 o                         
   3  13  10       8552.67       9150.30       329.13 o                         
   4  13  10       4022.13       4083.03       180.16 o                         
   5  13  10        382.04        564.61       213.09 o                         
   6  13  10      22727.55      22041.01       425.37 o                         
   7  13  10      31474.96      31668.09       480.11 o                         
   8  13  10        480.43        597.33       167.16 o                         
   9  13  10       2467.77       2667.10       205.47 o                         
  10  13  10      13652.99      13158.99       421.26 o                         
  11  13  10       6921.74       6569.91       362.03 o                         
  12  13  10       7006.32       7486.81       597.76 o                         
   0  14  10       6037.87       5726.41       411.69 o                         
   1  14  10       1311.58       1279.37       162.61 o                         
   2  14  10       7513.16       7408.30       280.43 o                         
   3  14  10       3158.94       3269.13       359.41 o                         
   4  14  10        317.64        329.13       210.48 o                         
   5  14  10       1127.95       1179.09       204.95 o                         
   6  14  10       3215.08       3360.97       219.70 o                         
   7  14  10       1773.94       1564.70       227.22 o                         
   8  14  10        434.28        481.55       168.08 o                         
   9  14  10      23684.05      22928.00       592.88 o                         
  10  14  10       4349.48       4108.90       360.18 o                         
   1  15  10      10806.76      11127.53       439.09 o                         
   2  15  10       6874.94       6785.77       317.04 o                         
   3  15  10       7613.48       8235.25       346.97 o                         
   4  15  10       1260.23       1001.99       248.21 o                         
   5  15  10       1673.83       1702.26       362.35 o                         
   6  15  10       2692.06       3564.98       395.46 o                         
   7  15  10       7445.00       7551.09       478.63 o                         
   9  15  10       8793.70       8447.87       673.56 o                         
   1  16  10        746.89        -24.95       419.53 o                         
   2  16  10       7111.57       7225.39       682.62 o                         
   3  16  10      33834.04      32427.60       866.06 o                         
   1   0  11      13244.33      13024.85       226.10 o                         
   2   0  11      11947.41      11761.34       189.30 o                         
   3   0  11       9303.53       9427.33       112.78 o                         
   4   0  11       2050.57       2231.17       136.65 o                         
   5   0  11       1675.31       1685.63       112.05 o                         
   6   0  11      49314.35      49793.47       437.31 o                         
   7   0  11         14.38          6.08       118.39 o                         
   8   0  11      33556.55      33827.84       395.49 o                         
   9   0  11      16964.11      17670.76       271.76 o                         
  10   0  11      67435.91      68699.41       708.27 o                         
  11   0  11      22083.41      20667.03       647.34 o                         
  12   0  11      30598.24      30949.95       468.82 o                         
  13   0  11       1183.21       1135.02       183.07 o                         
  14   0  11      27179.11      27226.96       598.83 o                         
  15   0  11        840.24       1073.70       307.28 o                         
  16   0  11       1751.95       2129.43       428.61 o                         
  17   0  11        577.04        528.38       358.30 o                         
  18   0  11      27761.12      27144.12      1054.74 o                         
  19   0  11       5900.03       5998.43       569.23 o                         
  20   0  11      13855.81      13592.75       573.80 o                         
  21   0  11          4.38        201.83       385.51 o                         
   0   1  11       5192.88       5272.60       143.80 o                         
   1   1  11       3704.11       3617.99        76.19 o                         
   2   1  11       1085.78       1012.56        70.19 o                         
   3   1  11        158.19        180.23        38.40 o                         
   4   1  11      14818.09      14958.59       135.16 o                         
   5   1  11       4271.32       4254.95        92.44 o                         
   6   1  11      11016.96      11316.99       143.13 o                         
   7   1  11        378.88        489.20        63.99 o                         
   8   1  11        826.26        947.46        67.00 o                         
   9   1  11       3230.52       3197.01        71.40 o                         
  10   1  11      14580.29      14371.28       211.76 o                         
  11   1  11        992.55       1053.29        85.32 o                         
  12   1  11        196.66        202.73        68.90 o                         
  13   1  11       8610.06       8868.44       212.36 o                         
  14   1  11       9047.77       8962.02       214.31 o                         
  15   1  11      30355.41      29932.50       478.27 o                         
  16   1  11      25821.29      26361.74       573.78 o                         
  17   1  11       1047.83       1165.92       226.21 o                         
  18   1  11      24492.51      24788.74       644.15 o                         
  19   1  11      12591.17      13356.56       440.52 o                         
  20   1  11       5751.79       5296.54       574.90 o                         
  21   1  11        407.36        632.70       394.59 o                         
   1   2  11       2809.21       2747.70        53.00 o                         
   2   2  11     387446.19     387498.44       933.92 o                         
   3   2  11       1701.77       1606.82        48.34 o                         
   4   2  11      20083.94      19964.53       130.88 o                         
   5   2  11      21109.93      21270.42       142.53 o                         
   6   2  11       9853.99       9933.97       108.16 o                         
   7   2  11       4708.50       4812.56        84.49 o                         
   8   2  11      16407.56      16349.55       164.78 o                         
   9   2  11          6.64        -12.58        60.59 o                         
  10   2  11     171246.75     171911.22       655.44 o                         
  11   2  11      14740.76      14622.37       176.96 o                         
  12   2  11      10094.70       9825.02       206.36 o                         
  13   2  11       1894.88       1947.08       175.21 o                         
  14   2  11      17710.48      17907.68       348.31 o                         
  15   2  11        258.94         72.32       138.29 o                         
  16   2  11       1915.55       2163.08       179.58 o                         
  17   2  11        163.85         37.39       160.08 o                         
  18   2  11         69.52        371.50       274.89 o                         
  19   2  11       5272.73       5298.43       291.81 o                         
  20   2  11          8.40       -190.28       203.67 o                         
  21   2  11          4.82       -453.55       453.55 o                         
   0   3  11       9302.71       9584.27       127.04 o                         
   1   3  11       4012.49       3929.03        74.26 o                         
   2   3  11     248494.70     249214.30       741.34 o                         
   3   3  11        175.33        207.30        40.51 o                         
   4   3  11      33393.79      33218.27       174.81 o                         
   5   3  11         55.89         61.87        40.44 o                         
   6   3  11     929112.44     934013.25      1998.78 o                         
   7   3  11      13262.09      13300.37       122.68 o                         
   8   3  11       5471.81       5329.81        83.67 o                         
   9   3  11       4529.71       4580.65       105.43 o                         
  10   3  11      30362.15      30328.68       302.39 o                         
  11   3  11       6301.61       6224.58       157.39 o                         
  12   3  11       2305.87       2529.01       111.57 o                         
  13   3  11       7271.38       7273.61       172.00 o                         
  14   3  11      42356.18      42937.94       479.81 o                         
  15   3  11       4172.56       4353.21       175.99 o                         
  16   3  11      21143.89      21167.99       333.75 o                         
  17   3  11        938.96        887.05       137.34 o                         
  18   3  11      36036.61      36024.02       489.74 o                         
  19   3  11        252.21        264.67       189.21 o                         
  20   3  11       8396.60       8222.50       382.28 o                         
   1   4  11       9052.71       9028.82       130.84 o                         
   2   4  11        170.27        128.24        45.93 o                         
   3   4  11      18647.07      18691.00       132.72 o                         
   4   4  11        296.69        291.26        44.28 o                         
   5   4  11       5003.00       5102.98        80.94 o                         
   6   4  11       1702.25       1747.93        67.01 o                         
   7   4  11       3170.51       3175.42        76.34 o                         
   8   4  11         31.45         38.83        63.68 o                         
   9   4  11       8363.53       8376.50       123.26 o                         
  10   4  11       4265.55       4365.19       105.89 o                         
  11   4  11      12005.49      12120.55       164.57 o                         
  12   4  11       2795.86       2830.30       117.90 o                         
  13   4  11        623.61        597.48        93.04 o                         
  14   4  11      34316.99      34340.40       351.75 o                         
  15   4  11       4321.36       4400.05       193.48 o                         
  16   4  11       7253.37       7254.46       219.08 o                         
  17   4  11          2.78        -41.15       129.20 o                         
  18   4  11       1820.55       1772.61       196.09 o                         
  19   4  11       8732.82       8934.75       342.98 o                         
  20   4  11      16091.29      17497.70       848.24 o                         
   0   5  11       1736.44       1678.29       138.60 o                         
   1   5  11          2.15        -46.00        46.00 o                         
   2   5  11        717.86        777.34        44.67 o                         
   3   5  11       1452.07       1410.67        57.91 o                         
   4   5  11      10818.97      10762.91       116.03 o                         
   5   5  11      25430.10      25662.47       168.70 o                         
   6   5  11      67931.55      68758.69       322.96 o                         
   7   5  11      43510.41      43754.43       260.60 o                         
   8   5  11       1928.70       2061.63        97.03 o                         
   9   5  11       4157.45       4262.71       114.68 o                         
  10   5  11       5750.86       5765.54       155.87 o                         
  11   5  11       5588.46       5519.35       162.80 o                         
  12   5  11        769.67       1046.51       110.15 o                         
  13   5  11       1798.12       1730.33       120.38 o                         
  14   5  11      61167.62      61337.20       464.91 o                         
  15   5  11      34119.19      34343.17       397.22 o                         
  16   5  11      49815.77      49316.49       476.00 o                         
  17   5  11          4.99       -148.23       166.14 o                         
  18   5  11      38618.55      38186.05       577.31 o                         
  19   5  11      14244.01      14336.48       410.00 o                         
  20   5  11       6157.13       7152.76       600.98 o                         
   1   6  11       5476.57       5377.98        95.15 o                         
   2   6  11          4.84         27.14        53.45 o                         
   3   6  11       4730.37       4762.26       109.43 o                         
   4   6  11       2920.36       2910.30        92.89 o                         
   5   6  11       3710.62       3665.89        82.59 o                         
   6   6  11       3675.06       3798.06        91.50 o                         
   7   6  11        106.95        121.80        63.62 o                         
   8   6  11       6498.06       6767.26       150.95 o                         
   9   6  11      13901.50      13764.42       250.10 o                         
  10   6  11       7969.91       7989.65       220.98 o                         
  11   6  11       9855.76       9574.15       241.29 o                         
  12   6  11       3154.56       2947.02       198.72 o                         
  13   6  11        863.12        783.15       114.54 o                         
  14   6  11      28265.19      28490.09       338.48 o                         
  15   6  11       8231.90       8596.47       209.48 o                         
  16   6  11        794.13        751.06       161.95 o                         
  17   6  11        484.23        576.03       189.59 o                         
  18   6  11      10270.26       9943.73       315.55 o                         
  19   6  11       7113.02       7284.35       610.05 o                         
   0   7  11       2040.29       1952.03        65.61 o                         
   1   7  11      10642.57      10744.55       143.35 o                         
   2   7  11      96359.98      96507.59       467.35 o                         
   3   7  11       1128.68       1149.06        75.87 o                         
   4   7  11       7328.25       7266.81       146.59 o                         
   5   7  11       1448.82       1428.74        66.47 o                         
   6   7  11     193953.12     194802.88       721.26 o                         
   7   7  11        331.76        437.35        88.06 o                         
   8   7  11        124.60        -19.62        91.79 o                         
   9   7  11       2828.04       2855.17       126.36 o                         
  10   7  11         24.61        257.02        96.06 o                         
  11   7  11         28.27       -118.30       131.95 o                         
  12   7  11       1358.86       1176.78       155.78 o                         
  13   7  11         40.05         42.69       137.98 o                         
  14   7  11       1337.00       1439.09       138.58 o                         
  15   7  11      11050.21      10843.10       275.15 o                         
  16   7  11       1268.99        895.62       160.68 o                         
  17   7  11          1.90         48.58       196.94 o                         
  18   7  11       4037.23       3831.72       255.04 o                         
  19   7  11       2708.37       2968.52       505.71 o                         
   1   8  11       1691.03       1732.82        71.16 o                         
   2   8  11     451470.84     455989.34      1428.53 o                         
   3   8  11         56.58         13.07        67.58 o                         
   4   8  11      37869.60      37905.64       287.80 o                         
   5   8  11      12582.39      12317.35       181.10 o                         
   6   8  11      16773.92      16431.88       321.37 o                         
   7   8  11       3765.61       3867.70       173.72 o                         
   8   8  11      26522.46      26280.63       383.87 o                         
   9   8  11        946.46        943.57       138.16 o                         
  10   8  11     188917.72     188521.17      1647.01 o                         
  11   8  11      17138.12      17858.35       373.54 o                         
  12   8  11      11414.06      11567.91       320.03 o                         
  13   8  11       1360.82       1237.38       164.75 o                         
  14   8  11      56314.84      54440.11       676.17 o                         
  15   8  11       1482.35       1529.74       169.20 o                         
  16   8  11       1822.74       1854.40       195.17 o                         
  17   8  11        376.30        458.71       197.68 o                         
  18   8  11          2.29       -124.73       282.22 o                         
   0   9  11        333.51        502.60       117.43 o                         
   1   9  11       3695.37       3768.49       164.51 o                         
   2   9  11      11724.30      12043.65       258.89 o                         
   3   9  11         45.38        174.84        74.80 o                         
   4   9  11       3748.78       3822.15       136.05 o                         
   5   9  11        720.51        675.01        91.66 o                         
   6   9  11      34147.53      34254.20       329.38 o                         
   7   9  11        152.16        145.88        90.95 o                         
   8   9  11        361.62        402.30       133.05 o                         
   9   9  11       7425.39       7519.37       256.88 o                         
  10   9  11         70.43        104.51       149.27 o                         
  11   9  11         93.23        222.93       156.43 o                         
  12   9  11       4119.32       3639.09       243.81 o                         
  13   9  11        147.17       -136.90       191.76 o                         
  14   9  11       7765.14       7316.89       290.44 o                         
  15   9  11       9061.09       8840.62       314.13 o                         
  16   9  11       3823.35       4004.67       320.37 o                         
  17   9  11         61.47       -251.72       392.32 o                         
  18   9  11       2371.95       2095.42       458.09 o                         
   1  10  11      17102.23      17362.71       258.53 o                         
   2  10  11      22809.26      22784.05       309.14 o                         
   3  10  11       2570.47       2677.78       124.93 o                         
   4  10  11       2916.04       3019.02       133.64 o                         
   5  10  11       2534.17       2621.46       117.48 o                         
   6  10  11       6229.74       6396.83       165.36 o                         
   7  10  11       2235.63       2189.97       147.16 o                         
   8  10  11      21052.69      20200.23       421.19 o                         
   9  10  11       8358.17       8518.10       282.62 o                         
  10  10  11      20555.10      20454.39       412.44 o                         
  11  10  11      10805.86      10797.16       319.53 o                         
  12  10  11      18735.57      19010.64       456.48 o                         
  13  10  11         69.49         75.74       198.31 o                         
  14  10  11      31476.81      31226.97       540.45 o                         
  15  10  11         99.82        -99.66       243.03 o                         
  16  10  11       3322.30       2821.13       555.61 o                         
   0  11  11       1062.72        817.04       311.82 o                         
   1  11  11        942.81       1358.14       125.83 o                         
   2  11  11       3379.32       3686.30       159.14 o                         
   3  11  11        997.00       1128.75       158.12 o                         
   4  11  11       4437.14       4715.02       211.97 o                         
   5  11  11       4657.01       4769.86       123.88 o                         
   6  11  11       4628.17       4852.34       171.45 o                         
   7  11  11       8981.39       8935.02       286.27 o                         
   8  11  11        274.33          7.11       156.18 o                         
   9  11  11        155.94         92.90       164.66 o                         
  10  11  11       3450.50       3503.95       223.07 o                         
  11  11  11         91.09        -54.34       179.28 o                         
  12  11  11        399.96        729.24       178.51 o                         
  13  11  11       7660.08       7761.35       339.69 o                         
  14  11  11      17995.23      18820.13       661.48 o                         
   1  12  11       5260.74       5362.01       207.92 o                         
   2  12  11      48896.24      48686.59       638.52 o                         
   3  12  11       4556.28       4854.71       239.65 o                         
   4  12  11        499.40        521.97       129.37 o                         
   5  12  11       1804.09       1719.02       217.72 o                         
   6  12  11       4208.69       4240.36       227.64 o                         
   7  12  11         55.36        308.01       203.15 o                         
   8  12  11        916.44       1154.58       182.69 o                         
   9  12  11       2735.29       3060.64       218.10 o                         
  10  12  11      13971.88      14019.82       370.55 o                         
  11  12  11       3405.37       3823.54       241.06 o                         
  12  12  11        809.87        903.83       324.70 o                         
  13  12  11         87.80       -170.42       299.85 o                         
   0  13  11      11008.97      11021.98       501.35 o                         
   1  13  11       4567.37       4472.49       204.00 o                         
   2  13  11     140034.97     137393.34      1061.91 o                         
   3  13  11         59.54        -95.65       181.42 o                         
   4  13  11      15169.38      15557.30       356.00 o                         
   5  13  11         22.73        -26.19       173.37 o                         
   6  13  11     323662.94     325170.41      1874.65 o                         
   7  13  11       2274.14       1769.99       201.44 o                         
   8  13  11        616.28        858.65       175.07 o                         
   9  13  11        268.36        368.51       162.36 o                         
  10  13  11      14943.64      15612.25       526.93 o                         
  11  13  11       1271.64       1084.77       244.62 o                         
  12  13  11       1346.07        832.27       442.21 o                         
   1  14  11        659.50        658.74       195.51 o                         
   2  14  11      50660.87      49740.51       628.83 o                         
   3  14  11       6624.60       6414.10       299.10 o                         
   4  14  11      10023.94       9952.40       618.68 o                         
   5  14  11       4267.78       3636.74       308.18 o                         
   6  14  11        253.82        417.92       180.34 o                         
   7  14  11       2238.41       2135.29       188.02 o                         
   8  14  11      10771.55      11575.53       438.77 o                         
   9  14  11        165.40       -119.70       234.21 o                         
  10  14  11      26457.87      27017.27       643.38 o                         
   0  15  11        856.43        458.63       280.26 o                         
   1  15  11       3465.85       3863.46       317.89 o                         
   2  15  11        725.31        935.33       254.39 o                         
   3  15  11         24.56        172.61       202.73 o                         
   4  15  11       4780.15       5737.07       351.55 o                         
   5  15  11       7937.57       7900.50       393.83 o                         
   6  15  11      12337.54      12830.92       565.28 o                         
   7  15  11       4165.74       4818.87       421.66 o                         
   0   0  12       6226.57       6344.19       185.39 o                         
   1   0  12      22674.73      21747.08       255.85 o                         
   2   0  12      61241.38      60315.34       745.71 o                         
   3   0  12      12828.88      12797.79       192.31 o                         
   4   0  12       2803.48       2711.37        79.45 o                         
   5   0  12     265310.59     266338.66      1125.00 o                         
   6   0  12     295069.94     295333.22      2008.03 o                         
   7   0  12      45262.26      44674.92      1226.04 o                         
   8   0  12       7312.58       6541.93       305.92 o                         
   9   0  12       6015.94       5980.87       192.75 o                         
  10   0  12      77703.45      79124.02       659.77 o                         
  11   0  12      29886.61      29299.55       479.49 o                         
  12   0  12         29.91         25.82       133.86 o                         
  13   0  12      12716.75      13122.02       401.38 o                         
  14   0  12      30459.30      30742.94      1370.09 o                         
  15   0  12          3.47       -390.05       390.05 o                         
  16   0  12       2711.01       2505.90       435.41 o                         
  17   0  12      64546.06      66358.99      1163.92 o                         
  18   0  12     146870.50     147153.97      3309.13 o                         
  19   0  12       5018.81       5037.02       742.71 o                         
  20   0  12       2063.74       2496.37       338.81 o                         
   1   1  12      32851.16      32857.52       221.10 o                         
   2   1  12      47226.54      47898.48       330.40 o                         
   3   1  12      28779.45      28126.05       307.44 o                         
   4   1  12      18850.12      18895.74       132.48 o                         
   5   1  12        480.14        485.99        54.55 o                         
   6   1  12       1910.45       1956.61        97.89 o                         
   7   1  12          3.12         71.52        58.86 o                         
   8   1  12      28788.82      28452.92       241.94 o                         
   9   1  12      22445.04      22493.02       179.04 o                         
  10   1  12       4573.49       4536.65       149.05 o                         
  11   1  12       5453.50       5437.39       206.06 o                         
  12   1  12        189.90        106.58       116.26 o                         
  13   1  12      26639.76      26081.78       445.86 o                         
  14   1  12      14732.67      14482.28       433.02 o                         
  15   1  12        564.67        493.04       154.36 o                         
  16   1  12      13843.87      13785.61       447.40 o                         
  17   1  12         11.37         16.55       218.94 o                         
  18   1  12          3.04        176.20       213.82 o                         
  19   1  12         13.10        185.11       233.09 o                         
  20   1  12        109.33        139.12       239.59 o                         
   0   2  12       2375.51       2600.54       106.65 o                         
   1   2  12         55.89         87.72        61.79 o                         
   2   2  12      30717.39      30306.62       178.58 o                         
   3   2  12      12670.71      12680.53        99.88 o                         
   4   2  12      12756.79      12671.76       110.84 o                         
   5   2  12      35824.01      36001.71       188.45 o                         
   6   2  12       5973.80       5988.75       123.35 o                         
   7   2  12         35.17        -34.21        52.26 o                         
   8   2  12         23.76         -7.70        53.38 o                         
   9   2  12      18032.82      18183.12       188.67 o                         
  10   2  12      47346.37      47273.92       317.87 o                         
  11   2  12      11730.03      11772.27       179.46 o                         
  12   2  12       1494.03       1477.25       117.36 o                         
  13   2  12          2.19         58.27       119.99 o                         
  14   2  12      14642.97      14909.08       294.15 o                         
  15   2  12      23250.13      23149.29       363.24 o                         
  16   2  12       5094.94       4684.47       226.76 o                         
  17   2  12      20665.29      20714.49       407.59 o                         
  18   2  12        209.32         -7.81       165.96 o                         
  19   2  12       2173.25       2481.89       240.44 o                         
  20   2  12       8189.19       8785.60       678.09 o                         
   1   3  12      51134.98      50895.89       247.75 o                         
   2   3  12      30096.52      29952.95       168.38 o                         
   3   3  12       9426.05       9488.06        99.02 o                         
   4   3  12        244.62        274.22        43.35 o                         
   5   3  12       6711.18       6634.05        85.54 o                         
   6   3  12     148477.95     149173.81       510.19 o                         
   7   3  12      70001.84      69412.88       326.32 o                         
   8   3  12        383.88        292.51        50.39 o                         
   9   3  12      13033.11      13367.69       172.91 o                         
  10   3  12      17562.10      17987.20       220.26 o                         
  11   3  12       8792.33       8796.02       158.66 o                         
  12   3  12        192.37        201.61        88.39 o                         
  13   3  12      28888.78      28712.71       295.42 o                         
  14   3  12       9645.73       9617.36       247.91 o                         
  15   3  12      11167.64      11042.50       248.63 o                         
  16   3  12       5312.23       5299.91       211.42 o                         
  17   3  12         16.48        -52.60       165.90 o                         
  18   3  12      30942.00      30509.63       493.01 o                         
  19   3  12       3450.74       3434.43       258.84 o                         
  20   3  12       6141.94       6891.96       637.26 o                         
   0   4  12      17164.32      17176.86       195.13 o                         
   1   4  12      14295.33      14142.93       139.00 o                         
   2   4  12      13168.51      13121.92       134.93 o                         
   3   4  12       3104.55       3112.02        80.51 o                         
   4   4  12      26020.22      25913.47       171.23 o                         
   5   4  12       4554.70       4610.18        85.35 o                         
   6   4  12      26285.30      26461.73       214.85 o                         
   7   4  12       8751.84       9176.74       124.00 o                         
   8   4  12       6613.88       6621.71        99.31 o                         
   9   4  12       4139.06       4170.63       120.30 o                         
  10   4  12       5373.49       5364.85       132.52 o                         
  11   4  12        290.22        366.15        89.97 o                         
  12   4  12      15977.78      16335.63       238.63 o                         
  13   4  12        552.23        658.23       107.28 o                         
  14   4  12         66.08         94.37       103.32 o                         
  15   4  12        730.51        684.01       145.17 o                         
  16   4  12        429.82        292.26       136.45 o                         
  17   4  12        211.90        248.54       150.38 o                         
  18   4  12       1106.77       1527.50       231.67 o                         
  19   4  12        141.87         71.96       224.50 o                         
  20   4  12       2793.03       3068.31       496.64 o                         
   1   5  12     317110.09     316744.00       968.56 o                         
   2   5  12     209395.48     209415.34       782.29 o                         
   3   5  12      97645.17      98060.65       426.24 o                         
   4   5  12         28.71        110.72        49.39 o                         
   5   5  12       8317.82       8370.45       106.98 o                         
   6   5  12       6920.88       6800.12       109.96 o                         
   7   5  12       1522.59       1582.31        76.14 o                         
   8   5  12        896.74        999.16        64.10 o                         
   9   5  12     126873.24     126902.61       537.43 o                         
  10   5  12     108838.55     106977.61       990.33 o                         
  11   5  12       4299.15       4322.66       160.16 o                         
  12   5  12        240.19        313.24       111.37 o                         
  13   5  12     146373.36     145398.67       809.85 o                         
  14   5  12     126726.66     127909.91       715.87 o                         
  15   5  12        152.07        194.27       121.46 o                         
  16   5  12       6028.80       5948.33       225.12 o                         
  17   5  12       7747.97       7697.08       278.78 o                         
  18   5  12      11358.44      11345.55       376.39 o                         
  19   5  12       1708.03       1897.10       266.15 o                         
   0   6  12      43231.96      43728.51       517.73 o                         
   1   6  12      44380.79      44315.69       269.25 o                         
   2   6  12      15664.06      15724.95       134.10 o                         
   3   6  12         44.63         80.35        54.54 o                         
   4   6  12       5590.46       5780.79       107.05 o                         
   5   6  12      45489.80      45835.46       258.37 o                         
   6   6  12      87902.92      88581.83       475.71 o                         
   7   6  12      14129.29      13959.54       176.91 o                         
   8   6  12       9981.49      10001.77       154.86 o                         
   9   6  12       4844.50       4809.70       193.72 o                         
  10   6  12      22369.16      22334.24       324.23 o                         
  11   6  12      11549.39      11444.14       221.30 o                         
  12   6  12       2335.49       2233.04       156.82 o                         
  13   6  12       4828.35       4837.84       168.15 o                         
  14   6  12       5438.90       5297.12       174.49 o                         
  15   6  12       2362.74       2495.65       147.67 o                         
  16   6  12       1334.50       1321.12       180.69 o                         
  17   6  12      10003.39      10094.07       312.46 o                         
  18   6  12      33685.63      34617.15       699.49 o                         
  19   6  12       1145.67        632.70       369.64 o                         
   1   7  12       9450.25       9370.05       153.92 o                         
   2   7  12       2407.19       2360.05        81.88 o                         
   3   7  12        226.96         74.92       101.46 o                         
   4   7  12       4885.34       5103.98       141.70 o                         
   5   7  12       4996.24       5079.42       100.19 o                         
   6   7  12      13317.32      13428.19       169.15 o                         
   7   7  12      21428.41      21162.50       215.95 o                         
   8   7  12       5322.74       5341.81       161.43 o                         
   9   7  12       5955.43       5913.70       165.66 o                         
  10   7  12      30097.97      30229.73       432.55 o                         
  11   7  12       3045.53       2921.17       186.66 o                         
  12   7  12       4165.18       4294.81       370.97 o                         
  13   7  12      15075.39      14873.04       282.89 o                         
  14   7  12       2616.69       2627.82       224.55 o                         
  15   7  12       4950.36       4895.00       217.59 o                         
  16   7  12      15708.92      15726.14       371.91 o                         
  17   7  12        107.37        346.49       200.64 o                         
  18   7  12      12384.69      12209.40       386.71 o                         
   0   8  12        203.20        214.04       125.33 o                         
   1   8  12       2852.31       2643.60       102.81 o                         
   2   8  12      26833.93      27093.47       244.42 o                         
   3   8  12       7818.19       7646.59       139.87 o                         
   4   8  12       3387.70       3485.29       120.61 o                         
   5   8  12      18190.50      17944.27       192.34 o                         
   6   8  12       2971.74       2863.88       122.97 o                         
   7   8  12       1292.17       1308.96       111.51 o                         
   8   8  12       1750.36       1681.44       149.04 o                         
   9   8  12      14378.55      13988.28       295.93 o                         
  10   8  12      64192.11      64768.36       633.74 o                         
  11   8  12       8840.42       8735.23       257.42 o                         
  12   8  12        896.19       1008.53       168.13 o                         
  13   8  12        101.65        130.94       176.77 o                         
  14   8  12      18321.46      17745.88       349.70 o                         
  15   8  12      32331.83      33283.09       473.21 o                         
  16   8  12       2239.37       2347.85       211.18 o                         
  17   8  12      16162.06      15963.62       432.02 o                         
  18   8  12        368.52        -58.96       396.85 o                         
   1   9  12       2807.02       2557.97       105.23 o                         
   2   9  12        153.03         74.17       116.89 o                         
   3   9  12      11017.69      11263.58       210.98 o                         
   4   9  12       7827.22       7869.61       204.88 o                         
   5   9  12        340.41        357.48       110.37 o                         
   6   9  12      20314.77      20533.70       260.70 o                         
   7   9  12       6019.40       6121.66       171.91 o                         
   8   9  12      20844.20      20944.48       360.23 o                         
   9   9  12        201.30        379.61       135.90 o                         
  10   9  12       2279.05       2284.33       173.33 o                         
  11   9  12       3695.05       3710.19       201.35 o                         
  12   9  12        232.03        464.02       165.73 o                         
  13   9  12        380.13        170.44       178.34 o                         
  14   9  12       1153.84        998.07       191.88 o                         
  15   9  12       2134.42       2501.72       207.17 o                         
  16   9  12       8263.36       8175.87       394.53 o                         
  17   9  12          1.29        367.37       394.59 o                         
   0  10  12        521.69        793.71       283.47 o                         
   1  10  12       4959.04       4865.54       216.38 o                         
   2  10  12       1982.96       1749.53       149.82 o                         
   3  10  12       2749.50       3036.07       154.66 o                         
   4  10  12        251.22        245.50       109.69 o                         
   5  10  12      76516.21      76462.70       544.22 o                         
   6  10  12     106243.67     105031.33       637.33 o                         
   7  10  12      20599.09      20598.42       352.98 o                         
   8  10  12       2161.28       2214.69       172.77 o                         
   9  10  12       7017.71       7141.19       242.81 o                         
  10  10  12      28176.60      28249.94       442.24 o                         
  11  10  12       5587.89       5573.38       238.51 o                         
  12  10  12        655.23        671.30       181.03 o                         
  13  10  12       6795.16       6382.05       274.44 o                         
  14  10  12      19451.31      19929.67       487.81 o                         
  15  10  12         30.63        425.37       301.55 o                         
   1  11  12      66323.96      66795.69       753.95 o                         
   2  11  12      85783.30      86118.95       908.69 o                         
   3  11  12      54968.68      54837.09       622.21 o                         
   4  11  12       6229.93       6305.16       196.99 o                         
   5  11  12       1257.23       1148.41       176.47 o                         
   6  11  12       7788.17       8207.89       215.05 o                         
   7  11  12        431.93        149.31       196.24 o                         
   8  11  12        868.61       1114.13       157.67 o                         
   9  11  12      50410.23      49949.95       637.45 o                         
  10  11  12      65577.55      66991.36       751.82 o                         
  11  11  12       4053.63       4483.08       247.12 o                         
  12  11  12       1726.13       1772.62       207.08 o                         
  13  11  12      52051.18      53282.33       775.84 o                         
  14  11  12      43034.76      43827.93       971.23 o                         
   0  12  12       9968.82       9303.57       536.37 o                         
   1  12  12       4152.97       3823.69       346.97 o                         
   2  12  12         37.28        259.39       159.67 o                         
   3  12  12       2632.61       2832.00       205.65 o                         
   4  12  12       6644.99       6496.02       206.72 o                         
   5  12  12       6879.69       6925.14       225.82 o                         
   6  12  12        246.79        323.06       231.09 o                         
   7  12  12        346.30        384.71       235.47 o                         
   8  12  12       3486.61       3266.81       223.35 o                         
   9  12  12       5626.79       5228.60       263.85 o                         
  10  12  12       7477.27       6975.13       443.06 o                         
  11  12  12       6294.27       6223.56       313.21 o                         
  12  12  12       2663.83       2691.75       288.79 o                         
  13  12  12         43.00        103.18       311.46 o                         
   1  13  12       8603.06       8439.10       367.83 o                         
   2  13  12       6762.40       6365.00       252.11 o                         
   3  13  12         54.60        443.73       195.95 o                         
   4  13  12        390.36        520.78       211.36 o                         
   5  13  12       2857.17       3220.42       250.32 o                         
   6  13  12      35087.25      35649.25       619.34 o                         
   7  13  12      22788.54      23322.68       450.21 o                         
   8  13  12         17.82       -182.71       182.71 o                         
   9  13  12       7325.65       7018.91       316.60 o                         
  10  13  12      19769.11      19536.50       548.79 o                         
  11  13  12       3236.83       2772.53       291.69 o                         
   0  14  12        411.42        776.45       291.01 o                         
   1  14  12       1829.07       1854.66       261.16 o                         
   2  14  12       6022.10       6220.07       288.90 o                         
   3  14  12       1997.42       2202.14       234.08 o                         
   4  14  12       5016.51       4922.23       552.46 o                         
   5  14  12       1291.18       1325.61       241.06 o                         
   6  14  12        616.10        872.79       329.33 o                         
   7  14  12       4979.12       5787.19       586.23 o                         
   8  14  12       1083.62       1307.77       363.30 o                         
   9  14  12        368.48        766.46       243.06 o                         
   1  15  12      31953.69      32942.08       821.10 o                         
   2  15  12      21086.38      20002.43       945.80 o                         
   3  15  12      16701.78      15774.08       496.60 o                         
   4  15  12        573.34        684.67       277.40 o                         
   5  15  12        554.32        374.90       289.41 o                         
   6  15  12       2859.99       2868.46       371.31 o                         
   1   0  13      54327.58      53855.82       457.14 o                         
   2   0  13       8728.53       8985.57       210.12 o                         
   3   0  13          8.66         87.58       129.63 o                         
   4   0  13      29399.99      29877.12       194.49 o                         
   5   0  13       2907.14       2776.33       126.47 o                         
   6   0  13      36877.16      38120.90       363.60 o                         
   7   0  13       1861.26       1694.24       178.37 o                         
   8   0  13       8425.75       8156.83       298.13 o                         
   9   0  13       6597.95       6519.52       254.07 o                         
  10   0  13      43719.06      42729.37       648.04 o                         
  11   0  13       7795.32       7758.16       189.43 o                         
  12   0  13      57628.48      57513.04      1038.84 o                         
  13   0  13       1860.13       1447.50       251.62 o                         
  14   0  13       4403.53       5041.10       380.65 o                         
  15   0  13       2488.77       2386.52       488.71 o                         
  16   0  13      23696.88      23146.81       701.67 o                         
  17   0  13      54577.59      55620.02      1518.92 o                         
  18   0  13     109463.66     111597.89      1825.98 o                         
  19   0  13       4550.92       4315.04       392.72 o                         
   0   1  13      30269.43      30458.69       373.28 o                         
   1   1  13       1835.34       1864.03        96.16 o                         
   2   1  13      14561.27      14540.02       141.46 o                         
   3   1  13      13809.84      13896.17       185.94 o                         
   4   1  13        805.81        830.88        51.01 o                         
   5   1  13        765.17        728.10        53.07 o                         
   6   1  13         89.19         80.72        60.96 o                         
   7   1  13        478.54        515.92        67.34 o                         
   8   1  13      75582.52      75122.62       436.17 o                         
   9   1  13       5651.07       5598.27       135.37 o                         
  10   1  13      10926.88      10907.20       129.40 o                         
  11   1  13      19678.68      19831.47       332.46 o                         
  12   1  13       1477.61       1730.73       180.03 o                         
  13   1  13        764.34       1086.94       156.78 o                         
  14   1  13      26504.76      26051.49       459.67 o                         
  15   1  13       1987.23       2410.90       257.95 o                         
  16   1  13      16732.41      16708.58       734.02 o                         
  17   1  13        734.04        692.64       321.55 o                         
  18   1  13       6120.72       5822.59       295.02 o                         
  19   1  13         33.54        342.27       174.42 o                         
   1   2  13       6362.91       6208.48       114.46 o                         
   2   2  13      12197.72      12291.45       152.88 o                         
   3   2  13       1975.75       1985.56        57.74 o                         
   4   2  13      53442.47      53455.22       260.40 o                         
   5   2  13       1384.34       1487.61        51.38 o                         
   6   2  13       6130.69       6142.40       101.29 o                         
   7   2  13       4075.98       4126.06       100.54 o                         
   8   2  13       1629.98       1533.46        74.02 o                         
   9   2  13       3161.12       3125.97        69.97 o                         
  10   2  13       1250.28       1360.63        84.01 o                         
  11   2  13      10451.88      10670.60       204.02 o                         
  12   2  13       1722.24       1785.03       143.25 o                         
  13   2  13      17061.05      17463.08       307.27 o                         
  14   2  13         24.99        139.19       128.97 o                         
  15   2  13         21.54        -31.74       153.98 o                         
  16   2  13      10078.49      10245.26       318.08 o                         
  17   2  13      11154.27      11512.06       327.44 o                         
  18   2  13         77.56        108.45       174.14 o                         
  19   2  13       2022.94       2184.88       235.83 o                         
   0   3  13      64231.36      65474.21       572.37 o                         
   1   3  13       7760.08       7927.68       148.64 o                         
   2   3  13       8366.84       8425.71       128.80 o                         
   3   3  13      21836.81      21898.11       159.29 o                         
   4   3  13       7430.66       7476.64       100.39 o                         
   5   3  13      40973.06      40737.87       232.95 o                         
   6   3  13        981.80        990.14        64.75 o                         
   7   3  13      52357.89      51841.45       342.19 o                         
   8   3  13       3094.42       3065.54        82.14 o                         
   9   3  13      46827.47      47038.12       328.15 o                         
  10   3  13       4915.46       4947.89       152.58 o                         
  11   3  13      11987.27      12014.50       200.33 o                         
  12   3  13       1095.87       1017.58        98.33 o                         
  13   3  13      14623.83      15096.99       265.35 o                         
  14   3  13       1296.11       1253.93       144.74 o                         
  15   3  13       1755.22       1611.31       152.23 o                         
  16   3  13       2000.63       1976.36       184.84 o                         
  17   3  13      30498.90      30617.77       494.48 o                         
  18   3  13       6774.28       6884.19       317.85 o                         
  19   3  13          3.23        -20.37       353.84 o                         
   1   4  13          2.58        -37.19        59.09 o                         
   2   4  13        138.78        172.36        57.83 o                         
   3   4  13        932.06        845.83        55.01 o                         
   4   4  13      59463.11      58996.56       299.55 o                         
   5   4  13      10286.32      10175.91       114.80 o                         
   6   4  13      13319.71      13620.11       148.10 o                         
   7   4  13       1597.08       1722.85        70.78 o                         
   8   4  13       1744.84       1866.39        70.55 o                         
   9   4  13        550.77        344.39        71.40 o                         
  10   4  13          7.78         17.81        92.63 o                         
  11   4  13        773.45        602.58       152.29 o                         
  12   4  13      23877.81      24335.11       339.24 o                         
  13   4  13      11871.94      11598.77       221.92 o                         
  14   4  13        937.04        683.40       112.24 o                         
  15   4  13        318.93        193.95       138.57 o                         
  16   4  13       4082.89       4241.48       309.16 o                         
  17   4  13       5750.62       5520.13       300.06 o                         
  18   4  13      15756.95      15484.43       423.35 o                         
  19   4  13        546.46        897.12       284.15 o                         
   0   5  13      49176.74      48875.93       406.22 o                         
   1   5  13      80170.59      79535.97       416.37 o                         
   2   5  13       1388.09       1515.44        75.19 o                         
   3   5  13       2318.31       2412.15        78.52 o                         
   4   5  13       9914.28       9954.76       117.13 o                         
   5   5  13       1542.51       1513.12        63.51 o                         
   6   5  13       2837.15       2856.50        86.39 o                         
   7   5  13        289.22        240.78        64.84 o                         
   8   5  13      42086.07      41907.68       292.14 o                         
   9   5  13       2945.76       3041.59       121.04 o                         
  10   5  13      12272.97      11995.39       221.49 o                         
  11   5  13      20019.17      19886.92       314.84 o                         
  12   5  13       2515.10       2487.54       151.03 o                         
  13   5  13      21635.81      21422.29       299.11 o                         
  14   5  13      75012.18      75054.06       537.95 o                         
  15   5  13      11228.31      11321.48       237.56 o                         
  16   5  13      27496.50      27137.95       414.03 o                         
  17   5  13       1134.78        858.30       191.83 o                         
  18   5  13       6393.05       6374.38       351.98 o                         
   1   6  13       5224.32       5325.84       114.18 o                         
   2   6  13       1063.73       1104.79        85.57 o                         
   3   6  13        120.81        127.54        53.90 o                         
   4   6  13      45986.35      45776.23       267.05 o                         
   5   6  13        856.06        911.39        72.07 o                         
   6   6  13      27923.34      27676.07       220.07 o                         
   7   6  13       4071.72       4181.22       104.90 o                         
   8   6  13        574.95        648.52        68.38 o                         
   9   6  13       1585.13       1680.69       138.79 o                         
  10   6  13       3616.50       3820.15       150.69 o                         
  11   6  13        479.90        489.61       129.85 o                         
  12   6  13      36085.84      36119.35       409.82 o                         
  13   6  13       3020.24       3188.78       159.72 o                         
  14   6  13        455.73        550.40       121.39 o                         
  15   6  13       3329.90       3303.17       161.83 o                         
  16   6  13       1515.00       1579.31       177.74 o                         
  17   6  13      15330.79      15234.93       414.07 o                         
  18   6  13      45962.59      46713.98       811.39 o                         
   0   7  13      46284.50      45502.77       532.22 o                         
   1   7  13        551.89        646.19        72.80 o                         
   2   7  13        565.41        701.24        70.92 o                         
   3   7  13       1547.97       1657.95        73.10 o                         
   4   7  13       4052.85       4196.33        99.61 o                         
   5   7  13      17585.18      17769.40       163.09 o                         
   6   7  13        460.31        462.04        75.03 o                         
   7   7  13       4628.21       4607.42       120.37 o                         
   8   7  13      17625.90      17566.82       278.70 o                         
   9   7  13       4191.44       4208.33       158.28 o                         
  10   7  13        496.76        293.10       134.77 o                         
  11   7  13       1851.18       2015.74       162.46 o                         
  12   7  13        300.21        195.16       131.59 o                         
  13   7  13      10076.28      10287.68       260.80 o                         
  14   7  13        293.61        297.39       151.35 o                         
  15   7  13        394.52        358.55       147.23 o                         
  16   7  13         64.12         -1.88       174.29 o                         
  17   7  13       6846.00       6248.27       296.42 o                         
   1   8  13      23262.91      23038.00       235.37 o                         
   2   8  13      18647.79      17835.11       228.69 o                         
   3   8  13       3001.67       3025.10       117.74 o                         
   4   8  13      13235.35      13510.27       201.91 o                         
   5   8  13        439.11        401.05        89.77 o                         
   6   8  13      12225.85      12274.81       216.86 o                         
   7   8  13      11026.62      11376.54       233.03 o                         
   8   8  13       3788.92       3920.20       196.07 o                         
   9   8  13        843.72       1071.63       150.10 o                         
  10   8  13       1852.25       2157.23       214.59 o                         
  11   8  13      20039.87      20048.50       366.42 o                         
  12   8  13        819.02       1050.27       182.07 o                         
  13   8  13      20607.10      21066.30       364.89 o                         
  14   8  13        971.66        662.37       197.23 o                         
  15   8  13        448.11        355.81       160.98 o                         
  16   8  13      10928.37      11051.24       371.05 o                         
  17   8  13      16207.61      15853.51       431.70 o                         
   0   9  13      13700.64      13225.69       501.24 o                         
   1   9  13         19.83       -106.38       106.38 o                         
   2   9  13       1450.81       1752.73       128.45 o                         
   3   9  13         31.14        201.52       107.45 o                         
   4   9  13        535.61        406.06       106.36 o                         
   5   9  13       2874.19       2783.56       103.90 o                         
   6   9  13        795.92        803.89       105.73 o                         
   7   9  13       7529.43       7384.92       251.19 o                         
   8   9  13      25347.56      25496.20       632.50 o                         
   9   9  13      39157.16      39418.00       498.04 o                         
  10   9  13       3985.77       4283.96       211.63 o                         
  11   9  13        498.49        492.34       151.17 o                         
  12   9  13       3656.64       3780.41       212.22 o                         
  13   9  13        319.25        428.17       180.84 o                         
  14   9  13       5405.01       5588.25       255.63 o                         
  15   9  13        979.63        951.07       379.71 o                         
  16   9  13       2720.55       2954.10       365.60 o                         
   1  10  13       4231.36       4418.69       223.92 o                         
   2  10  13       7054.48       6694.74       224.52 o                         
   3  10  13       1719.79       1799.82       138.48 o                         
   4  10  13      24914.62      24771.08       342.47 o                         
   5  10  13         23.32        -20.24       106.99 o                         
   6  10  13      18640.24      18711.72       275.32 o                         
   7  10  13       1813.40       1884.81       201.58 o                         
   8  10  13      16741.50      17110.30       370.48 o                         
   9  10  13       4618.03       4776.25       216.60 o                         
  10  10  13      15909.15      15961.61       346.34 o                         
  11  10  13       1421.96       1280.40       173.40 o                         
  12  10  13      32360.76      31717.12       485.39 o                         
  13  10  13       1688.61       2155.90       294.74 o                         
  14  10  13       6274.58       5475.57       341.30 o                         
  15  10  13        966.72        564.54       279.54 o                         
   0  11  13      34083.97      34035.44      1059.35 o                         
   1  11  13      16759.60      17001.04       546.61 o                         
   2  11  13       8002.80       7859.25       300.82 o                         
   3  11  13       6414.72       6698.08       209.51 o                         
   4  11  13       1224.01       1489.91       139.27 o                         
   5  11  13         12.21         35.06       115.51 o                         
   6  11  13        193.75        410.49       119.59 o                         
   7  11  13       4064.22       3799.60       219.03 o                         
   8  11  13      43338.96      42466.40       588.85 o                         
   9  11  13         68.46         58.56       168.96 o                         
  10  11  13       7058.56       6962.19       258.28 o                         
  11  11  13       8261.41       8581.09       281.36 o                         
  12  11  13          7.24       -206.50       206.50 o                         
  13  11  13       6077.89       6726.25      1309.68 o                         
  14  11  13      28276.16      27883.72       786.49 o                         
   1  12  13        878.92        962.32       252.46 o                         
   2  12  13         30.70       -263.60       263.60 o                         
   3  12  13        530.02        469.36       142.10 o                         
   4  12  13      37771.99      38511.73       509.97 o                         
   5  12  13        346.44        461.77       179.23 o                         
   6  12  13        511.63        482.87       165.02 o                         
   7  12  13       1037.86        956.23       177.62 o                         
   8  12  13       1136.79        751.42       181.02 o                         
   9  12  13       1673.28       1838.51       183.93 o                         
  10  12  13         34.39        185.87       182.81 o                         
  11  12  13        270.32        360.10       231.55 o                         
  12  12  13       1967.93       1793.69       330.15 o                         
   0  13  13      12319.50      11711.76       709.87 o                         
   1  13  13       1502.93       1658.46       242.10 o                         
   2  13  13       6892.44       7393.31       338.55 o                         
   3  13  13      20830.94      21678.98       376.86 o                         
   4  13  13       5390.73       4944.98       436.44 o                         
   5  13  13      24660.55      25216.37       516.09 o                         
   6  13  13       2280.74       2656.33       218.77 o                         
   7  13  13      11097.41      10609.11       336.87 o                         
   8  13  13        401.43        281.01       240.48 o                         
   9  13  13      19649.21      18998.96       666.82 o                         
  10  13  13       4439.00       5069.44       538.48 o                         
  11  13  13       2437.79       2524.94       331.65 o                         
   1  14  13       5425.11       5085.80       324.23 o                         
   2  14  13        955.39       1099.33       231.86 o                         
   3  14  13        923.12       1127.19       241.63 o                         
   4  14  13       7138.07       6550.67       349.95 o                         
   5  14  13       5791.20       5488.36       334.10 o                         
   6  14  13         22.00        399.80       366.24 o                         
   7  14  13        367.02        957.35       305.96 o                         
   8  14  13        147.97        714.11       302.26 o                         
   9  14  13        844.48        650.90       298.90 o                         
   0  15  13       9653.33      10216.90       705.32 o                         
   1  15  13       6720.10       7471.57       648.60 o                         
   2  15  13          2.74       -371.91       433.14 o                         
   4  15  13       2940.12       2805.46       335.92 o                         
   5  15  13        987.67       1228.75       535.19 o                         
   6  15  13          3.31       -192.76       419.53 o                         
   0   0  14     628002.56     623218.81      3270.08 o                         
   1   0  14     261405.09     262317.44      1379.43 o                         
   2   0  14      13155.64      13010.95       233.68 o                         
   3   0  14      15971.22      15727.59       367.12 o                         
   4   0  14      31310.53      31497.59       407.33 o                         
   5   0  14      27702.64      28354.39       331.78 o                         
   6   0  14      11998.38      12143.53       214.47 o                         
   7   0  14      39815.29      40090.20       432.65 o                         
   8   0  14      83601.29      83494.35      1226.10 o                         
   9   0  14      20495.60      20314.58       418.42 o                         
  10   0  14      27324.59      27090.26       696.38 o                         
  11   0  14      32747.14      32552.91      1683.19 o                         
  12   0  14      55606.51      55827.14      1044.26 o                         
  13   0  14        863.29       1290.59       275.00 o                         
  14   0  14       1033.25       1244.59       275.80 o                         
  15   0  14      14060.91      14416.53       698.55 o                         
  16   0  14         44.84        -30.03       266.17 o                         
  17   0  14       1295.28       1486.51       311.81 o                         
  18   0  14       3826.69       4113.32       441.09 o                         
  19   0  14        452.95        703.00       467.15 o                         
   1   1  14      25256.92      25087.51       236.47 o                         
   2   1  14       8469.49       8528.91       143.92 o                         
   3   1  14       1043.53       1054.89        88.51 o                         
   4   1  14      74969.27      75118.56       453.09 o                         
   5   1  14      16547.44      16863.14       129.28 o                         
   6   1  14      17675.36      17625.88       204.39 o                         
   7   1  14       9369.10       9327.09       148.49 o                         
   8   1  14        150.94        194.95        88.66 o                         
   9   1  14       2942.08       2991.88        91.61 o                         
  10   1  14      15763.50      15535.51       224.40 o                         
  11   1  14        998.59       1160.59       141.04 o                         
  12   1  14        235.47        218.93        96.48 o                         
  13   1  14       6091.10       6085.79       188.34 o                         
  14   1  14       3339.83       3137.86       179.12 o                         
  15   1  14        872.42        995.79       152.57 o                         
  16   1  14        489.83        514.92       150.39 o                         
  17   1  14       6425.58       6228.74       243.79 o                         
  18   1  14        865.51       1096.09       178.20 o                         
  19   1  14       3718.76       3471.28       363.49 o                         
   0   2  14       3667.22       3615.36       214.99 o                         
   1   2  14       5544.23       5527.23       149.25 o                         
   2   2  14       3547.71       3682.08       121.88 o                         
   3   2  14        992.08       1039.86        87.18 o                         
   4   2  14        626.07        678.49        46.21 o                         
   5   2  14      12383.59      12354.32       123.66 o                         
   6   2  14        622.81        592.65        49.77 o                         
   7   2  14        692.94        772.76        64.22 o                         
   8   2  14       1148.65       1219.09        80.23 o                         
   9   2  14      33532.52      33441.70       221.28 o                         
  10   2  14       1452.62       1429.96       100.94 o                         
  11   2  14      33205.01      33258.02       370.08 o                         
  12   2  14      20461.99      20372.40       582.07 o                         
  13   2  14      23722.32      23730.82       357.72 o                         
  14   2  14       2904.36       3091.87       168.49 o                         
  15   2  14      16010.10      16673.18       361.71 o                         
  16   2  14       1450.74       1467.16       234.70 o                         
  17   2  14        122.82        231.12       167.96 o                         
  18   2  14       1739.76       1753.64       196.12 o                         
  19   2  14        553.62        771.03       410.46 o                         
   1   3  14      10220.92      10500.88       194.19 o                         
   2   3  14       2041.40       1998.05       114.59 o                         
   3   3  14       3712.39       3716.08        73.71 o                         
   4   3  14       9410.57       9498.43       126.46 o                         
   5   3  14        387.90        341.17        50.81 o                         
   6   3  14       2344.69       2380.30        82.03 o                         
   7   3  14      25936.84      26199.60       214.33 o                         
   8   3  14       7576.85       7762.26       107.59 o                         
   9   3  14        184.38        281.00        53.82 o                         
  10   3  14       1838.31       1933.52       130.50 o                         
  11   3  14      21750.94      21544.57       262.80 o                         
  12   3  14       1001.90        886.42       116.71 o                         
  13   3  14      16419.62      16681.62       308.53 o                         
  14   3  14       2093.10       2440.15       162.84 o                         
  15   3  14      17689.99      18195.61       334.17 o                         
  16   3  14      26438.63      26916.37       461.21 o                         
  17   3  14      40099.36      39883.63       567.46 o                         
  18   3  14        489.02        -70.34       391.25 o                         
  19   3  14      40255.08      40071.74      1279.39 o                         
   0   4  14      15198.68      15098.35       451.60 o                         
   1   4  14        365.62        323.21        65.88 o                         
   2   4  14        160.33        140.47        58.10 o                         
   3   4  14      16999.64      17394.53       155.68 o                         
   4   4  14        575.35        610.02        55.65 o                         
   5   4  14       4416.19       4378.01        88.06 o                         
   6   4  14        124.37        109.72        61.32 o                         
   7   4  14       1352.97       1448.88        72.71 o                         
   8   4  14       1554.74       1512.63        75.89 o                         
   9   4  14       1156.55       1271.51        86.98 o                         
  10   4  14       2971.91       3219.77       131.72 o                         
  11   4  14       2146.89       2496.64       148.97 o                         
  12   4  14         18.02        145.06       124.33 o                         
  13   4  14      12461.37      12729.08       236.28 o                         
  14   4  14       1645.93       1587.24       140.08 o                         
  15   4  14      13854.80      14132.68       306.05 o                         
  16   4  14         12.82        199.12       164.97 o                         
  17   4  14        445.05        465.61       173.36 o                         
  18   4  14        454.25        748.61       313.82 o                         
  19   4  14        213.00        -20.41       405.92 o                         
   1   5  14      33103.02      32960.67       291.17 o                         
   2   5  14      18962.21      18687.24       197.05 o                         
   3   5  14      88165.63      87993.04       427.15 o                         
   4   5  14     200469.95     201968.50       703.13 o                         
   5   5  14      83589.47      83495.86       421.06 o                         
   6   5  14         42.70        -24.54        57.95 o                         
   7   5  14      44364.93      43857.05       279.79 o                         
   8   5  14      24649.81      24098.48       216.13 o                         
   9   5  14       2620.48       2834.83       121.15 o                         
  10   5  14      10378.43      10196.86       210.46 o                         
  11   5  14       2564.17       2487.40       168.08 o                         
  12   5  14      21311.28      20825.81       328.19 o                         
  13   5  14       8544.09       8650.67       217.39 o                         
  14   5  14      28183.16      28034.34       375.02 o                         
  15   5  14       1909.66       1954.75       155.03 o                         
  16   5  14      12502.25      12605.98       300.87 o                         
  17   5  14         73.18        415.24       268.27 o                         
  18   5  14        950.71       1809.66       453.55 o                         
   0   6  14     239544.48     241233.36      1325.02 o                         
   1   6  14      38860.17      39326.38       306.38 o                         
   2   6  14       2737.24       2739.06        95.20 o                         
   3   6  14      21533.37      21355.27       215.42 o                         
   4   6  14        123.90        102.23        62.69 o                         
   5   6  14       8452.35       8472.09       116.04 o                         
   6   6  14       5304.85       5482.58       118.66 o                         
   7   6  14      11979.69      11991.86       181.66 o                         
   8   6  14      38016.58      38142.78       311.62 o                         
   9   6  14      12779.88      12970.89       209.34 o                         
  10   6  14       4299.39       4020.03       158.16 o                         
  11   6  14      13525.19      13487.14       244.15 o                         
  12   6  14      12486.42      12158.09       265.18 o                         
  13   6  14         33.79       -133.16       133.16 o                         
  14   6  14         99.92        223.47       127.77 o                         
  15   6  14        137.47        216.12       136.68 o                         
  16   6  14        781.91        784.33       189.12 o                         
  17   6  14        273.24        391.19       333.36 o                         
  18   6  14       1460.89       1963.88       464.89 o                         
   1   7  14      15258.97      15119.46       204.70 o                         
   2   7  14        965.02        914.58        84.47 o                         
   3   7  14       9007.37       9214.25       153.11 o                         
   4   7  14        364.94        611.76        71.15 o                         
   5   7  14       1978.25       2021.99        82.38 o                         
   6   7  14       1534.81       1542.39        93.78 o                         
   7   7  14      16931.96      16703.45       229.85 o                         
   8   7  14      10226.07      10448.33       225.44 o                         
   9   7  14       6816.47       6620.63       232.73 o                         
  10   7  14        146.22        421.10       137.01 o                         
  11   7  14       5890.60       6195.60       204.27 o                         
  12   7  14       1977.98       1861.87       167.75 o                         
  13   7  14      13744.18      13411.53       313.51 o                         
  14   7  14        183.72        511.15       184.28 o                         
  15   7  14       6493.41       6507.56       238.86 o                         
  16   7  14       6079.48       5811.64       298.20 o                         
  17   7  14      25884.35      25718.89      1020.68 o                         
   0   8  14       2187.90       2154.96       166.68 o                         
   1   8  14        134.36        108.16       131.50 o                         
   2   8  14        688.20        654.52        91.95 o                         
   3   8  14        828.20        766.93       120.91 o                         
   4   8  14         43.32         57.25        84.64 o                         
   5   8  14      11036.49      11151.17       165.80 o                         
   6   8  14         52.27         98.96       101.89 o                         
   7   8  14        708.35        695.67       139.52 o                         
   8   8  14       5777.00       6039.84       232.66 o                         
   9   8  14      38949.18      38933.43       521.56 o                         
  10   8  14       1958.87       1926.86       180.02 o                         
  11   8  14      38442.80      37969.14       718.71 o                         
  12   8  14      25267.84      25253.60       373.79 o                         
  13   8  14      21094.07      21564.00       401.03 o                         
  14   8  14       2684.65       2760.86       207.48 o                         
  15   8  14       9275.37      10183.16       526.07 o                         
  16   8  14       3314.05       3326.85       371.46 o                         
   1   9  14       4904.10       4805.33       253.83 o                         
   2   9  14       1991.72       1983.32       142.51 o                         
   3   9  14       3136.35       3050.65       148.80 o                         
   4   9  14         17.46       -106.17       106.17 o                         
   5   9  14         61.36          3.87       101.79 o                         
   6   9  14       4910.18       4901.75       161.28 o                         
   7   9  14        177.87        158.23       144.67 o                         
   8   9  14       1860.93       1787.41       176.89 o                         
   9   9  14        189.34        344.72       152.68 o                         
  10   9  14       3231.11       3112.49       207.74 o                         
  11   9  14      10079.72       9745.81       302.74 o                         
  12   9  14       2938.68       2536.24       206.42 o                         
  13   9  14       1841.23       2031.16       169.87 o                         
  14   9  14          1.55        121.95       185.37 o                         
  15   9  14        209.09        -68.43       240.35 o                         
  16   9  14       8994.51       8676.93       653.15 o                         
   0  10  14     155210.56     153535.61      2386.75 o                         
   1  10  14      51418.98      51225.25       905.92 o                         
   2  10  14      10146.98       9798.95       234.42 o                         
   3  10  14      14734.45      14703.26       276.12 o                         
   4  10  14      24362.99      24582.18       343.94 o                         
   5  10  14      12383.01      12643.98       240.22 o                         
   6  10  14       2986.97       3239.90       167.05 o                         
   7  10  14      12237.29      12179.22       442.28 o                         
   8  10  14      31480.17      30766.66       487.36 o                         
   9  10  14       3577.00       3888.06       220.14 o                         
  10  10  14      18608.44      19074.77       404.09 o                         
  11  10  14      11863.76      11841.80       340.97 o                         
  12  10  14      23995.84      24037.72       465.13 o                         
  13  10  14        973.20        614.42       285.09 o                         
  14  10  14        439.74        133.96       218.62 o                         
  15  10  14       1908.88       2948.09       510.25 o                         
   1  11  14      22135.23      21932.95       614.97 o                         
   2  11  14       6838.02       6961.06       218.06 o                         
   3  11  14      19918.70      19442.75       321.10 o                         
   4  11  14     126445.70     126904.96       850.58 o                         
   5  11  14      38789.96      39577.06       460.47 o                         
   6  11  14       4272.13       4642.04       233.10 o                         
   7  11  14      29465.44      29251.24       483.52 o                         
   8  11  14      10266.00      11056.97       321.77 o                         
   9  11  14        480.42        492.33       170.74 o                         
  10  11  14       4764.57       4898.20       256.13 o                         
  11  11  14        393.63        400.54       200.20 o                         
  12  11  14       5949.97       6492.40       428.62 o                         
  13  11  14       8155.67       8039.61       628.20 o                         
   0  12  14       4676.34       4864.48       523.87 o                         
   1  12  14       1919.47       1966.81       276.19 o                         
   2  12  14       4050.89       4546.75       332.43 o                         
   3  12  14       5576.23       5611.16       228.95 o                         
   4  12  14         22.82        240.94       141.37 o                         
   5  12  14      11663.45      11635.10       324.64 o                         
   6  12  14         34.91        -86.63       170.14 o                         
   7  12  14        801.26        538.35       179.13 o                         
   8  12  14       1949.02       2449.14       257.84 o                         
   9  12  14      10924.53      11330.82       376.98 o                         
  10  12  14         13.34        323.23       281.33 o                         
  11  12  14       5432.27       5036.61       400.09 o                         
  12  12  14       1925.07       1718.97       444.48 o                         
   1  13  14       3338.32       3754.43       298.99 o                         
   2  13  14       1759.07       1866.86       221.86 o                         
   3  13  14       2136.83       1871.37       305.10 o                         
   4  13  14       2059.81       2423.63       229.47 o                         
   5  13  14       2905.64       2528.18       212.29 o                         
   6  13  14        294.10         57.54       177.36 o                         
   7  13  14      25648.39      25181.44       595.62 o                         
   8  13  14      13046.58      12755.93       529.19 o                         
   9  13  14       2606.57       2869.49       349.18 o                         
  10  13  14          3.58        417.26       435.40 o                         
   0  14  14         21.97         20.41       365.10 o                         
   1  14  14         68.92       -328.44       462.62 o                         
   2  14  14        499.27        743.82       446.74 o                         
   3  14  14        428.97        -65.76       392.32 o                         
   4  14  14       6159.66       6054.09       340.33 o                         
   5  14  14        347.89        315.50       266.96 o                         
   6  14  14        225.86        298.83       278.04 o                         
   7  14  14         35.49        471.69       424.07 o                         
   8  14  14       4708.45       4415.43       507.99 o                         
   1  15  14       8688.36       8277.77       666.76 o                         
   5  15  14       8232.62       8064.56       657.68 o                         
   1   0  15       6789.39       7040.77       151.17 o                         
   2   0  15        119.26        -93.11       147.92 o                         
   3   0  15      15925.44      15689.37       486.96 o                         
   4   0  15      88437.02      87591.19       918.30 o                         
   5   0  15      11176.29       9773.11       391.43 o                         
   6   0  15       9765.29       9872.93       179.17 o                         
   7   0  15       5544.42       5839.47       168.40 o                         
   8   0  15       5128.27       5087.76       177.77 o                         
   9   0  15        806.17        909.49       108.58 o                         
  10   0  15        432.01        275.73       192.74 o                         
  11   0  15       7840.64       7402.42       587.39 o                         
  12   0  15      10947.06      10981.40       512.33 o                         
  13   0  15      31422.06      30982.73       808.17 o                         
  14   0  15       7626.13       8081.14       469.06 o                         
  15   0  15       2529.73       3112.07       351.85 o                         
  16   0  15      35474.02      35164.25       883.78 o                         
  17   0  15       7687.19       7723.11       471.47 o                         
  18   0  15      30326.69      30818.89      1202.18 o                         
  19   0  15       6357.66       6241.10       596.44 o                         
   0   1  15        199.16         95.12       149.23 o                         
   1   1  15       4803.80       4850.97       136.74 o                         
   2   1  15       2093.89       2076.34       104.90 o                         
   3   1  15       2783.18       2582.79        75.23 o                         
   4   1  15       6240.63       6480.09       146.00 o                         
   5   1  15       3918.74       3807.27        71.91 o                         
   6   1  15         82.20        113.09        43.67 o                         
   7   1  15      20555.23      20571.89       221.67 o                         
   8   1  15       1072.99       1117.61        97.63 o                         
   9   1  15      16475.88      16255.29       266.79 o                         
  10   1  15      36880.70      36559.57       482.46 o                         
  11   1  15       1419.80       1501.98       127.62 o                         
  12   1  15       8426.68       8584.58       234.66 o                         
  13   1  15       3049.84       3257.51       263.66 o                         
  14   1  15       3670.42       4106.82       245.24 o                         
  15   1  15       7391.14       7263.30       248.44 o                         
  16   1  15        244.33        350.72       160.26 o                         
  17   1  15        874.02        881.07       187.46 o                         
  18   1  15      10971.21      11585.50       431.51 o                         
  19   1  15        755.75        811.85       430.87 o                         
   1   2  15          2.26         45.34        81.19 o                         
   2   2  15      11830.74      11839.21       198.85 o                         
   3   2  15      51616.88      51921.50       430.36 o                         
   4   2  15     185761.86     187608.73       878.01 o                         
   5   2  15      13981.74      14223.82       125.86 o                         
   6   2  15       1796.58       1754.13        65.93 o                         
   7   2  15      62797.07      61818.46       377.10 o                         
   8   2  15     188651.30     189725.30       725.55 o                         
   9   2  15       1464.39       1520.83        91.44 o                         
  10   2  15        649.17        687.95        93.51 o                         
  11   2  15       3649.91       3796.37       197.90 o                         
  12   2  15       2095.70       2220.95       162.35 o                         
  13   2  15       8833.31       8517.09       232.70 o                         
  14   2  15        267.18        205.54       154.77 o                         
  15   2  15       8690.67       8687.52       281.99 o                         
  16   2  15      44082.69      44162.77       584.88 o                         
  17   2  15       8404.17       8221.69       297.15 o                         
  18   2  15       6631.64       6751.64       419.34 o                         
  19   2  15       1169.47        913.90       390.05 o                         
   0   3  15     412585.16     413926.69      3670.34 o                         
   1   3  15      23136.46      23080.39       300.51 o                         
   2   3  15      10629.33      10232.91       188.60 o                         
   3   3  15         32.49         31.33        44.55 o                         
   4   3  15     100915.29     101145.71       404.60 o                         
   5   3  15       9316.50       9352.23       114.37 o                         
   6   3  15      23414.70      23404.16       236.20 o                         
   7   3  15      25669.47      25507.60       218.11 o                         
   8   3  15      40184.56      40640.01       301.37 o                         
   9   3  15       4282.10       4169.66       134.08 o                         
  10   3  15       8244.58       8507.03       155.59 o                         
  11   3  15      26969.27      27100.09       336.50 o                         
  12   3  15     275064.44     274144.44      1278.57 o                         
  13   3  15      11150.34      11202.38       265.30 o                         
  14   3  15        326.72        386.81       133.74 o                         
  15   3  15       7363.76       7920.85       273.01 o                         
  16   3  15       6546.07       6843.99       269.04 o                         
  17   3  15      13220.68      13667.69       447.88 o                         
  18   3  15        539.70        312.95       362.84 o                         
  19   3  15        188.38        766.49       408.19 o                         
   1   4  15       1259.75       1219.88       129.45 o                         
   2   4  15        140.55        112.42        56.05 o                         
   3   4  15      13800.03      14028.76       140.95 o                         
   4   4  15        642.61        586.22        51.75 o                         
   5   4  15       1731.68       1675.77        66.92 o                         
   6   4  15      11869.25      12172.64       153.46 o                         
   7   4  15       2896.06       2770.16        97.46 o                         
   8   4  15       8898.28       8965.77       145.33 o                         
   9   4  15        174.50        167.70        88.65 o                         
  10   4  15       1925.73       1909.91       147.47 o                         
  11   4  15      17355.38      17250.27       277.83 o                         
  12   4  15        253.11        245.63       115.75 o                         
  13   4  15      11641.19      11594.98       233.26 o                         
  14   4  15      18380.32      18447.66       338.48 o                         
  15   4  15       1788.83       1826.04       187.58 o                         
  16   4  15        620.00       1249.56       215.91 o                         
  17   4  15       5537.55       5609.65       321.27 o                         
  18   4  15       4281.91       3989.07       510.26 o                         
   0   5  15      63703.04      64577.02       964.21 o                         
   1   5  15        777.61        745.77        79.52 o                         
   2   5  15       4106.63       4122.72       137.45 o                         
   3   5  15       7853.78       7835.39       115.66 o                         
   4   5  15       1437.60       1467.24        70.79 o                         
   5   5  15       1480.81       1466.40        70.59 o                         
   6   5  15       5903.62       6040.28       123.27 o                         
   7   5  15       3407.86       3357.79       106.79 o                         
   8   5  15       6971.51       6814.92       156.28 o                         
   9   5  15        746.58        823.41        98.23 o                         
  10   5  15      39865.02      39775.10       409.00 o                         
  11   5  15       1685.66       1646.63       139.57 o                         
  12   5  15      18499.08      18344.38       312.87 o                         
  13   5  15       9655.12       9641.58       231.34 o                         
  14   5  15       6283.82       6376.56       206.55 o                         
  15   5  15       5806.25       5729.91       201.45 o                         
  16   5  15          1.38       -216.63       216.63 o                         
  17   5  15       7693.64       7096.15       591.91 o                         
  18   5  15        565.13       1077.18       433.14 o                         
   1   6  15         12.10          8.29        94.65 o                         
   2   6  15        556.33        573.01        92.40 o                         
   3   6  15       9959.90       9738.43       148.11 o                         
   4   6  15      10238.08      10329.65       153.15 o                         
   5   6  15       3360.23       3425.37        99.88 o                         
   6   6  15       5986.23       5984.05       132.43 o                         
   7   6  15         60.30         73.26        81.03 o                         
   8   6  15      17077.16      17536.90       232.33 o                         
   9   6  15         67.18        -44.84       136.50 o                         
  10   6  15       1345.41       1582.39       209.20 o                         
  11   6  15      13559.87      13878.11       267.34 o                         
  12   6  15       7138.78       7067.17       217.53 o                         
  13   6  15      16793.14      17064.88       313.22 o                         
  14   6  15      18674.30      18672.03       320.12 o                         
  15   6  15          1.29         22.63       146.06 o                         
  16   6  15      10715.28      10654.02       500.49 o                         
  17   6  15       2609.34       2408.38       460.36 o                         
   0   7  15     139491.59     140013.17      1580.80 o                         
   1   7  15      15869.32      15376.04       278.95 o                         
   2   7  15       3441.19       3566.69       168.95 o                         
   3   7  15       8072.66       8501.61       178.55 o                         
   4   7  15      12838.81      12707.59       167.81 o                         
   5   7  15       3758.66       3856.04       103.80 o                         
   6   7  15        329.13        346.83        81.01 o                         
   7   7  15      29650.23      30158.18       367.83 o                         
   8   7  15      13741.31      13707.72       329.75 o                         
   9   7  15      11053.48      11165.91       243.41 o                         
  10   7  15        317.54        426.70       125.41 o                         
  11   7  15      14364.83      14435.69       279.90 o                         
  12   7  15      58497.07      58210.62       587.73 o                         
  13   7  15       1006.84       1017.88       163.25 o                         
  14   7  15         38.51        -54.09       176.33 o                         
  15   7  15       2018.62       2024.82       257.57 o                         
  16   7  15         85.45        412.29       277.43 o                         
  17   7  15       1612.36       1619.18       430.87 o                         
   1   8  15        222.73        194.28       129.56 o                         
   2   8  15      19807.50      19881.85       352.09 o                         
   3   8  15      46012.21      45474.35       556.13 o                         
   4   8  15     217273.19     216005.84      1277.99 o                         
   5   8  15       5044.85       5259.32       167.58 o                         
   6   8  15       8284.49       8382.25       188.59 o                         
   7   8  15      57654.21      57831.98       609.76 o                         
   8   8  15     308515.78     310651.25      1708.63 o                         
   9   8  15       2505.93       2654.03       178.34 o                         
  10   8  15       3302.74       3360.14       227.92 o                         
  11   8  15       1982.27       2036.76       157.62 o                         
  12   8  15        776.12        747.14       146.25 o                         
  13   8  15       8180.19       8163.35       269.08 o                         
  14   8  15       7860.03       7236.13       393.58 o                         
  15   8  15       7788.28       7684.68       442.38 o                         
  16   8  15      81024.73      84769.89      1819.84 o                         
   0   9  15      21580.49      22116.89       570.40 o                         
   1   9  15       3621.77       3572.37       247.72 o                         
   2   9  15        218.77         49.46       161.97 o                         
   3   9  15        100.83        173.24       116.63 o                         
   4   9  15       2019.53       2127.09       139.63 o                         
   5   9  15      13234.98      13384.71       239.14 o                         
   6   9  15      16318.19      16156.22       288.34 o                         
   7   9  15      18689.73      18712.98       364.23 o                         
   8   9  15       2355.35       2306.84       238.85 o                         
   9   9  15      11601.21      11754.13       313.73 o                         
  10   9  15      12689.34      12132.67       399.52 o                         
  11   9  15       4402.67       4177.65       224.51 o                         
  12   9  15       4497.68       4515.69       201.54 o                         
  13   9  15       5950.33       5946.01       330.22 o                         
  14   9  15       3562.65       3607.42       287.74 o                         
  15   9  15      13520.48      12414.84       718.94 o                         
   1  10  15      13061.29      13163.00       386.74 o                         
   2  10  15       1289.91       1455.78       247.45 o                         
   3  10  15       6215.60       6310.58       197.92 o                         
   4  10  15      40890.61      41428.56       446.93 o                         
   5  10  15        115.88         38.46       117.38 o                         
   6  10  15      10838.95      11035.20       250.53 o                         
   7  10  15        918.64       1249.75       170.31 o                         
   8  10  15       8464.39       8657.13       286.41 o                         
   9  10  15       2316.92       2453.13       197.55 o                         
  10  10  15        198.08         45.05       168.77 o                         
  11  10  15       4420.70       4184.09       318.81 o                         
  12  10  15       1362.74       1021.75       333.36 o                         
  13  10  15      13263.02      14250.86       553.02 o                         
  14  10  15      11892.22      11026.71       718.94 o                         
   0  11  15         39.98       -138.33       315.21 o                         
   1  11  15       3658.28       3509.54       392.64 o                         
   2  11  15       3691.96       3611.86       287.39 o                         
   3  11  15         36.44        -33.35       128.66 o                         
   4  11  15       3419.82       3127.96       162.20 o                         
   5  11  15        107.38        412.73       131.42 o                         
   6  11  15       2458.73       2510.28       196.45 o                         
   7  11  15       1946.43       2274.84       241.32 o                         
   8  11  15       5752.04       5966.09       258.45 o                         
   9  11  15       1704.72       2119.02       204.50 o                         
  10  11  15      10744.57      11152.05       437.21 o                         
  11  11  15        245.75        827.72       378.71 o                         
  12  11  15       4954.51       4376.89       514.79 o                         
  13  11  15       5529.23       5431.44       544.28 o                         
   1  12  15          0.70        264.28       249.91 o                         
   2  12  15       1627.45       1554.70       193.73 o                         
   3  12  15      20471.85      20502.31       480.24 o                         
   4  12  15      20362.64      22002.24       696.98 o                         
   5  12  15       1040.32       1277.18       179.59 o                         
   6  12  15       1673.90       1883.08       203.84 o                         
   7  12  15       9346.02       9697.70       358.78 o                         
   8  12  15       9700.92       9007.23       469.71 o                         
   9  12  15        401.52        371.91       344.70 o                         
  10  12  15        146.37        145.13       369.64 o                         
  11  12  15       3991.24       3628.48       498.92 o                         
  12  12  15         47.89       -285.73       385.51 o                         
   0  13  15     174312.62     166590.39      2672.84 o                         
   1  13  15       8747.59       8547.73       346.95 o                         
   2  13  15       2270.10       1767.12       277.83 o                         
   3  13  15       1095.04       1094.13       436.54 o                         
   4  13  15      48590.84      48989.97       967.38 o                         
   5  13  15       2327.71       2121.31       441.08 o                         
   6  13  15      10318.07      10611.57       657.70 o                         
   7  13  15      20397.00      20680.44       889.09 o                         
   8  13  15      24003.12      25067.58       973.04 o                         
   9  13  15       7276.31       7735.66       628.20 o                         
  10  13  15       4220.67       4404.07       546.54 o                         
   1  14  15        532.26        410.46       380.98 o                         
   2  14  15       4874.10       4871.27       546.54 o                         
   3  14  15       9084.11       8134.92       678.10 o                         
   5  14  15         73.05        -90.71       358.30 o                         
   6  14  15        352.70        555.60       394.59 o                         
   7  14  15       7350.50       7948.84       628.20 o                         
   0   0  16      66659.58      67299.05       689.89 o                         
   1   0  16     206054.14     208049.59      1555.40 o                         
   2   0  16        178.98        248.22       186.83 o                         
   3   0  16      55298.30      55751.30      1354.64 o                         
   4   0  16      37433.52      37869.66       899.26 o                         
   5   0  16      48982.45      48508.82       928.11 o                         
   6   0  16      19353.84      18739.33       153.53 o                         
   7   0  16       8813.38       9253.11       188.77 o                         
   8   0  16      28776.04      28821.26       326.30 o                         
   9   0  16       4547.09       4450.04       231.26 o                         
  10   0  16         19.43        115.42       139.78 o                         
  11   0  16     160354.45     160328.45      1872.86 o                         
  12   0  16      80599.80      80279.79       792.01 o                         
  13   0  16      12972.51      12659.29       332.13 o                         
  14   0  16         63.02        309.76       212.31 o                         
  15   0  16      65072.91      63708.29       906.66 o                         
  16   0  16        168.62        417.87       222.38 o                         
  17   0  16      15947.09      16118.56       585.06 o                         
   1   1  16      13492.67      13572.49       195.04 o                         
   2   1  16      25159.95      24623.34       471.91 o                         
   3   1  16       1088.56       1187.85       119.01 o                         
   4   1  16       1374.98       1081.80       114.80 o                         
   5   1  16       3809.25       3811.67       147.35 o                         
   6   1  16         55.03         56.50        37.70 o                         
   7   1  16       6677.07       6594.80       107.83 o                         
   8   1  16       6461.60       6377.39       123.33 o                         
   9   1  16      12800.37      12634.17       206.28 o                         
  10   1  16          3.88        -73.04       119.03 o                         
  11   1  16       8166.36       8163.36       254.50 o                         
  12   1  16        140.76        -66.31       139.12 o                         
  13   1  16          1.57       -134.97       134.97 o                         
  14   1  16       4972.95       4603.70       228.16 o                         
  15   1  16        368.56        627.66       169.70 o                         
  16   1  16       5632.64       5679.99       322.81 o                         
  17   1  16        218.64        116.30       343.56 o                         
   0   2  16       5857.57       6300.97       218.74 o                         
   1   2  16      11495.29      11401.62       278.88 o                         
   2   2  16         21.63        102.38        91.31 o                         
   3   2  16      44011.73      43908.23       404.92 o                         
   4   2  16       2656.37       2764.97       122.76 o                         
   5   2  16      53121.59      53080.52       443.88 o                         
   6   2  16        948.45       1050.98        65.44 o                         
   7   2  16        468.71        533.85        82.83 o                         
   8   2  16      43280.77      43520.44       302.68 o                         
   9   2  16       2413.68       2458.39        96.41 o                         
  10   2  16       2255.97       2292.57       152.11 o                         
  11   2  16      35415.65      35424.55       458.79 o                         
  12   2  16       6345.81       6447.85       232.25 o                         
  13   2  16       2257.35       2493.00       248.47 o                         
  14   2  16      19410.94      18847.75       396.63 o                         
  15   2  16        802.93        653.15       169.88 o                         
  16   2  16      39662.02      40091.72       581.15 o                         
  17   2  16        232.57          9.73       255.44 o                         
   1   3  16       9694.76       9922.60       194.49 o                         
   2   3  16         51.13         80.53        91.19 o                         
   3   3  16      14144.38      14293.56       225.23 o                         
   4   3  16       7021.85       6952.36       167.41 o                         
   5   3  16       5689.60       5608.65       113.37 o                         
   6   3  16       2777.81       2752.82        87.54 o                         
   7   3  16      21791.55      21678.06       210.23 o                         
   8   3  16        546.16        485.05       116.80 o                         
   9   3  16       2013.27       2207.96       115.07 o                         
  10   3  16      10872.24      10512.51       273.76 o                         
  11   3  16       1305.78       1470.65       166.98 o                         
  12   3  16      98305.75     100009.77       805.89 o                         
  13   3  16       5714.57       5510.99       250.28 o                         
  14   3  16       3835.23       4274.73       253.23 o                         
  15   3  16      12242.89      12805.56       655.68 o                         
  16   3  16      12287.86      11790.12       476.62 o                         
  17   3  16       8525.90       7947.48       442.93 o                         
   0   4  16      11979.42      11962.53       368.35 o                         
   1   4  16       3521.13       3586.35       146.00 o                         
   2   4  16       7499.19       7474.50       184.11 o                         
   3   4  16       8336.21       8005.89       236.18 o                         
   4   4  16        725.08        816.36        51.12 o                         
   5   4  16      12796.12      12741.19       142.41 o                         
   6   4  16       3424.90       3442.34       102.35 o                         
   7   4  16       1110.27       1179.02        82.71 o                         
   8   4  16      15771.12      15606.25       249.14 o                         
   9   4  16        443.33        245.77       103.39 o                         
  10   4  16       3731.96       3476.23       149.92 o                         
  11   4  16        767.05        932.59       120.38 o                         
  12   4  16         60.05         -3.13       115.61 o                         
  13   4  16       2784.46       2764.48       171.42 o                         
  14   4  16        796.00        865.89       167.13 o                         
  15   4  16       5372.56       4619.20       265.87 o                         
  16   4  16       6187.98       6190.14       332.36 o                         
  17   4  16        308.69        188.22       353.77 o                         
   1   5  16       6775.93       7201.45       212.94 o                         
   2   5  16       8121.14       8103.84       161.29 o                         
   3   5  16      26760.04      26455.32       320.27 o                         
   4   5  16      50547.57      50417.85       395.72 o                         
   5   5  16      43120.38      42788.38       282.13 o                         
   6   5  16       1272.96       1411.41        87.79 o                         
   7   5  16      49372.39      50019.52       344.63 o                         
   8   5  16      47814.23      47936.91       419.24 o                         
   9   5  16      35262.73      35625.06       366.62 o                         
  10   5  16       6530.59       6613.02       188.79 o                         
  11   5  16       4747.74       4851.88       178.21 o                         
  12   5  16       5568.12       5898.46       329.28 o                         
  13   5  16       2498.60       3054.19       194.38 o                         
  14   5  16         15.84       -152.46       152.46 o                         
  15   5  16      13236.80      13237.17       393.14 o                         
  16   5  16      29427.69      29342.34       731.98 o                         
   0   6  16      32968.54      32996.55       701.04 o                         
   1   6  16      40943.10      40992.25       431.26 o                         
   2   6  16       6686.29       6724.32       185.98 o                         
   3   6  16       6540.38       6383.29       156.15 o                         
   4   6  16      12829.54      13353.82       168.86 o                         
   5   6  16      22039.79      22565.47       216.34 o                         
   6   6  16       3046.50       3149.83       105.53 o                         
   7   6  16       3357.40       3561.27       147.73 o                         
   8   6  16       1709.04       1872.27       129.04 o                         
   9   6  16       2341.37       2397.01       179.74 o                         
  10   6  16          1.86        -56.08       137.40 o                         
  11   6  16      32333.07      32330.64       405.78 o                         
  12   6  16      19329.13      19134.48       344.54 o                         
  13   6  16       6352.44       6242.49       238.22 o                         
  14   6  16         71.49        -90.10       157.31 o                         
  15   6  16      23939.22      23006.56       478.58 o                         
  16   6  16        425.47         49.89       351.50 o                         
   1   7  16       8191.41       7992.77       210.60 o                         
   2   7  16       3605.99       3654.37       163.25 o                         
   3   7  16      20116.73      20364.86       261.39 o                         
   4   7  16      11682.03      11621.65       176.85 o                         
   5   7  16       1198.82       1289.65       105.63 o                         
   6   7  16        955.23       1085.10       109.13 o                         
   7   7  16      13804.67      13794.27       255.30 o                         
   8   7  16       1860.91       2067.36       142.53 o                         
   9   7  16       3554.09       3729.78       168.86 o                         
  10   7  16       6949.26       6970.76       219.54 o                         
  11   7  16        824.96        949.62       152.23 o                         
  12   7  16      19050.81      18353.68       376.63 o                         
  13   7  16        921.07        929.34       184.63 o                         
  14   7  16        803.06        600.74       202.97 o                         
  15   7  16       5635.55       5019.92       487.58 o                         
   0   8  16       7636.48       7519.53       369.51 o                         
   1   8  16       3397.05       3375.19       208.08 o                         
   2   8  16        573.50        605.64       174.59 o                         
   3   8  16      34840.84      35154.87       492.44 o                         
   4   8  16       4131.63       4222.15       157.75 o                         
   5   8  16      48706.74      49131.63       452.63 o                         
   6   8  16       1042.11       1059.13       125.74 o                         
   7   8  16         43.93        219.88       173.72 o                         
   8   8  16      42728.96      42526.60       528.83 o                         
   9   8  16       2059.79       1814.08       185.29 o                         
  10   8  16       1050.29       1300.06       163.64 o                         
  11   8  16      30298.69      31467.91       456.43 o                         
  12   8  16       2698.15       2849.15       197.84 o                         
  13   8  16       4110.89       3404.54       273.62 o                         
  14   8  16      19685.25      19586.43       505.89 o                         
  15   8  16       1109.22       1269.94       460.35 o                         
   1   9  16       7863.04       7848.88       275.26 o                         
   2   9  16      13283.88      13433.65       383.97 o                         
   3   9  16        266.27        225.41       141.40 o                         
   4   9  16       3175.94       3014.72       192.26 o                         
   5   9  16       3058.28       2905.65       155.89 o                         
   6   9  16        251.96        305.28       116.09 o                         
   7   9  16        437.35        375.75       149.40 o                         
   8   9  16       1327.06       1168.08       191.30 o                         
   9   9  16       2622.21       2688.37       226.97 o                         
  10   9  16         23.28         15.10       185.56 o                         
  11   9  16       7985.42       8233.66       265.91 o                         
  12   9  16      17234.24      18086.89       392.97 o                         
  13   9  16        217.38        419.26       216.54 o                         
  14   9  16      12689.17      12714.13       728.01 o                         
   0  10  16      35754.08      34371.11       757.53 o                         
   1  10  16      68908.05      68493.73       872.62 o                         
   2  10  16        558.99        407.63       184.81 o                         
   3  10  16       9659.39       9231.29       323.97 o                         
   4  10  16       3581.96       3542.90       165.53 o                         
   5  10  16      22565.58      22532.63       345.64 o                         
   6  10  16      10025.97      10033.29       270.40 o                         
   7  10  16        605.20        608.28       188.08 o                         
   8  10  16       5839.06       6043.44       287.60 o                         
   9  10  16        787.74        719.45       197.02 o                         
  10  10  16       2206.29       2276.23       323.88 o                         
  11  10  16      54144.86      56579.98      1038.46 o                         
  12  10  16      20266.73      19307.02       509.78 o                         
  13  10  16       3038.80       3100.06       498.91 o                         
   1  11  16      13980.59      13856.65       412.88 o                         
   2  11  16       7107.60       7304.85       314.41 o                         
   3  11  16      22292.43      22726.52       492.84 o                         
   4  11  16      36369.24      36655.18       549.16 o                         
   5  11  16      18455.06      19331.95       471.41 o                         
   6  11  16       1007.31       1018.53       198.17 o                         
   7  11  16      12656.53      12227.33       380.19 o                         
   8  11  16      13735.55      13375.76       397.27 o                         
   9  11  16      18324.05      17718.16       608.69 o                         
  10  11  16        279.22        573.74       365.11 o                         
   0  12  16        134.61          0.11       237.62 o                         
   1  12  16       2138.83       2038.01       229.13 o                         
   2  12  16        648.96        738.63       191.92 o                         
   3  12  16       3063.97       3131.99       291.91 o                         
   4  12  16       5016.37       5190.27       317.77 o                         
   5  12  16      11650.29      11980.69       376.68 o                         
   6  12  16       1077.67       1502.91       258.62 o                         
   7  12  16         73.74        335.62       328.82 o                         
   8  12  16       5214.10       5363.40       514.80 o                         
   1  13  16       2544.71       1848.69       229.07 o                         
   2  13  16         39.02        231.31       356.03 o                         
   3  13  16      10945.97      10573.07       743.88 o                         
   4  13  16       8311.72       7477.19       662.22 o                         
   5  13  16        183.23        439.94       353.77 o                         
   6  13  16       1514.12       2333.52       437.68 o                         
   1  14  16        151.76       -430.87       430.87 o                         
   1   0  17       6797.43       7138.78       236.68 o                         
   2   0  17      24080.15      24167.84       491.00 o                         
   3   0  17      12444.05      12384.25       285.87 o                         
   4   0  17        239.38        409.93       209.99 o                         
   5   0  17        115.12         54.46       234.71 o                         
   6   0  17      26872.65      26527.80       711.34 o                         
   7   0  17      43224.68      40730.86      1188.64 o                         
   8   0  17       4577.55       4475.08       168.40 o                         
   9   0  17       8397.30       8388.74       223.09 o                         
  10   0  17      17990.54      17935.89       494.55 o                         
  11   0  17       6571.69       6378.44       318.30 o                         
  12   0  17       4349.94       4364.52       366.25 o                         
  13   0  17      59882.87      58551.00       825.73 o                         
  14   0  17      16242.22      15910.68       455.37 o                         
  15   0  17       1532.96       1548.47       237.39 o                         
  16   0  17      28006.00      28275.73      1154.53 o                         
   0   1  17          6.83        -50.47       117.59 o                         
   1   1  17         11.46        -79.35        79.35 o                         
   2   1  17      28419.13      28050.65       383.09 o                         
   3   1  17      10075.10       9884.16       269.63 o                         
   4   1  17         16.58         21.46       130.07 o                         
   5   1  17       2354.67       2437.37       133.19 o                         
   6   1  17       6648.01       6182.55       281.57 o                         
   7   1  17          8.58        -50.24        50.24 o                         
   8   1  17       9131.73       9207.73       131.15 o                         
   9   1  17       4052.54       3938.57       146.21 o                         
  10   1  17      16363.87      16293.66       450.65 o                         
  11   1  17      11022.76      10344.46       271.32 o                         
  12   1  17        541.13        109.41       159.84 o                         
  13   1  17       1443.02       1715.21       181.05 o                         
  14   1  17       3123.07       3223.76       220.47 o                         
  15   1  17       1569.33       1872.45       198.56 o                         
  16   1  17       9445.58       9460.93       522.72 o                         
   1   2  17      29244.10      29399.20       348.56 o                         
   2   2  17       9343.73       9595.34       211.68 o                         
   3   2  17       4967.92       4828.80       144.28 o                         
   4   2  17       2370.76       2506.37       132.48 o                         
   5   2  17      11966.89      12076.61       226.92 o                         
   6   2  17         72.33        -62.68        94.47 o                         
   7   2  17      33911.73      32748.07       378.63 o                         
   8   2  17       4752.61       4920.77       164.36 o                         
   9   2  17       4361.77       4401.86       184.25 o                         
  10   2  17       3210.08       3090.70       198.36 o                         
  11   2  17       9417.17       9261.46       327.79 o                         
  12   2  17         16.86         62.93       155.26 o                         
  13   2  17       1849.76       2022.38       272.63 o                         
  14   2  17         41.35        103.90       168.79 o                         
  15   2  17         72.84        374.14       182.29 o                         
  16   2  17       9273.36       9747.41       734.80 o                         
   0   3  17       7300.27       7141.00       356.93 o                         
   1   3  17       9890.99       9630.42       215.43 o                         
   2   3  17       2313.26       2331.58       132.93 o                         
   3   3  17      15255.34      15378.69       301.02 o                         
   4   3  17        963.61       1017.83       101.97 o                         
   5   3  17      37150.16      37059.11       383.60 o                         
   6   3  17         49.44         99.76        61.54 o                         
   7   3  17       1458.84       1558.66        87.56 o                         
   8   3  17       2888.43       2796.55       149.21 o                         
   9   3  17       2830.72       2573.36       155.71 o                         
  10   3  17        300.42        -25.71       119.62 o                         
  11   3  17       7287.63       7512.18       287.70 o                         
  12   3  17       1148.81        925.18       179.06 o                         
  13   3  17        536.00        655.90       180.12 o                         
  14   3  17       7001.27       6964.90       267.89 o                         
  15   3  17       3933.14       3783.61       274.64 o                         
  16   3  17        268.14        587.34       421.80 o                         
   1   4  17       2328.57       2463.48       155.99 o                         
   2   4  17       4911.53       5304.13       183.96 o                         
   3   4  17       8445.59       8478.80       186.45 o                         
   4   4  17       4221.36       4288.74       140.20 o                         
   5   4  17          4.92         20.25        65.72 o                         
   6   4  17      21472.00      21673.06       229.98 o                         
   7   4  17      25368.83      25312.08       297.03 o                         
   8   4  17         56.58        -61.63       104.37 o                         
   9   4  17        102.19        -74.38       124.88 o                         
  10   4  17        466.44        407.59       134.19 o                         
  11   4  17       2657.59       2683.16       166.62 o                         
  12   4  17      30616.21      30124.81       556.58 o                         
  13   4  17       9157.63       8576.35       300.00 o                         
  14   4  17       2829.04       2730.87       250.08 o                         
  15   4  17        231.90       -137.91       285.09 o                         
  16   4  17          7.50        106.58       394.59 o                         
   0   5  17        831.62        463.74       227.21 o                         
   1   5  17       1462.70       1441.38       141.44 o                         
   2   5  17       2137.99       2084.25       126.59 o                         
   3   5  17      31230.35      31663.86       276.47 o                         
   4   5  17       8289.02       8587.87       201.94 o                         
   5   5  17       7424.41       7326.05       131.27 o                         
   6   5  17       5064.74       5272.71       158.15 o                         
   7   5  17       1002.13       1060.27       124.87 o                         
   8   5  17      17546.59      17654.20       306.91 o                         
   9   5  17       3471.74       3674.52       177.52 o                         
  10   5  17      38487.41      38052.95       459.43 o                         
  11   5  17       6290.19       6348.12       219.57 o                         
  12   5  17       5520.26       5459.42       197.28 o                         
  13   5  17        389.00        320.40       165.65 o                         
  14   5  17      30065.76      30261.17       541.23 o                         
  15   5  17      15822.67      15846.59       848.24 o                         
   1   6  17       3614.57       3663.61       197.60 o                         
   2   6  17      24449.19      24026.60       305.52 o                         
   3   6  17       1668.35       1681.29        98.08 o                         
   4   6  17       2981.84       3286.56       154.28 o                         
   5   6  17       3243.66       3163.84       129.68 o                         
   6   6  17      34936.55      34401.21       619.17 o                         
   7   6  17      21814.76      21404.28       365.38 o                         
   8   6  17        109.13        101.89       126.87 o                         
   9   6  17       4691.62       4534.09       192.27 o                         
  10   6  17      14494.17      14546.81       302.61 o                         
  11   6  17        495.67        345.31       141.76 o                         
  12   6  17      15654.88      15633.63       348.58 o                         
  13   6  17      30004.26      29948.69       428.25 o                         
  14   6  17       3917.46       3614.12       272.85 o                         
  15   6  17       1661.76       1158.83       437.68 o                         
   0   7  17        136.00        686.28       697.33 o                         
   1   7  17        705.41        818.81       159.92 o                         
   2   7  17      11763.47      12242.38       324.66 o                         
   3   7  17       2049.23       2467.74       179.34 o                         
   4   7  17       3919.99       4228.23       209.65 o                         
   5   7  17       7953.28       7931.71       191.50 o                         
   6   7  17       3819.18       4059.36       170.96 o                         
   7   7  17       4081.15       4057.99       184.07 o                         
   8   7  17         99.21        337.12       175.79 o                         
   9   7  17        165.29        319.85       142.50 o                         
  10   7  17       1812.46       1950.70       170.93 o                         
  11   7  17       8520.66       8670.50       293.00 o                         
  12   7  17       2931.85       2828.54       204.22 o                         
  13   7  17        867.86       1408.83       308.31 o                         
  14   7  17       1282.83       1338.25       292.61 o                         
   1   8  17      37305.45      38166.62       558.91 o                         
   2   8  17       2958.41       2866.12       204.40 o                         
   3   8  17       3174.38       3299.91       205.15 o                         
   4   8  17        654.20        697.77       126.90 o                         
   5   8  17      28515.30      28213.64       623.37 o                         
   6   8  17        889.61        907.91       137.23 o                         
   7   8  17      47094.89      46829.77       535.50 o                         
   8   8  17       3551.37       3713.63       194.51 o                         
   9   8  17       7684.26       7823.22       251.13 o                         
  10   8  17      14088.82      13773.43       314.52 o                         
  11   8  17      14868.19      14645.67       326.91 o                         
  12   8  17       2380.77       2523.75       267.63 o                         
  13   8  17       7177.09       6888.24       431.47 o                         
  14   8  17        831.34        870.81       378.71 o                         
   0   9  17        827.67        379.35       247.74 o                         
   1   9  17       1635.56       1379.60       177.77 o                         
   2   9  17       9755.56       9921.09       306.97 o                         
   3   9  17      13379.80      13095.77       379.38 o                         
   4   9  17        712.99        619.99       153.18 o                         
   5   9  17        616.48        472.99       147.90 o                         
   6   9  17        111.85         69.94       134.94 o                         
   7   9  17        636.26        529.67       174.75 o                         
   8   9  17       2084.57       1846.15       206.84 o                         
   9   9  17        105.23         40.61       148.89 o
[truncated: 62,373 more chars]
