# Supplementary material for: Crystal structures of five compounds in the aluminium–ruthenium–silicon system
Source: Acta Crystallogr E Crystallogr Commun. 2023 Sep 29;79(Pt 10):946–51. doi: 10.1107/S2056989023008393 (PMC10561205; doi:10.1107/S2056989023008393)
Supplement: Supplementary file 5 [file e-79-00946-IVsup5.hkl]

data_IV                                                                         
_shelx_title ' asr-161-a02_a.res in I4/mcm'                                     
_shelx_refln_list_code          4                                               
_shelx_F_calc_maximum      224.12                                               
_exptl_crystal_F_000       444.67                                               
_reflns_d_resolution_high  0.5784                                               
                                                                                
loop_                                                                           
 _space_group_symop_operation_xyz                                               
 'x, y, z'                                                                      
 '-x, -y, z'                                                                    
 '-y, x, z'                                                                     
 'y, -x, z'                                                                     
 '-x, y, -z+1/2'                                                                
 'x, -y, -z+1/2'                                                                
 'y, x, -z+1/2'                                                                 
 '-y, -x, -z+1/2'                                                               
 'x+1/2, y+1/2, z+1/2'                                                          
 '-x+1/2, -y+1/2, z+1/2'                                                        
 '-y+1/2, x+1/2, z+1/2'                                                         
 'y+1/2, -x+1/2, z+1/2'                                                         
 '-x+1/2, y+1/2, -z+1'                                                          
 'x+1/2, -y+1/2, -z+1'                                                          
 'y+1/2, x+1/2, -z+1'                                                           
 '-y+1/2, -x+1/2, -z+1'                                                         
 '-x, -y, -z'                                                                   
 'x, y, -z'                                                                     
 'y, -x, -z'                                                                    
 '-y, x, -z'                                                                    
 'x, -y, z-1/2'                                                                 
 '-x, y, z-1/2'                                                                 
 '-y, -x, z-1/2'                                                                
 'y, x, z-1/2'                                                                  
 '-x+1/2, -y+1/2, -z+1/2'                                                       
 'x+1/2, y+1/2, -z+1/2'                                                         
 'y+1/2, -x+1/2, -z+1/2'                                                        
 '-y+1/2, x+1/2, -z+1/2'                                                        
 'x+1/2, -y+1/2, z'                                                             
 '-x+1/2, y+1/2, z'                                                             
 '-y+1/2, -x+1/2, z'                                                            
 'y+1/2, x+1/2, z'                                                              
                                                                                
_cell_length_a     6.2008                                                       
_cell_length_b     6.2008                                                       
_cell_length_c     9.6937                                                       
_cell_angle_alpha  90.000                                                       
_cell_angle_beta   90.000                                                       
_cell_angle_gamma  90.000                                                       
                                                                                
_shelx_F_squared_multiplier     1.000                                           
                                                                                
loop_                                                                           
 _refln_index_h                                                                 
 _refln_index_k                                                                 
 _refln_index_l                                                                 
 _refln_F_squared_calc                                                          
 _refln_F_squared_meas                                                          
 _refln_F_squared_sigma                                                         
 _refln_observed_status                                                         
   1   1   0      17578.38      18192.44        61.11 o                         
   0   2   0      17886.04      18344.84        58.94 o                         
   2   2   0      29757.82      29454.17        98.41 o                         
   1   3   0      50231.02      48939.92        86.86 o                         
   3   3   0        726.99        727.33        15.49 o                         
   0   4   0       1250.91       1230.28        19.46 o                         
   2   4   0      21382.77      21494.54        74.08 o                         
   4   4   0      26570.31      26760.54       150.29 o                         
   1   5   0      13056.18      13057.51        71.48 o                         
   3   5   0       9199.03       9139.50        53.71 o                         
   5   5   0       5517.63       5496.14        63.26 o                         
   0   6   0      25358.39      25442.29       111.56 o                         
   2   6   0       5047.14       5112.48        46.99 o                         
   4   6   0       1552.90       1513.74        26.51 o                         
   6   6   0       9300.53       9325.68        97.39 o                         
   1   7   0       1771.75       1677.20        28.24 o                         
   3   7   0      16241.05      16228.01       104.87 o                         
   5   7   0       4503.03       4555.58        53.98 o                         
   7   7   0        349.67        289.46        25.17 o                         
   0   8   0       8115.31       8400.74       141.15 o                         
   2   8   0       4122.36       4079.14        55.39 o                         
   4   8   0       1926.62       1880.12        42.30 o                         
   6   8   0       3280.42       3251.81        53.27 o                         
   1   9   0       5061.88       5080.31        74.16 o                         
   3   9   0       1263.37       1278.31        36.09 o                         
   5   9   0       2724.53       2728.29        52.92 o                         
   0  10   0        312.40        292.63        22.92 o                         
   2  10   0       3446.54       3532.52        57.92 o                         
   1   2   1       5157.18       5296.89        15.27 o                         
   2   3   1        618.36        608.60         6.14 o                         
   1   4   1        999.17        954.49         7.36 o                         
   3   4   1         85.24         81.75         2.69 o                         
   2   5   1       2935.69       2969.55        20.81 o                         
   4   5   1        681.34        639.22         9.70 o                         
   1   6   1        620.07        557.63        12.26 o                         
   3   6   1        134.35        130.32         5.36 o                         
   5   6   1        480.72        476.58        10.94 o                         
   2   7   1         70.78         64.76         4.97 o                         
   4   7   1         51.11         42.57         4.77 o                         
   6   7   1          0.85          8.54         3.17 o                         
   1   8   1        596.35        552.70        16.91 o                         
   3   8   1         66.91         68.09         6.90 o                         
   5   8   1        485.89        474.19        14.41 o                         
   7   8   1         28.97         31.63        15.95 o                         
   2   9   1        428.74        423.59        15.34 o                         
   4   9   1         81.33         61.84         5.93 o                         
   1  10   1          1.42         -0.45         4.34 o                         
   3  10   1          6.59          8.60         7.01 o                         
   0   0   2      24232.34      25168.11       123.79 o                         
   1   1   2       8428.93       8524.47        21.89 o                         
   0   2   2       7832.75       7921.88        20.97 o                         
   2   2   2       8560.78       8411.47        28.02 o                         
   1   3   2      10363.69      10171.71        24.18 o                         
   3   3   2       2577.09       2576.55        23.00 o                         
   0   4   2       2977.81       2991.18        19.62 o                         
   2   4   2       5960.35       6014.93        23.09 o                         
   4   4   2       5789.67       5901.16        39.02 o                         
   1   5   2       4469.25       4515.64        23.56 o                         
   3   5   2       3749.20       3773.09        24.16 o                         
   5   5   2       2774.93       2802.12        34.91 o                         
   0   6   2       5640.12       5794.95        43.51 o                         
   2   6   2       2856.51       2876.23        26.80 o                         
   4   6   2       1955.25       1953.30        19.34 o                         
   6   6   2       2995.56       2979.17        44.08 o                         
   1   7   2       2064.60       2043.69        26.51 o                         
   3   7   2       4028.68       4080.02        35.13 o                         
   5   7   2       2220.64       2195.67        26.60 o                         
   7   7   2       1084.30       1040.64        30.18 o                         
   0   8   2       2868.07       2938.14        54.12 o                         
   2   8   2       2276.07       2250.75        29.92 o                         
   4   8   2       1729.14       1730.12        25.75 o                         
   6   8   2       1696.03       1729.57        28.86 o                         
   1   9   2       2246.59       2210.85        35.97 o                         
   3   9   2       1401.76       1371.68        26.08 o                         
   5   9   2       1552.68       1547.65        37.31 o                         
   0  10   2       1038.70       1003.95        40.64 o                         
   2  10   2       1696.12       1657.63        31.19 o                         
   1   2   3       8965.09       8894.94        16.78 o                         
   2   3   3       1123.53       1140.41         8.81 o                         
   1   4   3       1946.25       1882.35        12.20 o                         
   3   4   3        161.83        147.23         3.17 o                         
   2   5   3       5634.94       5650.91        25.24 o                         
   4   5   3       1345.10       1348.87        14.93 o                         
   1   6   3       1165.07       1158.11        11.75 o                         
   3   6   3        248.43        244.29         6.80 o                         
   5   6   3        913.04        937.92        15.28 o                         
   2   7   3        153.24        150.74         6.39 o                         
   4   7   3        107.20         96.55         5.44 o                         
   6   7   3          2.21          1.39         3.92 o                         
   1   8   3       1180.38       1172.49        22.32 o                         
   3   8   3        129.13        122.12         7.14 o                         
   5   8   3        968.07        995.80        20.19 o                         
   2   9   3        824.33        806.42        19.95 o                         
   4   9   3        159.93        145.63         8.31 o                         
   1  10   3          1.54         -0.80         4.92 o                         
   3  10   3         11.85        -10.11        10.11 o                         
   0   0   4       1593.08       1602.75        32.60 o                         
   1   1   4      40748.85      39731.28        70.15 o                         
   0   2   4      33767.56      32841.31        52.75 o                         
   2   2   4      16201.75      16092.71        44.14 o                         
   1   3   4       5702.61       5657.96        18.23 o                         
   3   3   4      36977.59      36532.84       111.23 o                         
   0   4   4      37566.29      37249.41       114.72 o                         
   2   4   4       8401.41       8373.02        31.69 o                         
   4   4   4       1914.96       1922.30        20.30 o                         
   1   5   4       9552.35       9652.08        34.49 o                         
   3   5   4       8702.29       8798.81        38.81 o                         
   5   5   4       6584.59       6603.34        53.33 o                         
   0   6   4       1490.16       1523.77        22.47 o                         
   2   6   4      10045.30      10003.75        42.56 o                         
   4   6   4      11234.04      11304.63        51.96 o                         
   6   6   4       1320.12       1344.52        29.81 o                         
   1   7   4      11449.34      11463.10        56.20 o                         
   3   7   4        747.79        755.82        15.00 o                         
   5   7   4       3297.06       3265.43        36.35 o                         
   7   7   4       5859.39       5993.47        81.43 o                         
   0   8   4       2447.58       2472.46        49.41 o                         
   2   8   4       4402.47       4381.25        42.23 o                         
   4   8   4       5040.29       5041.85        49.34 o                         
   6   8   4       1880.51       1875.03        30.91 o                         
   1   9   4       2209.82       2202.06        34.98 o                         
   3   9   4       4693.34       4718.57        49.82 o                         
   5   9   4       1894.66       1866.95        92.36 o                         
   0  10   4       5743.94       5784.19        87.78 o                         
   2  10   4       1566.68       1576.71        68.24 o                         
   1   2   5        290.52        284.16         3.69 o                         
   2   3   5         53.42         53.48         2.23 o                         
   1   4   5         51.80         48.37         2.73 o                         
   3   4   5          6.34          8.95         1.41 o                         
   2   5   5        202.38        187.53         5.18 o                         
   4   5   5         38.25         29.73         2.60 o                         
   1   6   5         53.59         39.13         3.03 o                         
   3   6   5         13.55         14.30         2.12 o                         
   5   6   5         42.33         42.19         3.44 o                         
   2   7   5          1.18          0.16         2.41 o                         
   4   7   5          1.56          0.70         3.26 o                         
   6   7   5          0.01          2.60         3.88 o                         
   1   8   5         36.95         36.35         4.31 o                         
   3   8   5          5.45          6.02         3.77 o                         
   5   8   5         31.70         21.82         4.65 o                         
   2   9   5         37.85         26.98         4.12 o                         
   4   9   5          6.24          9.31         4.49 o                         
   1  10   5          1.21          4.72        10.73 o                         
   0   0   6         15.14         19.30         4.83 o                         
   1   1   6      10396.14      10316.01        26.24 o                         
   0   2   6       9026.68       8950.51        31.93 o                         
   2   2   6       3948.68       3979.98        23.16 o                         
   1   3   6       1065.69       1058.13         8.93 o                         
   3   3   6      12609.57      12709.24        54.49 o                         
   0   4   6      12198.50      12300.13        53.13 o                         
   2   4   6       2380.21       2398.90        16.47 o                         
   4   4   6        624.02        604.31        13.32 o                         
   1   5   6       3233.14       3232.32        22.16 o                         
   3   5   6       3021.98       3063.18        24.45 o                         
   5   5   6       2788.73       2835.09        37.81 o                         
   0   6   6        439.97        402.38        14.15 o                         
   2   6   6       3998.47       3998.91        30.74 o                         
   4   6   6       4851.69       5005.45        35.62 o                         
   6   6   6        695.28        667.29        24.21 o                         
   1   7   6       4785.68       4880.95        37.01 o                         
   3   7   6        394.10        377.09        11.68 o                         
   5   7   6       1745.52       1718.93        26.30 o                         
   0   8   6       1310.67       1308.06        36.77 o                         
   2   8   6       2117.19       2086.27        29.51 o                         
   4   8   6       2453.31       2445.57        34.13 o                         
   6   8   6       1152.84       1072.38       124.36 o                         
   1   9   6       1180.89       1156.44        26.77 o                         
   3   9   6       2554.79       2592.02        41.73 o                         
   1   2   7       5403.75       5427.88        16.83 o                         
   2   3   7        754.08        739.89         9.05 o                         
   1   4   7       1280.66       1292.05        13.47 o                         
   3   4   7        111.66        106.50         4.07 o                         
   2   5   7       3889.62       3869.21        27.77 o                         
   4   5   7        937.69        935.10        14.10 o                         
   1   6   7        830.92        798.48        13.47 o                         
   3   6   7        181.77        176.33         6.97 o                         
   5   6   7        681.96        676.70        15.44 o                         
   2   7   7        103.64        108.46         6.36 o                         
   4   7   7         75.48         71.31         5.20 o                         
   6   7   7          1.48         -2.55         3.80 o                         
   1   8   7        866.22        864.95        20.96 o                         
   3   8   7         98.10         91.24         6.50 o                         
   5   8   7        743.45        767.86        23.76 o                         
   2   9   7        642.49        637.34        19.93 o                         
   0   0   8      29085.63      29514.18       169.75 o                         
   1   1   8       8727.01       8644.08        66.45 o                         
   0   2   8       9064.36       9072.32        32.51 o                         
   2   2   8      11550.04      11616.23        40.23 o                         
   1   3   8      15935.25      15960.71        39.84 o                         
   3   3   8       3030.59       3046.36        30.80 o                         
   0   4   8       3292.24       3277.75        29.99 o                         
   2   4   8       9461.79       9527.87        41.17 o                         
   4   4   8      10387.39      10400.40        62.52 o                         
   1   5   8       7253.65       7219.15        38.57 o                         
   3   5   8       5489.71       5524.04        35.28 o                         
   5   5   8       3928.48       3945.98        51.67 o                         
   0   6   8       9542.21       9704.50        75.29 o                         
   2   6   8       4194.16       4226.41        37.11 o                         
   4   6   8       2402.04       2407.58        26.59 o                         
   6   6   8       4322.37       4382.04        63.60 o                         
   1   7   8       2496.59       2519.52        29.34 o                         
   3   7   8       6675.55       6665.74        53.46 o                         
   5   7   8       3029.57       3054.11        36.73 o                         
   0   8   8       4476.99       4529.90        68.11 o                         
   2   8   8       2944.66       3004.10        41.39 o                         
   4   8   8       1846.85       1872.55        30.95 o                         
   1   9   8       2909.44       2845.54        45.82 o                         
   1   2   9        262.46        206.59         7.58 o                         
   2   3   9         23.67         20.18         1.77 o                         
   1   4   9         83.56         77.99         3.94 o                         
   3   4   9          4.93          5.81         1.77 o                         
   2   5   9        192.83        194.59         6.60 o                         
   4   5   9         61.21         57.92         3.36 o                         
   1   6   9         30.14         22.29         2.84 o                         
   3   6   9          5.01          4.81         2.45 o                         
   5   6   9         26.09         26.36         5.56 o                         
   2   7   9         14.78         14.08         3.24 o                         
   4   7   9          8.30          9.18         3.44 o                         
   1   8   9         54.41         38.77         5.59 o                         
   3   8   9          4.44         -1.17         4.33 o                         
   0   0  10      15258.29      15314.03       125.86 o                         
   1   1  10       1111.62       1144.39        24.67 o                         
   0   2  10       1355.75       1291.24        25.83 o                         
   2   2  10       3597.52       3682.22        43.62 o                         
   1   3  10       7250.95       7220.71        35.29 o                         
   3   3  10         33.03         30.24         4.31 o                         
   0   4  10         75.74         89.77         7.21 o                         
   2   4  10       3794.20       3908.98        30.93 o                         
   4   4  10       5795.30       5782.38        52.18 o                         
   1   5  10       2518.50       2477.11        26.69 o                         
   3   5  10       2129.42       2167.80        26.31 o                         
   5   5  10       1572.16       1642.40        54.73 o                         
   0   6  10       5937.24       6110.13        66.70 o                         
   2   6  10       1254.16       1209.49        21.99 o                         
   4   6  10        505.24        450.94        16.23 o                         
   1   7  10        567.49        561.29        18.32 o                         
   3   7  10       4580.24       4714.43        63.15 o                         
   5   7  10       1509.15       1536.87        82.59 o                         
   0   8  10       2426.47       2316.83        68.73 o                         
   2   8  10       1381.72       1431.10        48.89 o                         
   1   2  11       1479.02       1470.21        19.90 o                         
   2   3  11        229.49        218.73         8.84 o                         
   1   4  11        346.72        374.96        11.57 o                         
   3   4  11         33.88         23.23         3.77 o                         
   2   5  11       1167.80       1143.37        22.56 o                         
   4   5  11        278.64        272.35        12.44 o                         
   1   6  11        271.30        256.02        11.79 o                         
   3   6  11         63.27         50.01         5.84 o                         
   5   6  11        240.58        204.13        18.69 o                         
   2   7  11         25.94         29.66         4.79 o                         
   4   7  11         21.26         10.26        13.21 o                         
   1   8  11        283.19        293.50        66.57 o                         
   0   0  12       5526.63       5545.50       123.21 o                         
   1   1  12       7009.97       6967.29        72.37 o                         
   0   2  12       6440.54       6418.32        67.01 o                         
   2   2  12       5705.09       5694.96        62.28 o                         
   1   3  12       4956.88       4977.18        42.91 o                         
   3   3  12       5423.89       5521.83        75.63 o                         
   0   4  12       5804.40       5851.93        67.63 o                         
   2   4  12       4420.56       4403.30        44.62 o                         
   4   4  12       3135.65       3021.16        62.92 o                         
   1   5  12       3939.59       3985.97        46.49 o                         
   3   5  12       3727.04       3665.82        44.22 o                         
   5   5  12       2768.91       2732.30       100.14 o                         
   0   6  12       3124.43       3058.00        60.53 o                         
   2   6  12       3268.85       3264.07        46.07 o                         
   4   6  12       2854.01       2813.17        68.13 o                         
   1   7  12       3016.53       3009.29        52.01 o                         
   1   2  13        497.71        490.61        15.12 o                         
   2   3  13         60.31         54.02         5.09 o                         
   1   4  13        144.16        158.70         8.75 o                         
   3   4  13         11.03          9.38         4.66 o                         
   2   5  13        409.74        375.60        16.13 o                         
   4   5  13        118.96        131.11        16.03 o                         
   1   6  13         79.79         65.38         6.42 o                         
   3   6  13         16.20         22.59        13.87 o                         
   0   0  14         44.58         55.34        18.70 o                         
   1   1  14       3316.95       3342.30        61.84 o                         
   0   2  14       2955.47       2946.25        51.47 o                         
   2   2  14       1571.40       1523.33        41.24 o                         
   1   3  14        568.75        541.40        16.16 o                         
   3   3  14       4612.26       4764.80        78.39 o                         
   0   4  14       4515.84       4597.53        73.10 o                         
   2   4  14       1139.89       1084.79        27.38 o                         
   4   4  14        388.60        506.14        66.47 o                         
   1   5  14       1441.81       1434.58        33.43 o                         
   3   5  14       1465.44       1431.26        96.33 o                         
   1   2  15        162.52        173.94         9.68 o                         
   2   3  15         31.92         27.07         4.55 o                         
   1   4  15         34.16         41.40         9.20 o                         
   0   0  16       2500.26       2372.43       101.86 o                         
   1   1  16       3650.50       3693.56        64.74 o                         
   0   2  16       3560.63       3617.27        96.12 o                         
   2   2  16       2891.62       3040.08       321.32 o                         
   1   3  16       2468.37       2331.92       121.21 o                         
                                                                                
