# Supplementary material for: Crystal structures of five compounds in the aluminium–ruthenium–silicon system
Source: Acta Crystallogr E Crystallogr Commun. 2023 Sep 29;79(Pt 10):946–51. doi: 10.1107/S2056989023008393 (PMC10561205; doi:10.1107/S2056989023008393)
Supplement: Supplementary file 6 [file e-79-00946-Vsup6.hkl]

data_V                                                                          
_shelx_title ' asr43kk003_a.res in Cmcm'                                        
_shelx_refln_list_code          4                                               
_shelx_F_calc_maximum      773.61                                               
_exptl_crystal_F_000      1679.28                                               
_reflns_d_resolution_high  0.6949                                               
                                                                                
loop_                                                                           
 _space_group_symop_operation_xyz                                               
 'x, y, z'                                                                      
 '-x, -y, z+1/2'                                                                
 '-x, y, -z+1/2'                                                                
 'x, -y, -z'                                                                    
 'x+1/2, y+1/2, z'                                                              
 '-x+1/2, -y+1/2, z+1/2'                                                        
 '-x+1/2, y+1/2, -z+1/2'                                                        
 'x+1/2, -y+1/2, -z'                                                            
 '-x, -y, -z'                                                                   
 'x, y, -z-1/2'                                                                 
 'x, -y, z-1/2'                                                                 
 '-x, y, z'                                                                     
 '-x+1/2, -y+1/2, -z'                                                           
 'x+1/2, y+1/2, -z-1/2'                                                         
 'x+1/2, -y+1/2, z-1/2'                                                         
 '-x+1/2, y+1/2, z'                                                             
                                                                                
_cell_length_a     8.6306                                                       
_cell_length_b     8.7989                                                       
_cell_length_c    17.4620                                                       
_cell_angle_alpha  90.000                                                       
_cell_angle_beta   90.000                                                       
_cell_angle_gamma  90.000                                                       
                                                                                
_shelx_F_squared_multiplier     1.000                                           
                                                                                
loop_                                                                           
 _refln_index_h                                                                 
 _refln_index_k                                                                 
 _refln_index_l                                                                 
 _refln_F_squared_calc                                                          
 _refln_F_squared_meas                                                          
 _refln_F_squared_sigma                                                         
 _refln_observed_status                                                         
   2   0   0     236860.72     242724.34      1001.58 o                         
   4   0   0     512725.31     487477.31      2187.69 o                         
   6   0   0       3841.92       3991.26        59.31 o                         
   8   0   0     284769.12     283214.44       902.99 o                         
  10   0   0      31349.45      31535.25       257.00 o                         
   1   1   0         18.32         22.00         2.87 o                         
   3   1   0         56.18         96.90         6.77 o                         
   5   1   0      20481.50      20088.54        91.78 o                         
   7   1   0      12582.75      12254.43        99.67 o                         
   9   1   0       1881.73       1834.82        38.16 o                         
   0   2   0       2488.18       2705.63        66.74 o                         
   2   2   0       1886.77       2002.51        20.48 o                         
   4   2   0       3223.43       3190.00        35.20 o                         
   6   2   0        681.48        683.52        17.78 o                         
   8   2   0        474.76        502.04        19.55 o                         
  10   2   0        756.38        750.45        29.85 o                         
   1   3   0       7735.83       8095.16        60.76 o                         
   3   3   0      13093.92      13005.46        58.34 o                         
   5   3   0       3049.04       3042.55        35.25 o                         
   7   3   0      27407.73      27055.72       147.86 o                         
   9   3   0        156.24        182.92        16.40 o                         
   0   4   0     527451.19     497598.31      1032.87 o                         
   2   4   0     598474.31     566241.50      2185.11 o                         
   4   4   0      65071.05      64373.26       285.36 o                         
   6   4   0     121147.78     119971.38       713.90 o                         
   8   4   0      57030.42      56932.10       193.93 o                         
  10   4   0     130032.62     129915.09       615.56 o                         
   1   5   0      29843.70      29246.49       138.68 o                         
   3   5   0      16250.79      16042.88       105.95 o                         
   5   5   0        601.94        593.77        13.30 o                         
   7   5   0      45690.34      45432.91       171.03 o                         
   9   5   0       3534.22       3565.54        58.53 o                         
   0   6   0       2988.66       3038.71        48.22 o                         
   2   6   0       2600.09       2591.38        29.76 o                         
   4   6   0          9.92         20.26         6.44 o                         
   6   6   0       2410.11       2449.31        36.46 o                         
   8   6   0       1723.35       1623.47        30.89 o                         
   1   7   0       2762.37       2801.68        32.33 o                         
   3   7   0         14.59         23.57         6.22 o                         
   5   7   0      15061.79      15144.16       111.28 o                         
   7   7   0       2028.38       2052.18        44.99 o                         
   9   7   0       2258.50       2336.65        84.21 o                         
   0   8   0     393447.81     391318.69      1537.02 o                         
   2   8   0     125920.92     124813.10       511.83 o                         
   4   8   0     108105.84     107756.23       363.66 o                         
   6   8   0      19289.03      19975.28       236.91 o                         
   8   8   0      90670.97      89368.88      1485.70 o                         
   1   9   0        347.57        362.04        14.12 o                         
   3   9   0        642.10        675.47        19.54 o                         
   5   9   0       4481.76       4505.44        87.98 o                         
   7   9   0       5409.45       5227.36       244.20 o                         
   0  10   0       6500.98       6456.97        90.64 o                         
   2  10   0       4266.18       4203.86        65.74 o                         
   4  10   0        599.82        634.44        35.66 o                         
   6  10   0       4147.38       4128.09       211.94 o                         
   1  11   0        125.46        185.40        48.31 o                         
   3  11   0       3571.14       3479.38       133.30 o                         
   5  11   0       1041.24       1032.16       108.20 o                         
   1   1   1         37.64         46.23         2.21 o                         
   3   1   1      16348.53      16934.24        54.78 o                         
   5   1   1       1770.22       1682.35        17.64 o                         
   7   1   1          0.16         10.70         4.05 o                         
   9   1   1          0.14         11.49         5.68 o                         
   0   2   1     120822.69     122724.50      1213.95 o                         
   2   2   1     104519.37     106114.05       335.97 o                         
   4   2   1     275653.00     262382.53       873.30 o                         
   6   2   1     114070.52     112226.56       559.57 o                         
   8   2   1      59331.55      58709.76       237.48 o                         
  10   2   1      13339.98      13225.30        97.31 o                         
   1   3   1       9071.24       9666.76        31.67 o                         
   3   3   1       2837.13       2833.22        19.37 o                         
   5   3   1        176.94        184.85         6.41 o                         
   7   3   1       4356.24       4322.97        33.57 o                         
   9   3   1        997.31        997.60        25.18 o                         
   0   4   1       3520.22       3500.04        35.63 o                         
   2   4   1         33.30         42.60         3.20 o                         
   4   4   1        157.02        159.46         4.60 o                         
   6   4   1        377.97        395.50         9.75 o                         
   8   4   1        740.91        770.07        15.57 o                         
  10   4   1          0.14         12.53         9.02 o                         
   1   5   1       2830.93       2754.89        18.87 o                         
   3   5   1        849.19        817.33        13.43 o                         
   5   5   1        331.30        354.36         9.34 o                         
   7   5   1        683.28        707.88        15.31 o                         
   9   5   1       1317.13       1357.55        26.65 o                         
   0   6   1      15451.80      15502.19        75.23 o                         
   2   6   1     100314.37     100840.04       284.85 o                         
   4   6   1      88419.60      88456.83       225.47 o                         
   6   6   1     118327.70     117354.12       415.74 o                         
   8   6   1      19188.15      19208.76       100.48 o                         
  10   6   1      24663.81      24914.24       278.81 o                         
   1   7   1        246.44        251.94         7.01 o                         
   3   7   1      15194.07      15027.55        64.39 o                         
   5   7   1       4512.02       4507.56        42.02 o                         
   7   7   1          3.18          9.18         7.16 o                         
   9   7   1        909.36        908.86        46.64 o                         
   0   8   1          4.98         26.89         6.55 o                         
   2   8   1       3431.12       3358.65        28.21 o                         
   4   8   1       2556.06       2550.35        33.43 o                         
   6   8   1        660.92        690.40        20.66 o                         
   8   8   1         91.49        137.07        22.42 o                         
   1   9   1        100.27        120.82         6.49 o                         
   3   9   1        602.34        642.78        16.53 o                         
   5   9   1          0.10         32.45        10.86 o                         
   7   9   1          5.76         48.03        30.07 o                         
   0  10   1      33243.23      32990.16       176.92 o                         
   2  10   1      13084.95      12660.51       154.71 o                         
   4  10   1      81858.39      81254.65       296.51 o                         
   6  10   1      26290.47      26579.04       387.60 o                         
   1  11   1       3842.46       3891.70        90.68 o                         
   3  11   1        198.21        235.70        26.15 o                         
   5  11   1        227.98        151.46        45.79 o                         
   0   0   2      10957.12      11412.71       186.30 o                         
   2   0   2       2086.25       2269.02        22.64 o                         
   4   0   2      10841.65      10806.23        70.64 o                         
   6   0   2       1184.98       1337.35        86.27 o                         
   8   0   2       2319.54       2287.74        44.85 o                         
  10   0   2       2831.31       2745.32        60.87 o                         
   1   1   2         87.57        103.21         5.72 o                         
   3   1   2      40434.20      41616.32       149.69 o                         
   5   1   2        630.63        637.85        16.49 o                         
   7   1   2        122.57        179.34        10.75 o                         
   9   1   2       6430.70       6373.81        55.61 o                         
   0   2   2       1029.75       1057.36        15.79 o                         
   2   2   2       1314.60       1340.47        12.64 o                         
   4   2   2         75.19         63.45         4.82 o                         
   6   2   2       1011.53        985.25        18.55 o                         
   8   2   2        208.64        213.50        10.33 o                         
  10   2   2        192.09        225.73        17.07 o                         
   1   3   2      16256.53      16787.62        60.13 o                         
   3   3   2       2133.03       2133.15        17.81 o                         
   5   3   2       7046.70       6857.16        45.19 o                         
   7   3   2       5757.93       5808.94        40.68 o                         
   9   3   2         44.01         58.24         7.64 o                         
  11   3   2       1933.90       1971.93       132.37 o                         
   0   4   2      21430.21      20658.76        81.43 o                         
   2   4   2        223.48        292.67         7.08 o                         
   4   4   2      20437.26      20158.11        73.77 o                         
   6   4   2       5033.11       5026.17        36.90 o                         
   8   4   2         13.17         56.02         8.48 o                         
  10   4   2       5245.30       5149.38        59.46 o                         
   1   5   2        143.75        177.95         5.39 o                         
   3   5   2      30121.72      29535.59       116.15 o                         
   5   5   2        889.97        872.69        15.48 o                         
   7   5   2        334.64        351.54        10.53 o                         
   9   5   2       4898.97       4942.28        51.80 o                         
   0   6   2       1714.18       1686.83        21.50 o                         
   2   6   2        803.89        807.61        13.06 o                         
   4   6   2       5059.40       5038.06        39.31 o                         
   6   6   2         69.63         85.13         6.36 o                         
   8   6   2       1165.42       1150.54        25.22 o                         
  10   6   2        583.64        565.97        42.44 o                         
   1   7   2       1318.89       1314.82        15.72 o                         
   3   7   2      19038.31      18886.65        72.63 o                         
   5   7   2       1178.22       1188.14        22.86 o                         
   7   7   2       1138.19       1137.09        25.85 o                         
   9   7   2       5539.20       5669.25       102.79 o                         
   0   8   2        245.24        302.28        16.66 o                         
   2   8   2       7880.74       7883.83        44.51 o                         
   4   8   2        665.10        699.28        18.43 o                         
   6   8   2        949.07       1011.92        23.70 o                         
   8   8   2       2906.53       2960.02        82.39 o                         
   1   9   2       1863.45       1859.39        21.17 o                         
   3   9   2       5329.63       5278.64        51.55 o                         
   5   9   2        500.43        511.09        23.06 o                         
   7   9   2        504.09        481.13        46.73 o                         
   0  10   2        529.76        522.81        18.44 o                         
   2  10   2        349.62        361.69        15.49 o                         
   4  10   2       3334.54       3381.74        47.43 o                         
   6  10   2          2.74         26.25        26.67 o                         
   1  11   2       5766.84       5933.15       121.68 o                         
   3  11   2        218.88        199.12        23.28 o                         
   1   1   3        172.06        186.83         4.87 o                         
   3   1   3      15513.90      15830.72        47.93 o                         
   5   1   3        243.75        273.60         9.70 o                         
   7   1   3       1595.87       1623.35        22.55 o                         
   9   1   3       1963.61       1900.44        27.76 o                         
  11   1   3          7.76         30.69        39.75 o                         
   0   2   3     167822.47     176965.23      1149.13 o                         
   2   2   3      57255.57      57467.53       172.17 o                         
   4   2   3     168928.45     163497.41       417.88 o                         
   6   2   3      74653.41      74789.16       279.68 o                         
   8   2   3     120762.64     120658.34       346.34 o                         
  10   2   3      37775.18      36830.84       154.71 o                         
   1   3   3      23890.84      24324.09       100.08 o                         
   3   3   3       1798.25       1785.25        17.03 o                         
   5   3   3      18373.95      17968.46        62.61 o                         
   7   3   3       6060.72       6162.92        36.90 o                         
   9   3   3       1708.61       1648.50        28.72 o                         
   0   4   3        160.86        153.92         7.64 o                         
   2   4   3       1924.63       1839.90        16.89 o                         
   4   4   3          1.98          9.44         3.14 o                         
   6   4   3        631.56        635.72        11.70 o                         
   8   4   3          5.40         17.16         5.93 o                         
  10   4   3        274.54        302.57        16.57 o                         
   1   5   3       4605.85       4484.34        23.16 o                         
   3   5   3        847.33        853.29        13.31 o                         
   5   5   3       6197.87       6066.85        43.64 o                         
   7   5   3        273.51        265.65         9.27 o                         
   9   5   3         35.79         36.24         7.27 o                         
   0   6   3      42264.13      42450.08       171.96 o                         
   2   6   3      63645.70      62667.35       174.82 o                         
   4   6   3      62142.72      62206.09       148.15 o                         
   6   6   3      84342.05      83832.08       185.72 o                         
   8   6   3      59854.20      59057.71       234.45 o                         
  10   6   3      47244.68      46853.96       361.36 o                         
   1   7   3       2178.96       2195.07        19.32 o                         
   3   7   3        305.28        348.15        10.42 o                         
   5   7   3       2069.35       2062.03        25.06 o                         
   7   7   3        643.52        658.06        17.05 o                         
   9   7   3         53.64         57.09        14.67 o                         
   0   8   3       9856.79       9667.55        56.83 o                         
   2   8   3        792.47        811.13        15.06 o                         
   4   8   3       5899.90       5868.54        50.70 o                         
   6   8   3       1199.72       1181.31        24.61 o                         
   8   8   3       2926.48       2783.14        79.20 o                         
   1   9   3        382.44        394.75        10.30 o                         
   3   9   3       1673.70       1655.43        27.46 o                         
   5   9   3        993.44        992.42        25.44 o                         
   7   9   3         25.57         29.48        28.68 o                         
   0  10   3      36619.21      36886.20       190.10 o                         
   2  10   3      25048.10      24732.92       130.16 o                         
   4  10   3      49324.50      49064.72       159.56 o                         
   6  10   3      38373.59      39092.66       451.33 o                         
   1  11   3         53.44         82.46        25.71 o                         
   3  11   3        651.52        642.02        44.51 o                         
   0   0   4     284000.28     323692.09      1625.75 o                         
   2   0   4     159711.17     166643.83       580.20 o                         
   4   0   4     142118.44     139131.67       409.52 o                         
   6   0   4      97765.05      97263.40       455.08 o                         
   8   0   4     125839.91     124984.34       372.90 o                         
  10   0   4      72315.87      71584.65       341.80 o                         
  12   0   4      45798.27      47041.85       785.36 o                         
   1   1   4        108.06        135.58         6.12 o                         
   3   1   4      18834.05      18843.62        52.86 o                         
   5   1   4        410.88        411.85         8.81 o                         
   7   1   4        222.39        247.73         8.15 o                         
   9   1   4       2519.85       2525.78        29.25 o                         
  11   1   4        390.04        421.29        56.53 o                         
   0   2   4        579.13        588.03        11.26 o                         
   2   2   4        236.71        242.31         4.58 o                         
   4   2   4         54.47         59.53         3.48 o                         
   6   2   4         20.69         24.31         4.46 o                         
   8   2   4         65.37         71.69         6.42 o                         
  10   2   4         28.64         36.96         7.36 o                         
   1   3   4       5057.40       5078.26        24.17 o                         
   3   3   4       2337.77       2278.35        16.47 o                         
   5   3   4       2728.54       2691.53        20.96 o                         
   7   3   4        944.99        983.77        15.71 o                         
   9   3   4          0.34         21.51         6.31 o                         
  11   3   4        278.10        328.09        65.92 o                         
   0   4   4     102011.92     100821.80       443.87 o                         
   2   4   4     178963.83     175718.28       448.89 o                         
   4   4   4      56728.02      56997.86       125.91 o                         
   6   4   4     127141.94     126072.59       259.80 o                         
   8   4   4      70459.20      69742.27       218.03 o                         
  10   4   4      90615.10      89356.87       369.36 o                         
   1   5   4       1372.83       1358.24        13.39 o                         
   3   5   4       4571.66       4552.99        27.95 o                         
   5   5   4        100.36        121.67         5.93 o                         
   7   5   4        789.21        831.24        17.74 o                         
   9   5   4        608.74        643.58        18.31 o                         
  11   5   4         21.39         -3.02        24.15 o                         
   0   6   4        490.27        521.04        13.94 o                         
   2   6   4       3112.30       3126.73        26.10 o                         
   4   6   4         58.82         65.57         4.60 o                         
   6   6   4        875.11        882.70        14.96 o                         
   8   6   4          2.37         18.91         5.49 o                         
  10   6   4        748.75        765.56        48.42 o                         
   1   7   4          1.09         11.08         3.12 o                         
   3   7   4       5596.48       5561.59        39.02 o                         
   5   7   4          0.97         20.27         6.23 o                         
   7   7   4        199.23        208.76        10.00 o                         
   9   7   4        819.00        831.64        45.25 o                         
   0   8   4      88175.70      88757.09       186.56 o                         
   2   8   4      55156.92      55579.52       205.69 o                         
   4   8   4      63625.45      63437.72       177.26 o                         
   6   8   4      51443.06      51403.98       194.78 o                         
   8   8   4      71825.93      71120.80       445.60 o                         
   1   9   4         51.51         59.84         6.18 o                         
   3   9   4       3582.21       3645.57        37.39 o                         
   5   9   4        223.07        258.63        14.73 o                         
   7   9   4        211.61        214.75        34.03 o                         
   0  10   4       1868.70       1894.20        38.05 o                         
   2  10   4       1031.55       1052.90        23.22 o                         
   4  10   4        118.53        137.29        12.54 o                         
   6  10   4        124.65        145.65        32.31 o                         
   1  11   4       1435.67       1416.56        85.85 o                         
   3  11   4          2.10         -3.65        23.86 o                         
   1   1   5        300.24        347.03         4.76 o                         
   3   1   5      44987.18      44920.07       100.07 o                         
   5   1   5        227.15        222.82         6.69 o                         
   7   1   5         15.97         29.42         4.07 o                         
   9   1   5       6278.01       6256.29        43.20 o                         
  11   1   5        591.34        662.15        67.70 o                         
   0   2   5       6298.50       5991.91        76.14 o                         
   2   2   5      79666.08      80438.74       189.77 o                         
   4   2   5      17632.72      17491.01        45.85 o                         
   6   2   5      23010.79      23293.54        69.94 o                         
   8   2   5       3361.26       3369.79        32.51 o                         
  10   2   5       2951.12       3098.09        42.88 o                         
   1   3   5      68418.77      67525.96       230.72 o                         
   3   3   5        109.08        114.20         4.28 o                         
   5   3   5      30251.66      29777.43        87.98 o                         
   7   3   5      27776.24      27862.78        82.99 o                         
   9   3   5       3325.12       3353.31        36.10 o                         
  11   3   5       4430.43       4287.29       213.96 o                         
   0   4   5          0.02          1.88         4.88 o                         
   2   4   5         42.28         45.28         2.88 o                         
   4   4   5       1295.55       1250.45        15.37 o                         
   6   4   5        394.97        399.08         9.10 o                         
   8   4   5         49.41         67.87         6.83 o                         
  10   4   5         24.75         33.54        15.41 o                         
   1   5   5      12635.96      12393.20        55.70 o                         
   3   5   5       3436.79       3376.48        22.03 o                         
   5   5   5       6194.35       6223.25        37.67 o                         
   7   5   5       4906.15       4893.78        38.35 o                         
   9   5   5         60.11         71.23         8.54 o                         
  11   5   5       1162.66       1191.20       101.66 o                         
   0   6   5      10261.32      10435.81        64.07 o                         
   2   6   5      32217.25      32628.93       105.04 o                         
   4   6   5      19401.50      19763.99        66.11 o                         
   6   6   5      10427.35      10506.79        65.41 o                         
   8   6   5        134.81        226.09        22.31 o                         
  10   6   5       1189.96       1267.53        75.64 o                         
   1   7   5       4818.91       4841.75        30.07 o                         
   3   7   5      12563.60      12534.28        53.84 o                         
   5   7   5        889.84        873.69        15.63 o                         
   7   7   5       1746.63       1767.50        27.94 o                         
   9   7   5        441.35        439.44        37.26 o                         
   0   8   5       5320.00       5392.28        49.34 o                         
   2   8   5       5281.66       5236.61        36.84 o                         
   4   8   5        223.80        245.36         9.96 o                         
   6   8   5       6735.14       6650.72        58.96 o                         
   8   8   5       1491.35       1398.38        78.51 o                         
   1   9   5       1263.33       1269.52        20.87 o                         
   3   9   5       4043.02       3994.53        39.20 o                         
   5   9   5        874.60        886.98        24.00 o                         
   7   9   5        236.99        241.03        52.84 o                         
   0  10   5      12130.70      11995.84       100.09 o                         
   2  10   5      11383.15      11638.91        69.94 o                         
   4  10   5      17031.59      17094.85       131.81 o                         
   6  10   5       4059.87       4418.99       213.95 o                         
   1  11   5       4159.68       4228.50       123.21 o                         
   3  11   5       2967.49       2892.58       127.69 o                         
   0   0   6       8897.06       8490.46        74.86 o                         
   2   0   6     119401.90     120965.98       340.81 o                         
   4   0   6      89132.90      86658.84       250.55 o                         
   6   0   6     103929.17     104272.35       387.38 o                         
   8   0   6       4695.37       4646.56        51.48 o                         
  10   0   6      11403.52      11471.26       120.05 o                         
   1   1   6        107.13        132.12         3.46 o                         
   3   1   6      29278.30      29249.66        92.35 o                         
   5   1   6       1908.08       1868.33        17.93 o                         
   7   1   6         13.16         26.40         4.03 o                         
   9   1   6        827.17        860.86        18.56 o                         
  11   1   6       7200.07       7402.64       411.19 o                         
   0   2   6       5527.54       5528.21        40.09 o                         
   2   2   6       1465.03       1418.65        10.56 o                         
   4   2   6       1532.74       1461.78        12.92 o                         
   6   2   6       1536.07       1499.23        16.64 o                         
   8   2   6       1541.86       1552.98        19.36 o                         
  10   2   6        364.55        366.39        14.21 o                         
   1   3   6      30436.16      29795.71       131.60 o                         
   3   3   6        246.74        250.49         6.02 o                         
   5   3   6      11563.68      11475.80        44.26 o                         
   7   3   6      11317.93      11331.79        54.95 o                         
   9   3   6       5669.75       5569.12        50.71 o                         
  11   3   6          1.15         93.59        41.76 o                         
   0   4   6      55435.84      54962.34       180.21 o                         
   2   4   6      16476.16      16473.90        52.17 o                         
   4   4   6     154079.61     153694.50       344.94 o                         
   6   4   6      27064.74      26948.56        73.66 o                         
   8   4   6      26269.21      26200.24       100.13 o                         
  10   4   6        511.26        558.70        39.66 o                         
   1   5   6       2151.63       2159.21        22.42 o                         
   3   5   6      13424.34      13221.08        54.52 o                         
   5   5   6        337.75        321.24         8.50 o                         
   7   5   6       1626.26       1659.88        22.03 o                         
   9   5   6        155.66        174.08        10.89 o                         
   0   6   6        339.74        363.09        13.30 o                         
   2   6   6       2413.42       2409.96        20.70 o                         
   4   6   6       1367.48       1376.31        16.23 o                         
   6   6   6        291.09        288.91        10.97 o                         
   8   6   6          4.62          9.08         6.82 o                         
  10   6   6       1002.14       1077.11        71.87 o                         
   1   7   6       5912.18       5838.73        37.86 o                         
   3   7   6      24888.04      24991.31        72.57 o                         
   5   7   6       6239.63       6214.34        39.34 o                         
   7   7   6       4901.25       4865.38        45.82 o                         
   9   7   6       2926.69       3100.55       114.04 o                         
   0   8   6        499.14        552.78        17.45 o                         
   2   8   6      46692.61      47040.18       184.52 o                         
   4   8   6      23323.70      23339.28        98.51 o                         
   6   8   6      52094.32      52328.16       208.32 o                         
   8   8   6       1452.54       1477.96        65.52 o                         
   1   9   6       4121.20       4180.08        39.16 o                         
   3   9   6       2885.52       2896.33        36.04 o                         
   5   9   6         63.51         76.61        12.24 o                         
   7   9   6       3437.86       3602.71       187.26 o                         
   0  10   6       1720.67       1734.87        45.29 o                         
   2  10   6        450.03        443.39        17.76 o                         
   4  10   6        365.59        362.34        20.42 o                         
   1  11   6       6755.25       6796.42       154.45 o                         
   3  11   6       1672.72       1686.47        97.93 o                         
   1   1   7       5620.98       5565.56        19.60 o                         
   3   1   7       2370.44       2304.40        14.52 o                         
   5   1   7      30253.57      30354.84        88.81 o                         
   7   1   7       2963.39       2937.65        26.03 o                         
   9   1   7       5505.75       5448.54        45.96 o                         
  11   1   7       3207.70       3235.92       141.73 o                         
   0   2   7     522085.12     538481.81      2559.17 o                         
   2   2   7     529255.50     529012.81      1433.65 o                         
   4   2   7      76378.09      77154.46       184.10 o                         
   6   2   7     108068.72     107725.09       262.56 o                         
   8   2   7      60891.71      61505.04       157.73 o                         
  10   2   7     114511.49     113553.05       495.93 o                         
   1   3   7        582.18        612.53         9.01 o                         
   3   3   7         57.58         68.70         3.62 o                         
   5   3   7       8941.49       9083.57        39.41 o                         
   7   3   7      11865.90      11964.22        52.83 o                         
   9   3   7        715.52        715.80        18.66 o                         
  11   3   7        929.94        762.91        93.60 o                         
   0   4   7         53.81         51.42         4.27 o                         
   2   4   7         90.57         92.87         4.10 o                         
   4   4   7        549.61        575.81        10.07 o                         
   6   4   7        160.09        160.54         6.01 o                         
   8   4   7         83.51         83.52         7.03 o                         
  10   4   7        108.03         67.29        17.59 o                         
   1   5   7        323.12        346.49         8.60 o                         
   3   5   7       3634.73       3710.49        23.32 o                         
   5   5   7       5269.75       5206.22        31.85 o                         
   7   5   7       9976.85       9958.14        50.27 o                         
   9   5   7        202.17        200.66        12.52 o                         
   0   6   7     392347.88     396493.19      1326.02 o                         
   2   6   7     193425.58     192676.84       457.72 o                         
   4   6   7      94526.67      94646.24       205.31 o                         
   6   6   7      36453.07      36506.47       111.93 o                         
   8   6   7      78318.19      77727.03       249.83 o                         
   1   7   7       4058.75       4062.59        30.00 o                         
   3   7   7       8933.74       8990.51        42.20 o                         
   5   7   7      20082.82      20063.55        75.30 o                         
   7   7   7        435.73        422.26        14.11 o                         
   9   7   7       5241.46       5311.85       172.95 o                         
   0   8   7       1852.36       1872.33        33.31 o                         
   2   8   7       2164.64       2192.55        27.23 o                         
   4   8   7       6546.27       6376.85        46.68 o                         
   6   8   7        864.63        883.47        21.86 o                         
   8   8   7        479.27        514.24        47.38 o                         
   1   9   7         64.63         69.07         6.92 o                         
   3   9   7       1573.32       1591.18        28.39 o                         
   5   9   7       3432.11       3402.47        55.59 o                         
   0  10   7     111124.89     111280.75       762.93 o                         
   2  10   7     142907.19     144539.16       618.41 o                         
   4  10   7      23551.32      23659.22       292.14 o                         
   1  11   7       1526.75       1539.08        74.85 o                         
   3  11   7         15.82         -5.86        23.09 o                         
   0   0   8       9944.84       9721.84       114.81 o                         
   2   0   8     361550.88     362934.75       961.84 o                         
   4   0   8      84280.51      84401.58       250.63 o                         
   6   0   8     332155.06     335334.03      1152.29 o                         
   8   0   8      21523.37      21639.99       108.73 o                         
  10   0   8      92606.77      91474.82       421.33 o                         
   1   1   8        244.35        268.20         4.18 o                         
   3   1   8       1598.58       1587.79        12.32 o                         
   5   1   8        610.53        675.03         9.53 o                         
   7   1   8        129.94        145.30         6.03 o                         
   9   1   8        716.97        752.39        18.07 o                         
  11   1   8       4810.51       4950.73       264.82 o                         
   0   2   8       2294.57       2228.45        18.43 o                         
   2   2   8       4290.27       4137.68        19.66 o                         
   4   2   8       2935.06       2891.23        19.14 o                         
   6   2   8       2067.91       2040.35        19.41 o                         
   8   2   8        998.66       1027.15        17.21 o                         
  10   2   8       1132.92       1120.11        24.30 o                         
   1   3   8       2253.51       2232.14        16.86 o                         
   3   3   8         81.98         96.09         4.24 o                         
   5   3   8        209.61        220.11         6.40 o                         
   7   3   8        710.31        747.77        13.93 o                         
   9   3   8       2890.38       2856.81        34.10 o                         
  11   3   8       2305.11       2283.54       163.58 o                         
   0   4   8     118834.10     117684.50       397.61 o                         
   2   4   8      62707.82      62827.75       172.28 o                         
   4   4   8     235666.14     237577.50       557.93 o                         
   6   4   8      95716.66      96446.48       217.69 o                         
   8   4   8      94516.60      94649.75       242.66 o                         
  10   4   8      21290.72      20955.61       268.86 o                         
   1   5   8      13848.27      14070.45        47.31 o                         
   3   5   8       3177.70       3171.33        21.89 o                         
   5   5   8       3514.57       3411.36        24.07 o                         
   7   5   8       8796.62       8695.14        57.35 o                         
   9   5   8       5935.96       5854.50        65.93 o                         
   0   6   8       4662.37       4711.87        45.35 o                         
   2   6   8        648.09        664.10        13.00 o                         
   4   6   8        909.93        917.96        13.15 o                         
   6   6   8       1043.83       1036.02        18.80 o                         
   8   6   8       1463.53       1464.51        28.33 o                         
   1   7   8         52.61         62.15         5.30 o                         
   3   7   8        333.22        343.15         9.35 o                         
   5   7   8        283.54        282.24        10.57 o                         
   7   7   8        168.57        174.17        10.21 o                         
   9   7   8        604.93        630.54        70.95 o                         
   0   8   8      19408.17      19573.89       126.17 o                         
   2   8   8      78430.83      78479.23       225.05 o                         
   4   8   8      67003.73      66344.37       218.51 o                         
   6   8   8     101708.79     101286.14       457.27 o                         
   8   8   8      30641.00      30156.22       551.86 o                         
   1   9   8        185.49        202.96        11.83 o                         
   3   9   8        942.62        980.04        26.09 o                         
   5   9   8        457.10        496.86        25.44 o                         
   0  10   8       4092.30       3994.10        79.59 o                         
   2  10   8        813.59        792.20        25.77 o                         
   4  10   8        630.96        623.13        46.63 o                         
   1  11   8         88.41        123.91        17.11 o                         
   1   1   9       2479.71       2396.33        11.56 o                         
   3   1   9       1115.49       1126.10        10.02 o                         
   5   1   9       1469.88       1467.00        13.40 o                         
   7   1   9       1070.65       1066.52        13.75 o                         
   9   1   9        290.26        312.86        11.02 o                         
  11   1   9       1059.32        980.85        79.24 o                         
   0   2   9       4250.85       4161.75        26.42 o                         
   2   2   9       2025.31       2087.79        14.21 o                         
   4   2   9       6191.20       6171.29        29.35 o                         
   6   2   9       7682.68       7645.71        37.03 o                         
   8   2   9      11886.47      11775.11        74.00 o                         
  10   2   9       4196.90       4170.43        47.76 o                         
   1   3   9       3835.94       3721.77        22.21 o                         
   3   3   9        537.53        546.93         8.34 o                         
   5   3   9       2393.20       2456.02        20.54 o                         
   7   3   9       1387.76       1410.55        19.30 o                         
   9   3   9         27.94         39.60         6.59 o                         
   0   4   9       1327.48       1340.33        17.03 o                         
   2   4   9       2716.69       2707.27        21.76 o                         
   4   4   9        490.46        503.85         9.80 o                         
   6   4   9       2118.81       2088.88        19.37 o                         
   8   4   9        492.72        527.05        14.77 o                         
  10   4   9        568.12        637.43        58.35 o                         
   1   5   9        983.88       1013.87        12.61 o                         
   3   5   9        987.81       1019.27        13.62 o                         
   5   5   9        662.28        681.81        11.04 o                         
   7   5   9        425.80        449.72        13.10 o                         
   9   5   9        473.45        517.60        20.64 o                         
   0   6   9       7642.04       7775.67        53.36 o                         
   2   6   9        250.70        306.16        10.07 o                         
   4   6   9       9529.25       9546.38        42.54 o                         
   6   6   9        992.42       1037.80        20.19 o                         
   8   6   9      13493.50      13602.26        92.64 o                         
   1   7   9        744.94        759.80        12.78 o                         
   3   7   9       1502.69       1436.93        20.75 o                         
   5   7   9        515.15        550.81        15.00 o                         
   7   7   9        140.06        156.76        11.21 o                         
   9   7   9        120.25        124.29        37.24 o                         
   0   8   9        416.65        451.80        18.05 o                         
   2   8   9          9.17         18.88         6.17 o                         
   4   8   9       1098.53       1074.88        25.18 o                         
   6   8   9         21.43         45.93        10.06 o                         
   1   9   9         10.18         52.71         7.99 o                         
   3   9   9       1749.75       1756.00        37.66 o                         
   5   9   9          0.02         10.31        13.46 o                         
   0  10   9         57.94        117.95        20.77 o                         
   2  10   9       1870.91       1954.66        42.42 o                         
   4  10   9         63.46        166.10        58.37 o                         
   1  11   9       1408.32       1506.65        61.77 o                         
   0   0  10        461.16        539.32        18.33 o                         
   2   0  10      81269.66      80149.73       319.24 o                         
   4   0  10      21633.94      21850.84        88.71 o                         
   6   0  10     135024.39     134327.91       447.24 o                         
   8   0  10      18508.55      18590.08       102.38 o                         
  10   0  10      50914.70      50343.03       213.08 o                         
   1   1  10          2.67         13.71         2.09 o                         
   3   1  10       3789.15       3736.78        19.58 o                         
   5   1  10       1840.03       1893.33        16.70 o                         
   7   1  10       1684.19       1674.58        17.32 o                         
   9   1  10        680.95        711.72        17.48 o                         
   0   2  10         25.54         23.49         2.63 o                         
   2   2  10        270.82        282.81         5.57 o                         
   4   2  10         36.05         38.95         3.03 o                         
   6   2  10        113.44        120.86         5.24 o                         
   8   2  10          0.87         15.66         5.53 o                         
  10   2  10         17.57         33.93         8.81 o                         
   1   3  10          0.35         16.16         4.07 o                         
   3   3  10       4687.80       4732.38        24.31 o                         
   5   3  10       1821.54       1886.79        17.28 o                         
   7   3  10       1713.12       1752.12        21.45 o                         
   9   3  10        588.60        628.43        17.82 o                         
   0   4  10       8227.21       8167.53        67.39 o                         
   2   4  10      22760.05      22469.19        75.59 o                         
   4   4  10      52594.76      52373.50       132.59 o                         
   6   4  10      64001.16      63933.96       203.15 o                         
   8   4  10      39758.49      40064.32       155.10 o                         
  10   4  10      24267.23      23602.83       468.22 o                         
   1   5  10       7459.37       7437.90        37.77 o                         
   3   5  10      13918.39      13749.41        50.92 o                         
   5   5  10       1522.99       1554.18        16.95 o                         
   7   5  10       8046.08       8085.25        54.50 o                         
   9   5  10       5600.59       5738.09        75.18 o                         
   0   6  10          6.24         20.99         5.50 o                         
   2   6  10       1870.35       1873.26        19.78 o                         
   4   6  10         38.45         44.68         5.24 o                         
   6   6  10        922.56        907.44        19.90 o                         
   8   6  10         63.18        107.91        12.83 o                         
   1   7  10        163.75        191.25         7.09 o                         
   3   7  10       2087.40       2069.76        26.71 o                         
   5   7  10       1635.16       1665.37        25.52 o                         
   7   7  10        475.18        501.84        21.97 o                         
   9   7  10        218.36        267.70        59.38 o                         
   0   8  10       4471.68       4418.51        58.61 o                         
   2   8  10      21588.47      21612.83        88.37 o                         
   4   8  10      28520.10      28183.02       129.44 o                         
   6   8  10      48672.25      47854.17       290.99 o                         
   1   9  10         55.90         77.93         7.85 o                         
   3   9  10         55.47         69.14         8.88 o                         
   5   9  10        764.80        827.31        42.42 o                         
   0  10  10        577.10        584.15        35.47 o                         
   2  10  10       4413.51       4519.51        65.54 o                         
   4  10  10        277.46        250.57        37.32 o                         
   1  11  10        591.36        592.29        51.36 o                         
   1   1  11       4800.35       4650.78        25.86 o                         
   3   1  11       1044.68       1057.58        10.59 o                         
   5   1  11        804.80        825.10        11.20 o                         
   7   1  11       2933.22       2911.30        25.56 o                         
   9   1  11         44.61         52.81         7.41 o                         
   0   2  11     146916.52     147293.62       344.88 o                         
   2   2  11     150575.66     150558.12       286.57 o                         
   4   2  11      48120.22      48766.19       145.52 o                         
   6   2  11      81066.30      81419.91       188.39 o                         
   8   2  11      74877.89      74286.35       227.13 o                         
  10   2  11      85364.48      85939.80       262.85 o                         
   1   3  11        715.54        717.28         9.63 o                         
   3   3  11       5671.21       5652.10        26.77 o                         
   5   3  11        289.85        310.19         7.26 o                         
   7   3  11        967.65       1022.78        15.74 o                         
   9   3  11        680.18        690.19        19.04 o                         
   0   4  11       5049.24       5036.35        35.20 o                         
   2   4  11        177.95        191.12         6.76 o                         
   4   4  11       1483.44       1488.11        15.05 o                         
   6   4  11        505.90        547.92        11.96 o                         
   8   4  11       1492.18       1533.67        26.72 o                         
  10   4  11         51.49         53.06        26.21 o                         
   1   5  11        251.14        264.85         7.16 o                         
   3   5  11       2982.18       2923.90        25.64 o                         
   5   5  11         15.70         25.52         3.94 o                         
   7   5  11        116.65        138.30         9.66 o                         
   9   5  11        250.19        280.89        19.43 o                         
   0   6  11     163702.42     164073.00       653.59 o                         
   2   6  11      52372.71      52365.63       157.99 o                         
   4   6  11      77088.92      75709.99       231.64 o                         
   6   6  11      31235.07      30890.87       149.77 o                         
   8   6  11      92982.50      93637.31       408.91 o                         
   1   7  11         58.62         75.40         5.38 o                         
   3   7  11       5180.90       5152.40        44.99 o                         
   5   7  11       1013.10        988.55        27.32 o                         
   7   7  11        581.02        574.97        25.09 o                         
   0   8  11         91.26        107.47        10.88 o                         
   2   8  11       4178.75       4044.13        40.49 o                         
   4   8  11        709.98        693.70        25.41 o                         
   6   8  11       1368.75       1322.40        45.36 o                         
   1   9  11         69.99         87.43         8.85 o                         
   3   9  11        766.85        787.21        24.47 o                         
   5   9  11          0.36         21.00        13.54 o                         
   0  10  11      46127.31      47204.41       380.88 o                         
   2  10  11      73739.75      74212.08       366.77 o                         
   4  10  11      20966.16      20522.72       327.91 o                         
   1  11  11       2948.26       2945.10       188.25 o                         
   0   0  12      19721.73      19412.77       116.45 o                         
   2   0  12      83384.73      84037.86       347.37 o                         
   4   0  12      43208.88      43645.62       145.94 o                         
   6   0  12      40082.78      40563.88       186.12 o                         
   8   0  12        413.94        444.55        16.62 o                         
  10   0  12       8012.92       8069.78       102.77 o                         
   1   1  12        278.12        277.19         6.97 o                         
   3   1  12      45945.16      45989.23       101.72 o                         
   5   1  12       2185.53       2156.34        16.71 o                         
   7   1  12        403.80        399.98        10.41 o                         
   9   1  12       7287.49       7319.33        62.44 o                         
   0   2  12         71.91         79.01         3.94 o                         
   2   2  12         27.09         33.89         2.71 o                         
   4   2  12        641.29        636.70         9.65 o                         
   6   2  12         14.33         22.54         3.68 o                         
   8   2  12         64.88         77.72         7.18 o                         
  10   2  12         35.96         25.99        17.88 o                         
   1   3  12      11503.18      11432.88        40.07 o                         
   3   3  12       4504.41       4491.70        24.96 o                         
   5   3  12       4687.56       4762.85        27.16 o                         
   7   3  12       4741.80       4802.10        33.37 o                         
   9   3  12         29.16         50.03         7.32 o                         
   0   4  12      94215.33      93968.38       396.40 o                         
   2   4  12       7716.59       7912.46        40.99 o                         
   4   4  12     122354.63     122794.26       280.83 o                         
   6   4  12       2339.68       2517.40        25.11 o                         
   8   4  12      20106.40      20110.71        99.18 o                         
  10   4  12         52.57         48.31        34.72 o                         
   1   5  12       3322.59       3349.31        24.10 o                         
   3   5  12      16096.87      15900.63        60.97 o                         
   5   5  12        275.37        297.19         8.32 o                         
   7   5  12       1162.63       1144.85        22.89 o                         
   9   5  12        852.61        892.40        53.69 o                         
   0   6  12        809.14        807.36        18.48 o                         
   2   6  12        600.41        616.38        11.24 o                         
   4   6  12       4794.01       4770.45        39.61 o                         
   6   6  12          3.02         16.90         6.76 o                         
   8   6  12        805.73        865.35        29.53 o                         
   1   7  12         46.36         66.63         5.54 o                         
   3   7  12      14129.34      14118.36        76.40 o                         
   5   7  12        169.72        205.77        19.11 o                         
   7   7  12        231.87        240.01        17.85 o                         
   0   8  12      11857.99      11870.96        91.38 o                         
   2   8  12      44896.40      44512.55       140.40 o                         
   4   8  12      23340.47      23364.87       145.83 o                         
   6   8  12      25804.38      25459.54       208.32 o                         
   1   9  12        356.19        345.32        16.55 o                         
   3   9  12      13405.15      13437.64       105.00 o                         
   5   9  12         77.82        119.96        20.59 o                         
   0  10  12         31.85        -14.27        15.32 o                         
   2  10  12         11.63         14.10        12.54 o                         
   4  10  12       1875.07       1821.41       145.45 o                         
   1  11  12       4787.09       4224.44       205.91 o                         
   1   1  13        266.34        272.47         7.06 o                         
   3   1  13      27184.49      27266.73        72.86 o                         
   5   1  13       1673.20       1703.22        14.96 o                         
   7   1  13        574.71        634.21        12.54 o                         
   9   1  13       2013.64       2073.32        34.52 o                         
   0   2  13        804.36        790.13        13.70 o                         
   2   2  13      23469.34      23740.84        62.43 o                         
   4   2  13      22525.42      22642.02       109.54 o                         
   6   2  13      21065.04      21201.60        69.73 o                         
   8   2  13         15.12         87.34        13.01 o                         
  10   2  13        758.04        844.42        56.15 o                         
   1   3  13      31856.59      31559.35        89.78 o                         
   3   3  13        225.74        245.60         6.74 o                         
   5   3  13      12744.78      12870.49        51.41 o                         
   7   3  13      15807.54      15935.16        63.71 o                         
   9   3  13       4002.26       4081.27        47.17 o                         
   0   4  13        620.20        629.50        13.19 o                         
   2   4  13        471.16        495.69         9.59 o                         
   4   4  13        113.58        130.26         5.71 o                         
   6   4  13          6.92         18.80         5.08 o                         
   8   4  13         40.44         60.50         9.14 o                         
   1   5  13       7318.05       7287.33        32.75 o                         
   3   5  13        841.05        872.26        15.57 o                         
   5   5  13       3624.69       3604.46        27.99 o                         
   7   5  13       2104.59       2156.32        31.96 o                         
   9   5  13        775.21        703.86        57.84 o                         
   0   6  13        705.28        767.53        15.57 o                         
   2   6  13      12323.39      12182.29        55.45 o                         
   4   6  13      15138.67      14987.59        84.20 o                         
   6   6  13      12063.29      11877.11       114.50 o                         
   8   6  13         25.38         60.00        12.14 o                         
   1   7  13        855.37        824.11        16.01 o                         
   3   7  13       9078.62       9123.17        69.03 o                         
   5   7  13        159.06        160.88        14.60 o                         
   7   7  13        706.74        714.78        30.94 o                         
   0   8  13       5219.67       5135.09        55.52 o                         
   2   8  13        117.91        135.13        10.79 o                         
   4   8  13        346.00        356.99        21.97 o                         
   6   8  13        970.70        972.89        42.00 o                         
   1   9  13        539.85        565.54        23.12 o                         
   3   9  13       1580.66       1589.68        40.96 o                         
   5   9  13        353.58        386.59        38.07 o                         
   0  10  13       2804.29       2862.63        95.60 o                         
   2  10  13       1662.59       1696.81        47.39 o                         
   0   0  14     362199.12     367879.53      1174.77 o                         
   2   0  14     132118.03     131428.39       420.17 o                         
   4   0  14     112910.42     112674.79       249.98 o                         
   6   0  14      25545.52      25710.74       146.28 o                         
   8   0  14      81167.35      81788.51       704.17 o                         
  10   0  14      36675.55      37717.17       683.54 o                         
   1   1  14        178.70        190.64         6.41 o                         
   3   1  14        361.43        367.56         6.51 o                         
   5   1  14       4195.27       4265.61        27.15 o                         
   7   1  14       6561.75       6609.68        41.13 o                         
   9   1  14        517.47        529.75        17.66 o                         
   0   2  14        863.05        863.13        17.53 o                         
   2   2  14       1033.71       1046.44         9.27 o                         
   4   2  14        288.63        296.95         6.91 o                         
   6   2  14        796.92        804.95        13.27 o                         
   8   2  14        520.22        523.92        14.80 o                         
   1   3  14       6098.74       6036.30        22.82 o                         
   3   3  14      10035.50      10042.96        43.32 o                         
   5   3  14          2.56         32.02         4.45 o                         
   7   3  14      16150.77      16372.21        66.10 o                         
   9   3  14        442.33        441.83        17.44 o                         
   0   4  14     200155.58     200635.84       516.91 o                         
   2   4  14     166574.45     166640.45       379.64 o                         
   4   4  14      51913.01      52964.69       187.55 o                         
   6   4  14      47048.14      47724.40       183.98 o                         
   8   4  14      43323.29      43856.64       293.56 o                         
   1   5  14        168.14        187.51         5.39 o                         
   3   5  14          0.31         12.86         4.28 o                         
   5   5  14       3045.78       3027.26        29.69 o                         
   7   5  14       4496.88       4608.02        64.14 o                         
   9   5  14        437.53        491.92       102.66 o                         
   0   6  14        259.98        278.59        12.48 o                         
   2   6  14        384.79        413.36        11.83 o                         
   4   6  14         86.26        100.13         8.12 o                         
   6   6  14        392.90        409.42        19.44 o                         
   8   6  14        244.27        247.75        23.59 o                         
   1   7  14       6748.09       6679.58        49.08 o                         
   3   7  14       1875.37       1880.83        28.87 o                         
   5   7  14      13945.01      13833.33       143.10 o                         
   7   7  14         46.98         83.20        15.00 o                         
   0   8  14     160510.62     163659.67       522.84 o                         
   2   8  14      59130.75      58900.29       229.50 o                         
   4   8  14      60046.02      59887.38       391.21 o                         
   6   8  14      15682.01      15276.67       192.37 o                         
   1   9  14       2903.54       2884.11        51.93 o                         
   3   9  14        988.16       1017.29        38.17 o                         
   0  10  14        160.83        199.49        33.62 o                         
   2  10  14         65.97         49.07        26.62 o                         
   1   1  15       2799.85       2748.46        24.25 o                         
   3   1  15       1526.26       1523.89        13.76 o                         
   5   1  15       3147.61       3139.49        23.24 o                         
   7   1  15       1903.66       1878.91        21.46 o                         
   9   1  15         59.00         67.68        11.17 o                         
   0   2  15     107103.48     106531.00       387.31 o                         
   2   2  15      63600.41      62449.72       157.70 o                         
   4   2  15     173147.44     174637.62       487.77 o                         
   6   2  15      93154.18      94378.16       237.92 o                         
   8   2  15     101269.11     101650.58       278.52 o                         
   1   3  15        173.86        164.30         3.66 o                         
   3   3  15         65.86         78.69         3.80 o                         
   5   3  15        766.35        804.93        13.27 o                         
   7   3  15        113.43        141.51         9.62 o                         
   9   3  15        469.07        501.92        24.81 o                         
   0   4  15         81.47         89.41         5.66 o                         
   2   4  15         68.13         85.07         4.19 o                         
   4   4  15          0.93         15.75         5.56 o                         
   6   4  15         12.67         24.13         5.28 o                         
   8   4  15         14.58         30.56        11.57 o                         
   1   5  15        156.62        168.44         5.74 o                         
   3   5  15        773.73        770.09        14.04 o                         
   5   5  15         27.24         48.66         7.33 o                         
   7   5  15          0.93          2.21         8.84 o                         
   0   6  15      47865.71      48183.77       221.97 o                         
   2   6  15      69250.75      68853.66       183.81 o                         
   4   6  15      89116.38      88299.09       362.82 o                         
   6   6  15      91695.89      91079.84       383.88 o                         
   8   6  15      57425.77      56957.85       766.55 o                         
   1   7  15       2416.90       2412.31        30.74 o                         
   3   7  15       2222.94       2166.91        34.25 o                         
   5   7  15       3399.58       3325.67        65.78 o                         
   7   7  15       1128.50       1137.48        59.73 o                         
   0   8  15        955.59        944.49        37.33 o                         
   2   8  15       2324.03       2278.77        43.34 o                         
   4   8  15       1672.54       1674.29        67.36 o                         
   6   8  15       1256.69       1268.45        66.30 o                         
   1   9  15         65.42         86.74        16.87 o                         
   3   9  15         91.31         80.29        24.84 o                         
   0  10  15      40219.71      40791.12       565.02 o                         
   0   0  16      26382.98      26841.92       210.77 o                         
   2   0  16       7878.49       7876.30        58.83 o                         
   4   0  16      36726.34      36882.13       128.06 o                         
   6   0  16      11984.95      11636.68       142.02 o                         
   8   0  16      21841.87      21855.18       182.21 o                         
   1   1  16          5.52         26.93         4.26 o                         
   3   1  16          3.15         16.27         3.40 o                         
   5   1  16        100.76        122.62         5.97 o                         
   7   1  16          3.36         10.90         5.19 o                         
   9   1  16        162.52        160.00        15.48 o                         
   0   2  16       5106.48       4975.92        45.88 o                         
   2   2  16       3530.47       3465.90        29.00 o                         
   4   2  16       3959.67       3948.10        24.41 o                         
   6   2  16       2398.67       2444.85        26.96 o                         
   8   2  16       2196.35       2168.29        41.82 o                         
   1   3  16       1263.13       1176.86        12.53 o                         
   3   3  16       1175.69       1179.10        12.92 o                         
   5   3  16        645.78        669.38        12.72 o                         
   7   3  16        536.60        584.35        19.07 o                         
   0   4  16       6014.29       5997.80        41.24 o                         
   2   4  16      20796.09      20876.92        55.83 o                         
   4   4  16      12536.73      12586.73        61.60 o                         
   6   4  16      23452.48      23823.18       108.63 o                         
   8   4  16       8198.04       8280.61       115.29 o                         
   1   5  16        162.98        172.19         6.56 o                         
   3   5  16        121.99        133.31         7.30 o                         
   5   5  16        446.36        438.58        15.01 o                         
   7   5  16         33.07         31.23        17.42 o                         
   0   6  16        238.69        233.78        13.11 o                         
   2   6  16       1297.33       1292.45        19.58 o                         
   4   6  16        291.09        280.40        12.94 o                         
   6   6  16        800.23        774.19        41.25 o                         
   1   7  16        939.87        959.29        21.75 o                         
   3   7  16        749.17        788.96        27.32 o                         
   5   7  16        891.93        932.69        47.39 o                         
   0   8  16       4827.08       4660.89       106.48 o                         
   2   8  16       9671.32       9620.49       109.39 o                         
   4   8  16       9111.06       8881.53       141.09 o                         
   1   9  16         87.93        121.12        21.22 o                         
   3   9  16        103.41        143.91        36.23 o                         
   1   1  17       3054.46       3018.63        29.28 o                         
   3   1  17        726.37        717.70        15.24 o                         
   5   1  17       8758.71       8683.28        43.54 o                         
   7   1  17          7.60         23.81         8.75 o                         
   0   2  17        514.45        547.05        17.43 o                         
   2   2  17        272.69        300.27        11.01 o                         
   4   2  17      34020.86      33346.32       106.69 o                         
   6   2  17      19968.73      19988.59        91.67 o                         
   8   2  17      20388.75      20064.43       228.36 o                         
   1   3  17         35.29         56.07         4.74 o                         
   3   3  17         14.90         25.90         3.15 o                         
   5   3  17       2477.34       2459.17        27.77 o                         
   7   3  17        772.08        828.03        29.25 o                         
   0   4  17       2074.65       1987.64        18.13 o                         
   2   4  17        567.52        548.29         9.29 o                         
   4   4  17       2545.97       2489.50        28.84 o                         
   6   4  17        396.78        398.66        19.34 o                         
   8   4  17        702.98        754.84        85.55 o                         
   1   5  17          5.24         26.31         5.61 o                         
   3   5  17        944.27        945.88        19.15 o                         
   5   5  17       1487.08       1496.57        39.03 o                         
   0   6  17       1027.19       1102.89        30.74 o                         
   2   6  17        834.61        835.43        22.60 o                         
   4   6  17      25821.39      25617.57       170.61 o                         
   6   6  17      16377.52      16411.61       386.65 o                         
   1   7  17       1128.96       1160.47        34.23 o                         
   3   7  17       1339.42       1468.92        50.67 o                         
   5   7  17       4001.95       4191.40       205.90 o                         
   0   8  17        121.07        137.36        26.63 o                         
   2   8  17        236.26        273.54        31.10 o                         
   1   9  17        102.77        101.65        52.84 o                         
   0   0  18     200668.41     201870.41       642.63 o                         
   2   0  18      30842.05      30652.65       154.17 o                         
   4   0  18      77484.91      77079.06       297.11 o                         
   6   0  18      10506.62      10544.33       109.29 o                         
   8   0  18      94376.25      95155.12      1648.81 o                         
   1   1  18         33.25         64.96         6.63 o                         
   3   1  18       3356.24       3374.68        37.56 o                         
   5   1  18       1077.11       1084.37        21.45 o                         
   7   1  18        438.50        456.17        24.21 o                         
   0   2  18        225.82        251.37        13.66 o                         
   2   2  18         60.52         73.37         6.89 o                         
   4   2  18          6.53         16.73         4.98 o                         
   6   2  18          2.16         15.29         8.11 o                         
   1   3  18       3153.19       3111.04        32.91 o                         
   3   3  18         19.35         35.05         5.23 o                         
   5   3  18        424.77        452.84        15.39 o                         
   7   3  18       2763.44       2960.52       116.59 o                         
   0   4  18      73338.32      72239.66       262.79 o                         
   2   4  18      95018.23      92348.76       383.23 o                         
   4   4  18      18094.38      18178.41       127.39 o                         
   6   4  18      47397.26      45568.24       725.47 o                         
   1   5  18       6712.55       6479.36        37.86 o                         
   3   5  18        286.06        267.23        16.38 o                         
   5   5  18        922.39       1059.83        93.60 o                         
   0   6  18       1143.06       1102.65        42.61 o                         
   2   6  18        378.18        400.35        18.08 o                         
   4   6  18         14.02         39.75        36.23 o                         
   1   7  18        192.59        150.27        24.24 o                         
   3   7  18       1538.45       1374.95       119.28 o                         
   5   7  18        796.82        682.38        83.03 o                         
   2   8  18      36523.32      36400.48      1228.17 o                         
   1   1  19       4305.00       4270.47        41.88 o                         
   3   1  19       3339.69       3416.25        45.86 o                         
   5   1  19       1464.32       1464.81        40.15 o                         
   7   1  19       1834.31       1891.84        93.63 o                         
   0   2  19      34282.35      34448.15       171.79 o                         
   2   2  19      45986.21      45738.68       140.29 o                         
   4   2  19      57935.16      57057.69       296.73 o                         
   6   2  19      31724.24      31634.84       299.24 o                         
   1   3  19       6377.74       6421.13        62.82 o                         
   3   3  19       2627.17       2599.15        47.35 o                         
   5   3  19       2124.57       2212.87        58.27 o                         
   0   4  19       1963.27       1988.18        52.05 o                         
   2   4  19       2340.31       2279.79        34.28 o                         
   4   4  19        297.12        308.15        23.08 o                         
   1   5  19       1537.83       1540.52        35.29 o                         
   3   5  19       2904.39       2863.53       115.15 o                         
   0   6  19      10674.28      10365.98       232.60 o                         
   2   6  19      66989.45      68520.35      1175.39 o                         
   4   6  19      23214.73      23741.99       448.50 o                         
   1   7  19        997.01        998.07        78.08 o                         
   3   7  19       6115.14       6279.49       247.23 o                         
   2   8  19         46.04         62.40        37.74 o                         
   0   0  20        894.21       1040.14        46.96 o                         
   2   0  20       4065.66       4080.54        65.43 o                         
   4   0  20        526.01        609.32        56.73 o                         
   6   0  20       1606.47       1719.61        92.60 o                         
   1   1  20         56.59         95.86         9.11 o                         
   3   1  20      12456.87      12199.02       116.47 o                         
   5   1  20        428.55        429.73        29.37 o                         
   7   1  20        267.01        324.23        41.23 o                         
   0   2  20        243.81        364.67        32.72 o                         
   2   2  20       1068.01       1084.80        28.21 o                         
   4   2  20        613.23        605.26        27.91 o                         
   6   2  20        450.83        407.28        32.65 o                         
   1   3  20       2808.58       2796.86        44.12 o                         
   3   3  20       1689.57       1680.37        51.07 o                         
   5   3  20       1582.97       1614.94        53.51 o                         
   0   4  20       6594.72       6554.40       100.23 o                         
   2   4  20       2867.84       2795.62        49.74 o                         
   4   4  20      13894.08      13867.29       394.62 o                         
   1   5  20        340.16        379.74        25.71 o                         
   0   6  20        277.33        321.55        49.04 o                         
   2   6  20        580.65        666.26        76.99 o                         
   1   7  20          6.12         29.96        62.40 o                         
   1   1  21       3388.21       3391.35        44.51 o                         
   3   1  21       1627.56       1541.26        45.07 o                         
   5   1  21       7740.52       7809.14       107.27 o                         
   0   2  21      81803.41      81951.92       326.32 o                         
   2   2  21      63515.33      63231.59       220.45 o                         
   4   2  21      34465.55      34857.12       274.22 o                         
   6   2  21      25103.15      25440.47       505.58 o                         
   1   3  21       2124.70       2143.31        41.08 o                         
   3   3  21       2350.71       2360.14        96.29 o                         
   5   3  21         12.48         45.90        25.88 o                         
   0   4  21        142.87        135.03        21.48 o                         
   2   4  21         30.21         75.70        28.98 o                         
   1   5  21        507.57        486.27        38.85 o                         
   0   6  21      56262.19      56161.57       710.37 o                         
   0   0  22      49188.91      49566.12       370.42 o                         
   2   0  22      73499.95      73383.62       396.58 o                         
   4   0  22      65618.98      65300.11       521.38 o                         
   6   0  22      85025.02      84232.88       812.47 o                         
   1   1  22        777.56        739.29        24.84 o                         
   3   1  22       3196.54       3169.08       114.81 o                         
   5   1  22        687.17        657.72        71.96 o                         
   0   2  22         73.26        158.22        29.82 o                         
   2   2  22         25.05         51.51        23.09 o                         
   4   2  22         64.23        117.71        30.73 o                         
   1   3  22        203.19        247.61        19.74 o                         
   3   3  22       1836.76       2106.28       152.50 o                         
   0   4  22      38614.88      38490.08       312.45 o                         
   2   4  22      69548.67      68393.33       496.26 o                         
   1   1  23        528.25        575.84        56.21 o                         
   0   2  23      16021.69      15997.20       237.72 o                         
   2   2  23      28468.62      27908.66       547.70 o                         
   1   3  23        632.13        635.55        40.93 o                         
   3   3  23        109.91         16.61        32.20 o                         
   1   1  24         37.52         56.86        33.21 o                         
                                                                                
